# Supplementary material for: Arctic Lineage-Canine Distemper Virus as a Cause of Death in Apennine Wolves (Canis lupus) in Italy
Source: PLoS One. 2014 Jan 20;9(1):e82356. doi: 10.1371/journal.pone.0082356 (PMC3896332; doi:10.1371/journal.pone.0082356)
Supplement: Alignment S1 — Alignment of the haemagglutinin gene nucleotide sequences from selected CDV strains available in Genbank. (TXT) [file pone.0082356.s004.txt]

>CDV from Nyctereutes procyonoides (raccoon dog) in Japan, AB016776
------------------------------------------------------------
------------------------------------------------------------
-----------------------------CTATCAAACTGCAACAAATAGTGGCGAGGAA
TGACTCCAATTATCATAATTAAAGAAAACTTAGGGCTCAGGTAGTCCAACAATGCTCTCC
TACCAAGACAAGGTGGGTGCCTTCTATAAGGATAATGCAAGAGCTAATTCATCCAAGCTG
TCCTTAGTGACAGAAGAGCAAGGGGGAAGGAGACCACCCTATTTGCTGTTTGTCCTTCTC
ATCCTACTGATTGGAATCCTGGCCTTGCTTGCCATCACTGGAGTTCGATTTCACCAAGTA
ACAACTAGCAATATGGAATTTAGCAGATTGCTGAAAGAGGATATGGAGAAATCAGAGGCC
GTACATCACCAAGTCATGGATGTCTTGACACCTCTCTTCAAAATTATTGGAGATGAGATT
GGGTTACGGTTGCCACAAAAACTAAACGAGATCAAACAATTTATCCTTCAAAAGACAAAC
TTCTTCAATCCGAACAGGGAATTCGACTTCCGCGATCTCCACTGGTGCATTAACCCACCT
AGCAAGATCAAGGTGAATTTTACTAATTACTGCGATACAGTTGGGGTCAAAAAATCTATT
GCATCGGCAGCAAATCCCATCATTTTATCAGCACTCTCCGGAGTCAGAGGTGACATATTC
CCGCCGTACAGATGCAGTGGAGCTACTACTTCAGTAGGCAGAGTATTCCCCCTATCCGTA
TCATTATCCATGTCTTTGATATCAAGAACATCAGAGATAATCAATATGCTAACCGCTATC
TCAGACGGAGTGTATGGTAAAACTTATTTGCTAGTGCCTGATTATATTGAAGGGGAGTTC
GACTCGCAAAAGATTCGAGTCTTTGAGATAGGGTTTATCAAACGGTGGCTGAATGACATG
CCTTTACTCCAGACAACCAACTATATGGTCCTCCCGGAAACTTCCAAAGCCAAGGTATGT
ACTATAGCAGTGGGCGAGCTGACACTGGCTTCCTTGTGTGTAGATGAGAGCACCGTATTG
TTATATCATGACAGCAATGGTTCACAAAATGGTATT-CTAGTAGTGACATTGGGAATATT
TGGGGCAACACCTATGGATCAAGTTGAAGAGGTGATACCTGTCGCTCACCCATCAGTGGA
GAGAATACATATAACAAATCACCGTGGGTTCATAAAAGATTCAATAGTAACCTGGATGGT
GCCTGCATTGGTCTCTGAGAAACAAGAGGAGCAAAGAAACTGCCTGGAGTCGGCTTGTCA
AAGAAAATCCTACCCTATGTGCAACCAAACGTCATGGGAACCCTTTGGAGGAGGACAGTT
GCCTTCTTATGGGCGGTTGACATTACCTCTAGATCCAAGCATTGACCTTCAACTTAACAT
ATCATTTACATATGGTCCGGTTATACTGAACGGAGACGGTATGGATTATTATGAAAGCCC
ACTTTTGGACTCCGGATGGCTTACCATACCTCCCAAGAACGGAACAGTCCTTGGATTGAT
AAACAAAGCAAGTAGAGGAGACCAGTTCACTGTAACCCCCCATGTGTTGACATTTGCGCC
CAGGGAATCAAGTGGAAATTGTTATTTACCTATCCAAACATCCCAGATTATGGATAAAGA
TGTCCTTACTGAGTCCAATTTAGTGGTGTTACCTACACAGAATTTTAGATATGTCATAGC
AACATATGATATATCCCGGGGCGATCATGCAATTGTTTATTATGTTTATGGCCCAATCCG
GACGATTTCTTATACATACCCATTTAGACTAACTACCAAGGGTAGACCTGATTTCCTAAG
GATTGAATGTTTTGTGTGGGATGACGATTTGTGGTGTCACCAATTTTACCGATTCGAGGC
TAACATCACTAACTCTACAACCAGTGTTGAGAATTTAGTCCGTATAAGATTCTCATGTAA
CCGTTCAAAACCTTGATAGTATGATGATACACATCTCAATTGAACTGAGGGATGAAGACC
GTAGTAAGAAATCCCTTACCGACGATTGAATTAAACCATCTCCAGCATTATAAAAAAACT
AAGGATCCAGGATCCTTTTAG---------------------------------------
------------------------------------------------------------
------------------------------------------------------------
---------------------------------
>CDV strain 98-002 from dog in Japan, AB025270
------------------------------------------------------------
------------------------------------------------------------
------------------------------------------------------------
---------------------------------------------------ATGCTCTCC
TACCAAGACAAGGTGGGTGCCTTCTATAAGGATAATGCAAGAGCTAATTCATCCAAGCTG
TCCTTAGTGACAGAAGAACAAGGGGGCAGGAGACCACCCTACTTGCTGTTTGTCCTTCTC
ATCCTACTGGTTGGAATCCTGGCCTTGCTTGCTATCGCTGGAGTTCGATTTCGCCAGGTG
TCAACTAGCAATGTGGAATTTGGCAGATTGCTGAAGGATGATTTGGAGAAATCGGAGGCC
GTGCATCACCAAGTCATGGATGTCTTGACACCGCTCTTCAAAATTATTGGAGATGAGATT
GGGTTACGGTTGCCACAAAAACTAAACGAGATCAAACAGTTTATCCTTCAAAAGACAAAC
TTCTTCAATCCGAACAGAGAATTCGACTTCCGCGATCTCCACTGGTGCATTAACCCGCCT
AGTAAGATCAAGGTGAATTTTACCAATTACTGTGATGCAATTGGGGTCAGAAAATCCATT
GCATCGGCAGCAAATCCCATCCTTTTATCAGCACTCTCCGGAGGCAGAGGTGACATATTC
CCACCATACAGATGCAGTGGAGCTACTACTTCAGTAGGCAGAGTTTTCCCCCTATCAGTA
TCATTATCCATGTCTTTGATCTCAAAAACATCAGAGATAATCAATATGCTGACCGCCATC
TCAGACGGAGTGTATGGTAAAACTTACTTGTTAGTGCCTGATTATATTGAAAGGGAGTTC
GACACACAAAAAATTCGAGTCTTTGAGATAGGGTTCATCAAACGGTGGCTGAATGACATG
CCATTACTCCAGACAACCAACTATATGGTCCTCCCGGAGAATTCCAAAGCTAAGGTGTGT
ACTATAGCAGTGGGCGAGCTGACACTGGCTTCCTTGTGTGTAGATGAGAGCACCGTATTA
TTATATCATGACAGCAATGGTTCGCAAGACAGTATT-CTAGTAGTGACGCTGGGAATATT
TGGGGCAACACCGATGAATCAAGTAGAAGAGGTGATACCTGTGGCTCATCCATCAGTAGA
AAGGATACATATCACAAATCACCGTGGTTTCATAAAAGATTCAGTAGCAACCTGGATGGT
GCCTGCATTGGTCTCTGAGCAACAAGAAGGACAAAAAAATTGTCTGGAGTCGGCTTGTCA
AAGAAAATCCTACCCTATGTGCAACCAAACATCATGGGAACCCTTCGGAGGAGTACAGTT
GCCATCTTACGGGCGGTTGACATTACCTCTAGATGCAAGCATTGACCTTCAACTTAACAT
ATCGTTTACATACGGTCCGGTGATACTGAATGGAGATGGTATGGATTATTATGAAAACCC
ACTTTTGGACTCCGGATGGCTTACCATTCCTCCCAAGAACGGAACAATACTTGGATTAAT
AAATAAAGCAAGTAGAGGAGACCAGTTCACTGTAACCCCCCATGTATTGACATTTGCGCC
CAGGGAGTCGAGTGGAAATTGTTATCTACCTATCCAAACATCCCAGATTATGGATAAAGA
TGTCCTTACTGAGTCCAATTTAGTGGTGTTGCCTACACAGAATTTTGGATATGTCGTAGC
AACATATGATATATCCCGGGAAAATCATGCGATTGTTTATTATGTTTATGACCCAATCCG
GACGATTTCTTATACGTACCCATTTAGACTAACTACCAAGGGTAGACCTGATTTCCTAAG
GATTGAATGTTTTGTGTGGGATGACGATTTGTGGTGTCACCAATTTTACAGATTTGAGTC
TGATATCACCAACTCTACAACCAGTGTCGAAGATTTAGTCCGTATAAGATTCTCATGTAA
TCGTTCAAAACCTTGA--------------------------------------------
------------------------------------------------------------
------------------------------------------------------------
------------------------------------------------------------
------------------------------------------------------------
---------------------------------
>CDV strain 26D from dog in Japan, AB040766
------------------------------------------------------------
------------------------------------------------------------
------------------------------------------------------------
---------------------------------------------------ATGCTCTCC
TACCAAGACAAGGTGGGTGCCTTCTATAAGGATAATGCGAGAGCTAATTCATCCAAGCTG
TCCTTAGTGACAGAAGAACAAGGGGGCAGGAGACCACCCTACTTGCTGTTTGTCCTTCTC
ATCCTACTGGTTGGAATCCTGGCCTTGCTTGCTATCGCTGGTGTTAGATTTCGCCAGGTG
TCAACTAGCAATGTGGAATTTGGCAGATTGCTGAAGGATGATTTGGAGAAATCGGAGGCC
GTGCATCACCAAGTCATGGATGTCTTGACACCGCTCTTCAAAATTATTGGAGATGAGATT
GGGTTACGGTTGCCACAAAAACTAAACGAGATCAAACAGTTTATCCTTCAAAAGACAAAC
TTCTTCAATCCGAACAGAGAATTCGACTTCCGCGATCTCCACTGGTGCATTAACCCGCCT
AGTAAGATCAAGGTGAATTTTACCAATTACTGTGATGCAATTGGGGTCAGAAAATCCATT
GCATCGGCAGCAAATCCCATCCTTTTATCAGCACTCTCCGGAGGCAGAGGTGACATATTC
CCACCATACAGATGCAGTGGAGCTACTACTTCAGTAGGCAGAGTTTTCCCCCTATCAGTA
TCATTATCCATGTCTTTGATCTCAAAAACATCAGAGATAATCAATATGCTGACCGCCATC
TCAGACGGAGTGTATGGTAAAACTTACTTGTTAGTGCCTGATTATATTGAAAGGGAGTTC
GACACACAACAAATTCGAGTCTTTGAGATAGGGTTCATCAAACCGTGGCTGAATGACATG
CCATTACTCCAGACAACCAACTATATGGTCCTCCCGGAGAATTCCAAAGCTAAGGTGTGT
ACTATAGCAGTGGGCGAGCTGACACTGGGTTCCTTGTGTGTAGATGAGAGCACCGTATTA
TTATATCATGACAGCAATGGTTCACAAGACAGTATT-CTAGTAGTGACGCTGGGAATATT
TGGGGCAACACCGATGAATCAAGTAGAAGAGGTGATACCTGTCGCTCATCCATCAGTAGA
AAGGATACATATCACAAATCACCGTGGTTTCATAAAAGATTCAGTAGCAACCTGGATGGT
GCCTGCATTGGTCTCTGAGCAACAAGAAGGACAAAAAAATTGTCTAGAGTCGGCTTGTCA
AAGAAAATCCTACCCTATGTGCAACCAAACATCATGGGAACCCTTCGGAGGAGTACAGTT
GCCATCTTACGGGCGGTTGACATTACCTCTAGATGCAAGCATTGACCTTCAACTTAACAT
ATCGTTTACATACGGTCCGGTGATACTGAATGGAGATGGTATGGATTATTATGAAAACCC
ACTTTTGGACTCCGGATGGCTTACCATTCCTCCCAAGAACGGAACAATACTTGGATTAAT
AAATAAAGCAAGTAGAGGAGACCAGTTCACTGTAACCCCCCATGTATTGACATTTGCGCC
CAGGGAGTCGAGTGGAAATTGTTATCTACCTATACAAACATCCCAGATTATGGATAAAGA
TGTCCTTACTGAGTCCAATTTAGTGGTGTTGCCTACACAGAATTTTAGATATGTCGTAGC
AACATATGATATATCCCGGGAAAATCATGCGATTGTTTATTATGTTTATGACCCAATCCG
GACGATTTCTTATACGTACCCATTTAGACTAACTACCAAGGGTAGACCTGATTTCCTAAG
GATTGAATGTTTTGTGTGGGATGACGATTTGTGGTGTCACCAATTTTACAGATTTGAGTC
TGATATCACCAACTCTACAACCAGTGTCGAAGATTTAGTCCGTATAAGATTCTCATGTAA
TCGTTCAAAACCTTGA--------------------------------------------
------------------------------------------------------------
------------------------------------------------------------
------------------------------------------------------------
------------------------------------------------------------
---------------------------------
>CDV strain HM-3, from dog in  Japan AB040767
------------------------------------------------------------
------------------------------------------------------------
------------------------------------------------------------
---------------------------------------------------ATGCTCTCC
TACCAAGACAAGGTGGGTGCCTTCTATAAGGATAATGCAAGAGCTAATTCATCCAAGCTG
TCCTTAGTGACAGAAGAACAAGGGGGCAGGAGACCACCCTACTTGCTGTTTGTCCTTCTC
ATCCTACTGGTTGGAATCCTGGCCTTGCTTGCTATCGCTGGAGTTCGATTTCGCCAGGTG
TCAACTAGCAATGTGGAATTTGGCAGATTGCTGAAGGATGATTTGGAGAAATCGGAGGCC
GTGCATCACCAAGTCATGGATGTCTTGACACCGCTCTTCAAAATCATTGGAGATGAGATT
GGGTTACCGTTGCCACAAAAACTAAACGAGATCAAACAATTTATCCTTCAAAAGACAAAC
TTCTTCAATCCGAACAGAGAATTCGACTTCCGCGATCTCCACTGGTGCATTAACCCGCCT
AGTAAGATCAAGGTGAATTTTACCAATTACTGTGATACAATTGGGGTCAGAAAATCCATT
GCATCGGCAGCAAATCCCATCCTTTTATCAGCACTCTCCGGAGGCAGAGGTGACATATTC
CCACCATACAGATGCAGTGGAGCTACTACTTCAGTAGGCAGAGTTTTCCCCCTATCAGTA
TCATTATCCATGTCTTTGATCTCAAAAACATCAGAGATAATCAATATGCTGACCGCCATC
TCAGACGGAGTGTATGGTAAAACTTACTTGTTAGTGCCTGATTATATTGAAAGGGAGTTC
GACACACAAAAGATTCGAGTCTTTGAGATAGGGTTCATCAAACGGTGGCTGAATGACATG
CCATTACTCCAGACAACCAACTATATGGTCCTCCCGGAGAATTCCAAAGCTAAGGTGTGT
ACTATAGCAGTGGGCGAGCTGACACTGGCTCCCTTGTGTGTAGATGAGAGCACCGTATTA
TTATATCATGACAGCAATGGTTCACAAGACAGTATT-CTAGTAGTGACGCTGGGAATATT
TGGGGCAACACCGATGAATCAAGTAGAAGAGGTAATACCTGTCGCTCATCCATCAGTAGA
AAAGATACATATCACAAATCACCGTGGTTTCATAAAAGATTCAGTAGCAACCTGGATGGT
GCCTGCATTGGTCTCTGAGCAACAAGAAGGACAAAAAAATTGTCTGGAGTCGGCTTGTCA
AAGAAAATCCTACCCTATGTGCAACCAAACATCATGGGAACCCTTCGGAGGGGGACAGTT
GCCATCTTACGGGCGGTTGACATTACCTCTAGATGCAAGCATTGACCTTCAACTTAACAT
ATCATTTACATACGGTCCGGTGATACTGAATGGAGATGGTATGGATTATTATGAAAACCC
ACTTTTGGACTCCGGATGGCTTACCATTCCTCCCAAGAACGGAACAATACTTGGATTAAT
AAATAAAGCAAGTAGAGGAGACCAGTTCACTGTAACCCCCCATGTATTGACATTTGCGCC
CAGGGAGTCGAGTGGAAATTGTTATCTACCTATTCAAACATCCCAGATTATGGATAAGGA
TGTCCTTACTGAGTCCAATTTAGTGGTGTTGCCTACACAGAATTTTAGATATGTCGTAGC
AACATATGATATATCCCGGGAAAATCATGCGATTGTTTATTATGTTTATGACCCAATCCG
GACGATTTCTTATACGTACCCATTTAGACTAACTACCAAGGGTAGACCTGATTTCCTAAG
GATTGAATGTTTTGTGTGGGATGACGATTTGTGGTGTCACCAATTTTACAGATTTGAGTC
TGATATCACCAACTCTACAACCAGTGTCGAAGATTTAGTCCGTATAAGATTCTCATGTAA
TCGTTCAAAACCTTGA--------------------------------------------
------------------------------------------------------------
------------------------------------------------------------
------------------------------------------------------------
------------------------------------------------------------
---------------------------------
>CDV strain HM-6, from dog in Japan AB040768
------------------------------------------------------------
------------------------------------------------------------
------------------------------------------------------------
---------------------------------------------------ATGCTCTCT
TACCAAGACAAGGTGGGTGCCTTCTATAAGGATAATGCAAGAGCTAATTCATCCAAGCTG
TCCTTAGTGACAGAAGAACAAGGGGGCAGGAGACCACCCTACTTGCTGTTTGTCCTCCTC
ATCCTACTGGTTGGAATCCTGGCCTTGCTTGCTATCGCTGGAGTTCGATTTCGCCAGGTG
TCAACTAGCAATGTGGAATTTGGCAGATTGCTGAAGGATGATTTGGAGAAATCGGAGGCC
GTGCATCACCAAGTCATGGATGTCTTGACACCGCTCTTCAAAATTATTGGAGATGAGATT
GGGTTACGGTTGCCACAAAAACTAAACGAGATCAAACAATTTATCCTTCAAAAGACAAAC
TTCTTCAATCCGAACAGAGAATTCGACTTCCGCGATCTCCACTGGTGCATTAACCCGCCT
AGTAAGATCAAGGTGAATTTTACCAATAACTGTGATACAATTGGGGTCAGAGAATCCATT
GCATCGGCAGCAAATCCCATCCTTTTATCAGCACTCTCCGGGGGCAGAGGTGACATATTC
CCACCATACAGATGCAGTGGAGCTACTACTTCAGTAGGCAGAGTTTTCCCCCTATCAGTA
TCATTATCCATGTCTTTGATCTCAAAAACATCAGAGATAATCAATATGCTGACCGCCATC
TCAGACGGAGTGTATGGTAAAACTTACTTGTTAGTGCCTGATTACATTGAAAGGGAGTTC
GACACACAAAAGATTCGAGTCTTTGAGATAGGGTTCATCAAACGGTGGCTGAATGACATG
CCATTACTCCAGACAACCAACTATATGGTCCTCCCGGAGAATTCCAAAGCTAAGGTGTGT
ACTATAGCAGTGGGCGAGCTGACACTGGCTTCCTTGTGTGTAGATGAGAGCACCGTATTA
TTATATCATGACAGCAATGGTTCACAAGACAGTATT-CTAGTAGTGACGCTGGGAATATT
TGGGGCAACACCTATGAATCAAGTAGAAGAGGTGATACCTGTCGCTCATCCATCAATAGA
AAAGATACATATCACAAATCACCGTGGTTTCATAAAAGATTCAGTAGCAACCTGGATGGT
GCCTGCATTGGTCTCTGAGCAACAAGAAGGACAAAAAAATTGTCTGGAGTCGGCTTGTGA
AAGAAAATCCTACCCTATGTGCAACCAAACATCATGGGAACCCTTCGGAGGAGTACAGTT
GCCATCTTACGGGCGGTTGACATTACCTCTAGATGCAAGCATTGACCTTCAACTTAACAT
ATCGTTTACATACGGTCCGGTGATACTGAATGGAGATGGTATGGATTATTATGAAAACCC
ATTTTTGGACTCCGGATGGCTCACCATTCCTCCCAAGAACGGAACAATACTTGGATTAAT
AAATAAAGCAAGTAGAGGAGACCAGTTCACTGTAACCCCCCATGTATTGACATTTGCGCC
CAGGGAGTCGAGTGGAAATTGTTATCTACCTATTCAAACATCCCAGATTATGGATAAAGA
TGTCCTTACTGAGTCCAATTTAGTGGTGTTGCCTACACAGAATTTTAGATATGTCGTAGC
AACATATGATATATCCCGGGAAAATCATGCGATTGTTTATTATGTTTATGATCCAATCCG
GACGATTTCTTATACGTACCCATTTAGACTAACTACCAAGGGTAGACCTGATTTCCTAAG
GATTGAATGTTTTGTGTGGGATGACGATTTGTGGTGTCACCAATTTTACAGATTTGAGTC
TGATATCACCAACTCTACAACCAGTGTCGAAGATTTAGTCCGTATAAGATTCTCATGTAA
TCGTTCAAAACCTTGA--------------------------------------------
------------------------------------------------------------
------------------------------------------------------------
------------------------------------------------------------
------------------------------------------------------------
---------------------------------
>CDV strain 007LmT, from dog in Japan AB212729
------------------------------------------------------------
-------------------------------CGTCTTACCCGATTGTCAGGCGTGAAATC
GATAAATCCCGCCCAATTTTCTTCAAAAGCTATCAAACTGCAACAAATAGTGGAGAGGAC
TGACTACGATTATCGTAATTAAAGAAAACTTAGGGCTCAGGTAGTCCAACAATGCTCTCC
TACCAAGACAAGGTGGGTGCCTTCTATAAGGATAATGCAAGAGCTAATTCATCCAAGCTG
TCCTTAGTGACAGAAGAACAAGGGGGCAGGAGACCACCCTACTTGCTGTTTGTCCTTCTC
ATCCTACTGGTTGGAATCCTGGCCTTGCTTGCTATCGCTGGAGTTCGATTTCGCCAGGTG
TCAACTAGCAATGTGGAATTTGGCAGATTGCTGAAGGATGATTTGGAGAAATCGGAGGCC
GTGCATCACCAAGTCATGGATGTCTTGACACCGCTCTTCAAAATTATTGGAGATGAGATT
GGGTTACGGTTGCCACAAAAACTAAACGAGATCAAACAGTTTATCCTTCAAAAGACAAAC
TTCTTCAATCCGAACAGAGAATTCGACTTCCGCGATCTCCACTGGTGCATTAACCCGCCT
AGTAAGATCAAGGTGAATTTTACCAATTACTGTGATGCAATTGGGGTCAGAAAATCCATT
GCATCGGCAGCAAATCCCATCCTTTTATCAGCACTCTCCGGAGGCAGAGGTGACATATTC
CCACCATACAGATGCAGTGGAGCTACTACTTCAGTAGGCAGAGTTTTCCCCCTATCAGTA
TCATTATCCATGTCTTTGATCTCAAAAACATCAGAGATAATCAGTATGCTGACCGCCATC
TCAGACGGAGTGTATGGTAAAACTTACTTGTTAGTGCCTGATTATATTGAAAGGGAGTTC
GACACACAAAAAATTCGAGTCTTTGAGATAGGGTTCATCAAACGGTGGCTGAATGACATG
CCATTACTCCAGACAACCAACTATATGGTCCTCCCGGAGAATTCCAAAGCTAAGGTGTGT
ACTATAGCAGTGGGCGAGCTGACACTGGCTTCCTTGTGTGTAGATGAGAGCACCGTATTA
TTATATCATGACAGCAATGGTTCACAAGACAGTATT-CTAGTAGTGACGCTGGGAATATT
TGGGGCAACACCGATGAATCAAGTAGAAGAGGTGATACCTGTCGCTCATCCATCAGTAGA
AAGGATACATATCACAAATCACCGTGGTTTCATAAAAGATTCAGTAGCAACCTGGATGGT
GCCTGCATTGGTCTCTGAGCAACAAGAAGGACAAAAAAATTGTCTGGAGTCGGCTTGTCA
AAGAAAATCCTACCCTATGTGCAACCAAACATCATGGGAACCCTTCGGAGGAGTACAGTT
GCCATCTTACGGGCGGTTGACATTACCTCTAGATGCAAGCATTGACCTTCAACTTAACAT
ATCGTTTACATACGGTCCGGTGATACTGAATGGAGATGGTATGGATTATTATGAAAACCC
ACTTTTGGACTCCGGATGGCTTACCATTCCTCCCAAGAACGGAACAATACTTGGATTAAT
AAATAAAGCAAGTAGAGGAGACCAGTTCACTGTAACCCCCCATGTATTAACATTTGCGCC
CAGGGAGTCGAGTGGAAATTGTTATCTACCTATTCAAACATCCCAGATTATGGATAAAGA
TGTCCTTACTGAGTCCAATTTAGTGGTGTTGCCTACACAGAATTTTAGATATGTCGTAGC
AACATATGATATATCCCGGGAAAATCATGCGATTGTTTATTATGTTTATGACCCAATCCG
GACAATTTCTTATACGTACCCATTTAGACTAACTACCAAGGGTAGACCTGATTTCCTAAG
GATTGAATGTTTTGTGTGGGATGACGATTTGTGGTGTCACCAATTTTACAGATTTGAGTC
TGATATCACCAACTCTACAACCAGTGTCGAAGATTTAGTCCGTATAAGATTCTCATGTAA
TCGTTCAAAACCTTGACAGTATGGTGATACACATCTCAATTGGACTTAGGTACGATGACT
ATGGTGAGGAATCCCTT-------------------------------------------
------------------------------------------------------------
------------------------------------------------------------
------------------------------------------------------------
---------------------------------
>CDV strain 007Lm, from dog in Japan AB212730
------------------------------------------------------------
------------------------------------------------AGCAGTGAAATC
GATATCTCCCGCCCAATTTTCTTCAAAAGCTATCAAACTGCAACAAATAGTGGAGAGGAC
TGACTACGATTATCGTAATTAAAGAAAACTTAGGGCTCAGGTAGTCCAACAATGCTCTCC
TACCAAGACAAGGTGGGTGCCTTCTATAAGGATAATGCAAGAGCTAATTCATCCAAGCTG
TCCTTAGTGACAGAAGAACAAGGGGGCAGGAGACCACCCTACTTGCTGTTTGTCCTTCTC
ATCCTACTGGTTGGAATCCTGGCCTTGCTTGCTATCGCTGGAGTTCGATTTCGCCAGGTG
TCAACTAGCAATGTGGAATTTGGCAGATTGCTGAAGGATGATTTGGAGAAATCGGAGGCC
GTGCATCACCAAGTCATGGATGTCTTGACACCGCTCTTCAAAATTATTGGAGATGAGATT
GGGTTACGGTTGCCACAAAAACTAAACGAGATCAAACAGTTTATCCTTCAAAAGACAAAC
TTCTTCAATCCGAACAGAGAATTCGACTTCCGCGATCTCCACTGGTGCATTAACCCGCCT
AGTAAGATCAAGGTGAATTTTACCAATTACTGTGATGCAATTGGGGTCAGAAAATCCATT
GCATCGGCAGCAAATCCCATCCTTTTATCAGCACTCTCCGGAGGCAGAGGTGACATATTC
CCACCATACAGATGCAGTGGAGCTACTACTTCAGTAGGCAGAGTTTTCCCCCTATCAGTA
TCATTATCCATGTCTTTGATCTCAAAAACATCAGAGATAATCAGTATGCTGACCGCCATC
TCAGACGGAGTGTATGGTAAAACTTACTTGTTAGTGCCTGATTATATTGAAAGGGAGTTC
GACACACAAAAAATTCGAGTCTTTGAGATAGGGTTCATCAAACGGTGGCTGAATGACATG
CCATTACTCCAGACAACCAACTATATGGTCCTCCCGGAGAATTCCAAAGCTAAGGTGTGT
ACTATAGCAGTGGGCGAGCTGACACTGGCTTCCTTGTGTGTAGATGAGAGCACCGTATTA
TTATATCATGACAGCAATGGTTCACAAGACAGTATT-CTAGTAGTGACGCTGGGAATATT
TGGGGCAACACCGATGAATCAAGTAGAAGAGGTGATACCTGTCGCTCATCCATCAGTAGA
AAGGATACATATCACAAATCACCGTGGTTTCATAAAAGATTCAGTAGCAACCTGGATGGT
GCCTGCATTGGTCTCTGAGCAACAAGAAGGACAAAAAAATTGTCTGGAGTCGGCTTGTCA
AAGAAAATCCTACCCTATGTGCAACCAAACATCATGGGAACCCTTCGGAGGAGTACAGTT
GCCATCTTACGGGCGGTTGACATTACCTCTAGATGCAAGCATTGACCTTCAACTTAACAT
ATCGTTTACATACGGTCCGGTGATACTGAATGGAGATGGTATGGATTATTATGAAAACCC
ACTTTTGGACTCCGGATGGCTTACCATTCCTCCCAAGAACGGAACAATACTTGGATTAAT
AAATAAAGCAAGTAGAGGAGACCAGTTCACTGTAACCCCCCATGTATTAACATTTGCGCC
CAGGGAGTCGAGTGGAAATTGTTATCTACCTATTCAAACATCCCAGATTATGGATAAAGA
TGTCCTTACTGAGTCCAATTTAGTGGTGTTGCCTACACAGAATTTTAGATATGTCGTAGC
AACATATGATATATCCCGGGAAAATCATGCGATTGTTTATTATGTTTATGACCCAATCCG
GACAATTTCTTATACGTACCCATTTAGACTAACTACCAAGGGTAGACCTGATTTCCTAAG
GATTGAATGTTTTGTGTGGGATGACGATTTGTGGTGTCACCAATTTTACAGATTTGAGTC
TGATATCACCAACTCTACAACCAGTGTCGAAGATTTAGTCCGTATAAGATTCTCATGTAA
TCGTTCAAAACCTTGA--------------------------------------------
------------------------------------------------------------
------------------------------------------------------------
------------------------------------------------------------
------------------------------------------------------------
---------------------------------
>CDV strain Ac96I, from dog in Japan AB212963
------------------------------------------------------------
------------------------------------------------------------
------------------------------------------------------------
---------------------------------------------------ATGCTCTCC
TACCAAGACAAGGTGGGTGCCTTCTATAAGGATAATGCAAGAGCTAATTCATCCAAGCTG
TCCTTAGTGACAGAAGAGCAAGGGGGAAGGAGACCACCCTATTTGCTGTTTGTCCTTCTC
ATCCTACTGATTGGAATCCTGGCCTTGCTTGCCATCACTGGAGTTCGATTTCACCAAGTA
TCAACTAGCAATATGGAATTTAGCAGATTGCTGAAAGAGGATATGGAGAAATCAGAGGCC
GTACATCACCAAGTCATAGATGTCTTGACACCGCTCTTCAAAATTATTGGAGATGAGATT
GGGTTACGGTTGCCACAAAAACTAAACGAGATCAAACAATTTATCCTTCAAAAGACAAAG
TTCTTCAATCCGAACAGGGAATTCGACTTCCGCGATCTCCACTGGTGCATTAACCCACCT
AGCAAGATCAAGGTGAATTTTACTAATTACTGTGATACAGTTGGGGTCAAAAAATCTATT
GCATCGGCAGCAAATCCCATCATTTTATCAGCACTCTCCGGAGCCAGAGGTGACATATTC
CCGCCGTACAGATGCAGTGGAGCTACTACTTCAGTAGGCAGGGTATTCCCCCTATCCGTA
TCATTATCCATGTCTTTGATATCAGGAACATCAGAGATAATCAATATGCTAACCGCTATC
TCAAACGGAATGTATGGTAAAACTTATTTGCTAGTGCCTGATTATATTGAAGGGGAGTTC
GACTCGCAAAAGATTCGAGTCTTTGAGATAGGGTTTATCAAACGGTGGCTGAATGACATG
CCTTTACTCCAGACAACCAACTATATGGTCCTCCCGGAAACTTCCAAAGCCAAGGTATGT
ACTATAGCAGTGGGCGAGCTGACACTAGCTTCCTTGTGTGTAGATGAGAGCACCGTATTG
TTATATCATGACAGCAATGGTTCACAAAATGGTATT-CTAGTAGTGACATTGGGAATATT
TGGGGCAACACCTATGGATCAAGTTGAAGAGGTGATACCTATCGCTCACCCATCAGTGGA
GAGAATACATATAACAAATCACCGTGGGTTCATAAAAGATTCAATAGTAACCTGGATGGT
GCCTGTATTGGTCTCTGAGAAACAAGAGGAGCAAAAAAACTGTCTGGAGTCTGCTTGTCA
AAGAAAATCCTACCCTATGTGCAACCAAACGTCTTGGGAACCCTTTGGAGGAGGACAGTT
GCCTTCTTATGGGCGGTTGACATTACCTCTAGATCCAAGCATTGACCTTCAACTTAACAT
ATCATTTACATATGGTCCGGTTATACTGAACGGAGACGGTATGGATTATTATGAAAGCCC
ACTTTTGGACTCCGGATGGCTTACCATACCTCCTAAGAACGGAACAGTCCTTGGATTGAT
AAACAAAGCAAGTAGAGGAGACCAGTTCACTGTGACCCCCCATGTGTTGACATTTGCGCC
CAGGGAATCAAGTGGAAATTGTTATTTGCCTATTCAAACATCCCAGATTATGGATAAAGA
TGTCCTTACTGAGTCCAATTTAGTGGTGTTACCTACACAGAATTTTAGGTATGTCATAGC
AACATATGATATATCCCGGGGCGATCATGCAATTGTTTACTATGTTTATGACCCAATCCG
GACGATTTCTTATACATACCCATTTAGACTAACTACCAAGGGTAGACCTGATTTTCTAAG
GATTGAATGTTTTGTGTGGGATGACGATTTGTGGTGTCATCAATTTTACCGATTCGAGGC
TAACATTACTAACTCTACAACCAGTGTTGAGAATTTAGTCCGTATAAGATTCTCATGTAA
CCGTTCAAAACCTTGA--------------------------------------------
------------------------------------------------------------
------------------------------------------------------------
------------------------------------------------------------
------------------------------------------------------------
---------------------------------
>CDV strain P94S, from dog in Japan AB212964
------------------------------------------------------------
------------------------------------------------------------
------------------------------------------------------------
---------------------------------------------------ATGCTCTCC
TACCAAGACAAGGTGGGTGCCTTCTATAAGGATAATGCAAGAGCTAATTCATCCAAGCTG
TCCTTAGTGACAGAAGAGCAAGGGGGAAGGAGACCACCCTATTTGCTGTTTGTCCTTCTC
ATCCTACTGATTGGAATCCTGGCCTTGCTTGCCATCACTGGAGTTCGATTTCACCAAGTA
TCAACTAGCAATATGGAATTTAGCAGATTGCTGAAAGAGGATATGGAGAAATCAGAGGCC
GTACATCACCAAGTCATAGATGTCTTGACACCGCTCTTCAAAATTATTGGAGATGAGATT
GGGTTACGGTTGCCACAAAAACTAAACGAGATCAAACAATTTATCCTTCAAAAGACAAAG
TTCTTCAATCCGAACAGGGAATTCGACTTCCGCGATCTCCACTGGTGCATTAACCCACCT
AGCAAGATCAAGGTGAATTTTACTAATTACTGTGATACAGTTGGGGTCAAAAAATCTATT
GCATCGGCAGCAAATCCCATCATTTTATCAGCACTCTCCGGAGCCAGAGGTGACATATTC
CCGCCGTACAGATGCAGTGGAGCTACTACTTCAGTAGGCAGGGTATTCCCCCTATCCGTA
TCATTATCCATGTCTTTGATATCAAGAACATCAGAGATAATCAATATGCTAACCGCTATC
TCAGACGGAATGTATGGTAAAACTTATTTGCTAGTGCCTGATTATATTGAAGGGGAGTTC
GACTCGCAAAAGATTCGAGTCTTTGAGATAGGGTTTATCAAACGGTGGCTGAATGACATG
CCTTTACTCCAGACAACCAACTATATGGTCCTCCCGGAAACTTCCAAAGCCAAGGTATGT
ACTATAGCAGTGGGCGAGCTGACACTAGCTTCCTTGTGTGTAGATGAGAGCACCGTATTG
TTATATCATGACAGCAATGGTTCACAAAATGGTATT-CTAGTAGTGACATTGGGAATATT
TGGGGCAACACCTATGGATCAAGTTGAAGAGGTGATACCTATCGCTCACCCATCAGTGGA
GAGAATACATATAACAAATCACCGTGGGTTCATAAAAGATTCAATAGTAACCTGGATGGT
GCCTGTATTGGTCTCTGAGAAACAAGAGGAGCAAAAAAACTGTCTGGAGTCTGCTTGTCA
AAGAAAATCCTACCCTATGTGCAACCAAACGTCTTGGGAACCCTTTGGAGGAGGACAGTT
GCCTTCTTATGGGCGGTTGACATTACCTCTAGATCCAAGCATTGACCTTCAACTTAACAT
ATCATTTACATATGGTCCGGTTATACTGAACGGAGACGGTATGGATTATTATGAAAGCCC
ACTTTTGGACTCCGGATGGCTTACCATACCTCCTAAGAACGGAACAGTCCTTGGATTGAT
AAACAAAGCAAGTAGAGGAGACCAGTTCACTGTGACCCCCCATGTGTTGACATTTGCGCC
CAGGGAATCAAGTGGAAATTGTTATTTGCCTATTCAAACATCCCAGATTATGGATAAAGA
TGTCCTTACTGAGTCCAATTTAGTGGTGTTACCTACACAGAATTTTAGGTATGTCATAGC
AACATATGATATATCCCGGGGCGATCATGCAATTGTTTACTATGTTGATGACCCAATCCG
GACGATTTCTTATACATACCCATTTAGACTAACTACCAAGGGTAGACCTGATTTTCTAAG
GATTGAATGTTTTGTGTGGGATGACGATTTGTGGTGTCATCAATTTTACCGATTCGAGGC
TAACATTACTAACTCTACAACCAGTGTTGAGAATTTAGTCCGTATAAGATTCTCATGTAA
CCGTTCAAAACCTTGA--------------------------------------------
------------------------------------------------------------
------------------------------------------------------------
------------------------------------------------------------
------------------------------------------------------------
---------------------------------
>CDV strain S124C, from dog in Japan AB212965
------------------------------------------------------------
------------------------------------------------------------
------------------------------------------------------------
---------------------------------------------------ATGCTCTCC
TACCAAGACAAGGTGGGTGCCTTCTATAAGGATAATGCAAGAGCTAATTCATCCAAGCTG
TCCTTAGTGACAGAAGAGCAAGGGGGAAGGAGACCACCCTATTTGCTGTTTGTCCTTCTC
ATCCTACTGATTGGAATCCTGGCCTTGCTTGCCATCACTGGAGTTCGATTTCACCAAGTA
TCAACTAGCAATATGGAATTTAGCAGATTGCTGAAAGAGAATATGGAGAAATCAGAGGCC
GTACATCACCAAGTCATAGATGTCTTGACACCGCTCTTCAAAATTATTGGAGATGAGATT
GGGTTACGGTTGCCACAAAAACTAAACGAAATCAAACAATTTATCCTTCAAAAGACAAAC
TTCTTCAATCCGAACAGGGAATTCGACTTCCGCGATCTCCACTGGTGCATTAACCCACCT
AGCAAGATCAAGGTGAATTTTACTAATTACTGCGATACAGTTGGGGTCAAAAAATCTATT
GCATCGGCAGCAAATCCCATCATTTTATCAGCACTCTCCGGAGCCAGAGGTGACATATTC
CCGCCGTACAGATGCAGTGGAGCTACTACTTCAGTAGGCAGAGTATTCCCCCTATCCGTA
TCATTATCCATGTCTTTGATATCAAGAACATCAGAGATACTCAATATGCTAACCGCTATC
TCAGACGGAGTGTATGGTAAAACTTATTTGCTAGTGCCTGATTATATTGAAGGGGAGTTC
GACTCGCAAAAGATTCGAGTCTTTGAGATAGGGTTTATCAAACGGTGGCTGAATGACATG
CCTTTACTCCAGACAACCAACTATATGGTCCTCCCGGAAACTTCCAAAGCCAAGGTATGT
ACTATAGCAGTGGGCGAGCTGACACTAGCTTCCTTGTGTGTAGATGAGAGCACCATACTG
TTATATCATGACAGCAATGGTTCACAAAATGGTATT-CTAGTAGTGACATTGGGAATATT
TGGGGCAACACCTATGGATCAAGTTGAAGAGGTGATACCTATCGCTCACCCATCAGTGGA
GAGAATACATATAACAAATCACCGTGGGTTCATAAAAGATTCAATAGTAACCTGGATGGT
GCCTGTATTGGTCTCTGAGAAACAAGAGGAGCAAAAAAACTGTCTGGAGTCTGCTTGTCA
AAGAAAATCCTACCCTATGTGCAACCAAACGTCATGGGAACCCTTTGGAGGAGGACAGTT
GCCTTCTTATGGACGGTTGACATTACCTCTAGATCCAAGCATTGACCTTCAACTTAACAT
ATCATTTACATATGGTCCGGTTATACTGAACGGAGACGGTATGGATTATTATGAAAGCCC
ACTTTTGGACTCCGGATGGCTTACCATACCTCCTAAGAACGGAACAGTCCTTGGATTGAT
AAACAAAGCAACTAGAGGAGACCAGTTCACTGTGACCCCCCATGTGTTGACATTTGCGCC
AAGGGAATCAAGTGGAAATTGTTATTTGCCTATTCAAACATCCCAGATTATGGATAAAGA
TGTTCTTACTGAGTCCAATTTAGTGGTGTTACCTACACAGAATTTTAGATATGTCATAGC
AACATATGATATATCCCGGGGCGATCATGCAATGGTTTATTATGTTTATGGACCAATCCG
GACGATTTCTTATACATACCCATTTAGACTAACTACCAAGGGTAGACCTGATTTCCTAAG
GATTGAATGTTTTGTGTGGGATGACGATTTGTGGTGTCACCAATTTTACCGATTCGAGGC
TAACATCACTAACCTTACAACCAGTGTTGAGAATTTAGTCCGTATAAGATTCTCATGTAA
CCGTTCAAAACCTTGA--------------------------------------------
------------------------------------------------------------
------------------------------------------------------------
------------------------------------------------------------
------------------------------------------------------------
---------------------------------
>CDV strain 007Lm-20p,passaged 20 times Vero-DST cells AB250668
------------------------------------------------------------
------------------------------------------------------------
------------------------------------------------------------
---------------------------------------------------ATGCTCTCC
TACCAAGACAAGGTGGGTGCCTTCTATAAGGATAATGCAAGAGCTAATTCATCCAAGCTG
TCCTTAGTGACAGAAGAACAAGGGGGCAGGAGACCACCCTACTTGCTGTTTGTCCTTCTC
ATCCTACTGGTTGGAATCCTGGCCTTGCTTGCTATCGCTGGAGTTCGATTTCGCCAGGTG
TCAACTAGCAATGTGGAATTTGGCAGATTGCTGAAGGATGATTTGGAGAAATCGGAGGCC
GTGCATCACCAAGTCATGGATGTCTTGACACCGCTCTTCAAAATTATTGGAGATGAGATT
GGGTTACGGTTGCCACAAAAACTAAACGAGATCAAACAGTTTATCCTTCAAAAGACAAAC
TTCTTCAATCCGAACAGAGAATTCGACTTCCGCGATCTCCACTGGTGCATTAACCCGCCT
AGTAAGATCAAGGTGAATTTTACCAATTACTGTGATGCAATTGGGGTCAGAAAATCCATT
GCATCGGCAGCAAATCCCATCCTTTTATCAGCACTCTCCGGAGGCAGAGGTGACATATTC
CCACCATACAGATGCAGTGGAGCTACTACTTCAGTAGGCAGAGTTTTCCCCCTATCAGTA
TCATTATCCATGTCTTTGATCTCAAAAACATCAGAGATAATCAGTATGCTGACCGCCATC
TCAGACGGAGTGTATGGTAAAACTTACTTGTTAGTGCCTGATTATATTGAAAGGGAGTTC
GACACACAAAAAATTCGAGTCTTTGAGATAGGGTTCATCAAACGGTGGCTGAATGACATG
CCATTACTCCAGACAACCAACTATATGGTCCTCCCGGAGAATTCCAAAGCTAAGGTGTGT
ACTATAGCAGTGGGCGAGCTGACACTGGCTTCCTTGTGTGTAGATGAGAGCACCGTATTA
TTATATCATGACAGCAATGGTTCACAAGACAGTATT-CTAGTAGTGACGCTGGGAATATT
TGGGGCAACACCGATGAATCAAGTAGAAGAGGTGATACCTGTCGCTCATCCATCAGTAGA
AAGGATACATATCACAAATCACCGTGGTTTCATAAAAGATTCAGTAGCAACCTGGATGGT
GCCTGCATTGGTCTCTGAGCAACAAGAAGGACAAAAAAATTGTCTGGAGTCGGCTTGTCA
AAGAAAATCCTACCCTATGTGCAACCAAACATCATGGGAACCCTTCGGAGGAGTACAGTT
GCCATCTTACGGGCGGTTGACATTACCTCTAGATGCAAGCATTGACCTTCAACTTAACAT
ATCGTTTACATACGGTCCGGTGATACTGAATGGAGATGGTATGGATTATTATGAAAACCC
ACTTTTGGACTCCGGATGGCTTACCATTCCTCCCAAGAACGGAACAATACTTGGATTAAT
AAATAAAGCAAGTAGAGGAGACCAGTTCACTGTAACCCCCCATGTATTAACATTTGCGCC
CAGGGAGTCGAGTGGAAATTGTTATCTACCTATTCAAACATCCCAGATTATGGATAAAGA
TGTCCTTACTGAGTCCAATTTAGTGGTGTTGCCTACACAGAATTTTAGATATGTCGTAGC
AACATATGATATATCCCGGGAAAATCATGCGATTGTTTATTATGTTTATGACCCAATCCG
GACAATTTCTTATATGTACCCATTTAGACTAACTACCAAGGGTAGACCTGATTTCCTAAG
GATTGAATGTTTTGTGTGGGATGACGATTTGTGGTGTCACCAATTTTACAGATTTGAGTC
TGATATCACCAACTCTACAACCAGTGTCGAAGATTTAGTCCGTATAAGATTCTCATGTAA
TCGTTCAAAACCTTGA--------------------------------------------
------------------------------------------------------------
------------------------------------------------------------
------------------------------------------------------------
------------------------------------------------------------
---------------------------------
>CDV strain S124C-20p passaged 20 times in cells AB250729
------------------------------------------------------------
------------------------------------------------------------
------------------------------------------------------------
---------------------------------------------------ATGCTCTCC
TACCAAGACAAGGTGGGTGCCTTCTATAAGGATAATGCAAGAGCTAATTCATCCAAGCTG
TCCTTAGTGACAGAAGAGCAAGGGGGAAGGAGACCACCCTATTTGCTGTTTGTCCTTCTC
ATCCTACTGATTGGAATCCTGGCCTTGCTTGCCATCACTGGAGTTCGATTTCACCAAGTA
TCAACTAGCAATATGGAATTTAGCAGATTGCTGAAAGAGAATATGGAGAAATCAGAGGCC
GTACATCACCAAGTCATAGATGTCTTGACACCGCTCTTCAAAATTATTGGAGATGAGATT
GGGTTACGGTTGCCACAAAAACTAAACGAAATCAAACAATTTATCCTTCAAAAGACAAAC
TTCTTCAATCCGAACAGGGAATTCGACTTCCGCGATCTCCACTGGTGCATTAACCCACCT
AGCAAGATCAAGGTGAATTTTACTAATTACTGCGATACAGTTGGGGTCAAAAAATCTATT
GCATCGGCAGCAAATCCCATCATTTTATCAGCACTCTCCGGAGCCAGAGGTGACATATTC
CCGCCGTACAGATGCAGTGGAGCTACTACTTCAGTAGGCAGAGTATTCCCCCTATCCGTA
TCATTATCCATGTCTTTGATATCAAGAACATCAGAGATACTCAATATGCTAACCGCTATC
TCAGACGGAGTGTATGGTAAAACTTATTTGCTAGTGCCTGATTATATTGAAGGGGAGTTC
GACTCGCAAAAGATTCGAGTCTTTGAGATAGGGTTTATCAAACGGTGGCTGAATGACATG
CCTTTACTCCAGACAACCAACTATATGGTCCTCCCGGAAACTTCCAAAGCCAAGGTATGT
ACTATAGCAGTGGGCGAGCTGACACTAGCTTCCTTGTGTGTAGATGAGAGCACCATACTG
TTATATCATGACAGCAATGGTTCACAAAATGGTATT-CTAGTAGTGACATTGGGAATATT
TGGGGCAACACCTATGGATCAAGTTGAAGAGGTGATACCTATCGCTCACCCATCAGTGGA
GAGAATACATATAACAAATCACCGTGGGTTCATAAAAGATTCAATAGTAACCTGGATGGT
GCCTGTATTGGTCTCTGAGAAACAAGAGGAGCAAAAAAACTGTCTGGAGTCTGCTTGTCA
AAGAAAATCCTACCCTATGTGCAACCAAACGTCATGGGAACCCTTTGGAGGAGGACAGTT
GCCTTCTTATGGACGGTTGACATTACCTCTAGATCCAAGCATTGACCTTCAACTTAACAT
ATCATTTACATATGGTCCGGTTATACTGAACGGAGACGGTATGGATTATTATGAAAGCCC
ACTTTTGGACTCCGGATGGCTTACCATACCTCCTAAGAACGGAACAGTCCTTGGATTGAT
AAACAAAGCAACTAGAGGAGACCAGTTCACTGTGACCCCCCATGTGTTGACATTTGCGCC
AAGGGAATCAAGTGGAAATTGTTATTTGCCTATTCAAACATCCCAGATTATGGATAAAGA
TGTTCTTACTGAGTCCAATTTAGTGGTGTTACCTACACAGAATTTTAGATATGTCATAGC
AACATATGATATATCCCGGGGCGATCATGCAATTGTTTATTATGTTTATGACCCAATCCG
GACGATTTCTTATACATACCCATTTAGACTAACTACCAAGGGTAGACCTGATTTCCTAAG
GATTGAATGTTTTGTGTGGGATGACGATTTGTGGTGTCACCAATTTTACCGATTCGAGGC
TAACATCACTAACCTTACAACCAGTGTTGAGAATTTAGTCCGTATAAGATTCTCATGTAA
CCGTTCAAAACCTTGA--------------------------------------------
------------------------------------------------------------
------------------------------------------------------------
------------------------------------------------------------
------------------------------------------------------------
---------------------------------
>CDV strain Ac96I-20p passaged 20 times in cells AB250943
------------------------------------------------------------
------------------------------------------------------------
------------------------------------------------------------
---------------------------------------------------ATGCTCTCC
TACCAAGACAAGGTGGGTGCCTTCTATAAGGATAATGCAAGAGCTAATTCATCCAAGCTG
TCCTTAGTGACAGAAGAGCAAGGGGGAAGGAGACCACCCTATTTGCTGTTTGTCCTTCTC
ATCCTACTGATTGGAATCCTGGCCTTGCTTGCCATCACTGGAGTTCGATTTCACCAAGTA
TCAACTAGCAATATGGAATTTAGCAGATTGCTGAAAGAGGATATGGAGAAATCAGAGGCC
GTACATCACCAAGTCATAGATGTCTTGACACCGCTCTTCAAAATTATTGGAGATGAGATT
GGGTTACGGTTGCCACAAAAACTAAACGAGATCAAACAATTTATCCTTCAAAAGACAAAG
TTCTTCAATCCGAACAGGGAATTCGACTTCCGCGATCTCCACTGGTGCATTAACCCACCT
AGCAAGATCAAGGTGAATTTTACTAATTACTGTGATACAGTTGGGGTCAAAAAATCTATT
GCATCGGCAGCAAATCCCATCATTTTATCAGCACTCTCCGGAGCCAGAGGTGACATATTC
CCGCCGTACAGATGCAGTGGAGCTACTACTTCAGTAGGCAGGGTATTCCCCCTATCCGTA
TCATTATCCATGTCTTTGATATCAAGAACATCAGAGATAATCAATATGCTAACCGCTATC
TCAGACGGAATGTATGGTAAAACTTATTTGCTAGTGCCTGATTATATTGAAGGGGAGTTC
GACTCGCAAAAGATTCGAGTCTTTGAGATAGGGTTTATCAAACGGTGGCTGAATGACATG
CCTTTACTCCAGACAACCAACTATATGGTCCTCCCGGAAACTTCCAAAGCCAAGGTATGT
ACTATAGCAGTGGGCGAGCTGACACTAGCTTCCTTGTGTGTAGATGAGAGCACCGTATTG
TTATATCATGACAGCAATGGTTCACAAAATGGTATT-CTAGTAGTGACATTGGGAATATT
TGGGGCAACACCTATGGATCAAGTTGAAGAGGTGATACCTATCGCTCACCCATCAGTGGA
GAGAATACATATAACAAATCACCGTGGGTTCATAAAAGATTCAATAGTAACCTGGATGGT
GCCTGTATTGGTCTCTGAGAAACAAGAGGAGCAAAAAAACTGTCTGGAGTCTGCTTGTCA
AAGAAAATCCTACCCTATGTGCAACCAAACGTCTTGGGAACCCTTTGGAGGAGGACAGTT
GCCTTCTTATGGGCGGTTGACATTACCTCTAGATCCAAGCATTGACCTTCAACTTAACAT
ATCATTTACATATGGTCCGGTTATACTGAACGGAGACGGTATGGATTATTATGAAAGCCC
ACTTTTGGACTCCGGATGGCTTACCATACCTCCTAAGAACGGAACAGTCCTTGGATTGAT
AAACAAAGCAAGTAGAGGAGACCAGTTCACTGTGACCCCCCATGTGTTGACATTTGCGCC
CAGGGAATCAAGTGGAAATTGTTATTTGCCTATTCAAACATCCCAGATTATGGATAAAGA
TGTCCTTACTGAGTCCAATTTAGTGGTGTTACCTACACAGAATTTTAGGTATGTCATAGC
AACATATGATATATCCCGGGGCGATCATGCAATTGTTTACTATGTTTATGACCCAATCCG
GACGATTTCTTATACATACCCATTTAGACTAACTACCAAGGGTAGACCTGATTTTCTAAG
GATTGAATGTTTTGTGTGGGATGACGATTTGTGGTGTCATCAATTTTACCGATTCGAGGC
TAACATTACTAACTCTACAACCAGTGTTGAGAATTTAGTCCGTATAAGATTCTCATGTAA
CCGTTCAAAACCTTGA--------------------------------------------
------------------------------------------------------------
------------------------------------------------------------
------------------------------------------------------------
------------------------------------------------------------
---------------------------------
>CDV strain 011C, from dog in Japan AB252717
------------------------------------------------------------
------------------------------------------------------------
------------------------------------------------------------
---------------------------------------------------ATGCTCTCC
TACCAAGACAAGGTGGGTGCCTTCTATAAGGATAATGCAAGAGCTAATTCATCCAAGCTG
TCCTTAGTGACAGAAGAACAAGGGGGCAGGAGACCACCCTACTTGCTGTTTGTCCTTCTC
ATCCTACTGGTTGGAATCCTGGCCTTGCTTGCTATCGCTGGAGTTCGATTTCGCCAGGTG
TCAACTAGCAATGTGGAATTTGGCAGATTGCTGAAGGATGATTTGGAGAAATCGGAGGCC
GTGCATCACCAAGTCATGGATGTCTTGACACCGCTCTTCAAAATTATTGGAGATGAGATT
GGGTTACGGTTGCCACAAAAACTAAACGAGATCAAACAGTTTATCCTTCAAAAGACAAAC
TTCTTCAATCCGAACAGAGAATTCGACTTCCGCGATCTCCACTGGTGCATTAACCCGCCT
AGTAAGATCAAGGTGAATTTTACCAATTACTGTGATGCAATTGGGGTCAGAAAATCCATT
GCATCGGCAGCAAATCCCATCCCTTTATCAGCACTCTCCGGAGGCAGAGGTGACATATTC
CCACCATACAGATGCAGTGGAGCTACTACTTCAGTAGGCAGAGTTTTCCCCCTATCAGTA
TCATTATCCATGTCTTTGATCTCAAAAACATCAGAGATAATCAGTATGCTGACCGCCATC
TCAGACGGAGTGTATGGTAAAACTTACTTGTTAGTGCCTGAATATATTGAAAGGGAGTTC
GACACACAAAAAATTCGAGTCTTTGAGATAGGGTTCATCAAACGGTGGCTGAATGACATG
CCATTACTCCAGACAACCAACTATATGGTCCTCCCGGAGAATTCCAAAGCTAAGGTGTGT
ACTATAGCAGTGGGCGAGCTGACACTGGCTTCCTTGTGTGTAGATGAGAGCACCGTATTA
TTATATCATGACAGCAATGGTTCACAAGACAGTATT-CTAGTAGTGACGCTGGGAATATT
TGGGGCAACACCGATGAATCAAGTAGAAGAGGTGATACCTGTCGCTCATCCATCAGTAGA
AAGGATACATATCACAAATCACCGTGGTTTCATAAAAGATTCAGTAGCAACCTGGATGGT
GCCTGCATTGGTCTCTGAGCAACAAGAAGGACAAAAAAATTGTCTGGAGTCGGCTTGTCA
AAGAAAATCCTACCCTATGTGCAACCAAACATCATGGGAACCCTTCGGAGGAGTACAGTT
GCCATCTTACGGGCGGTTGACATTACCTCTAGATGCAAGCATTGACCTTCAACTTAACAT
ATCGTTTACATACGGTCCGGTGATACTGAATGGAGATGGTATGGATTATTATGAAAACCC
ACTTTTGGACTCCGGATGGCTTACCATTCCTCCCAAGAACGGAACAATACTTGGATTAAT
AAATAAAGCAAGTAGAGGAGACCAGTTCACTGTAACCCCCCATGTATTAACATTTGCGCC
CAGGGAGTCGAGTGGAAATTGTTATCTACCTATTCAAACATCCCAGATTATGGATAAAGA
TGTCCTTACTGAGTCCAATTTAGTGGTGTTGCCTACACAGAATTTTAGATATGTCGTAGC
AACATATGATATATCCCGGGAAAATCATGCGATTGTTTATTATGTTTATGACCCAATCCG
GACAATTTCTTATACGTACCCATTTAGACTAACTACCAAGGGTAGACCTGATTTCCTAAG
GATTGAATGTTTTGTGTGGGATGACGATTTGTGGTGTCACCAATTTTACAGATTTGAGTC
TGATATCACCAACTCTACAACCAGTGTCGAAGATTTAGTCCGTATAAGATTCTCATGTAA
TCGTTCAAAACCTTGA--------------------------------------------
------------------------------------------------------------
------------------------------------------------------------
------------------------------------------------------------
------------------------------------------------------------
---------------------------------
>CDV strain 009L, from dog in Japan AB252718
------------------------------------------------------------
------------------------------------------------------------
------------------------------------------------------------
---------------------------------------------------ATGCTCTCC
TACCAAGACAAGGTGGGTGCCTTCTATAAGGATAATGCAAGAGCTAATTCATCCAAGCTG
TCCTTAGTGACAGAAGAACAAGGGGGCAGGAGACCACCCTACTTGCTGTTTGTCCTTCTC
ATCCTACTGGTTGGAATCCTGGCCTTGCTTGCTATCGCTGGAGTTCGATTTCGCCAGGTG
TCAACTAGCAATGTGGAATTTGGCAGATTGCTGAAGGATGATTTGGAGAAATCGGAGGCC
GTGCATCACCAAGTCATGGATGTCTTGACACCGCTCTTCAAAATTATTGGAGATGAGATT
GGGTTACGGTTGCCACAAAAACTAAACGAGATCAAACAGTTTATCCTTCAAAAGACAAAC
TTCTTCAATCCGAACAGAGAATTCGACTTCCGCGATCTCCACTGGTGCATTAACCCGCCT
AGTAAGATCAAGGTGAATTTTACCAATTACTGTGATGCAATTGGGGTCAGAAAATCCATT
GCATCGGCAGCAAATCCCATCCTTTTATCAGCACTCTCCGGAGGCAGAGGTGACATATTC
CCACCATACAGATGCAGTGGAGCTACTACTTCAGTAGGCAGAGTTTTCCCCCTATCAGTA
TCATTATCCATGTCTTTGATCTCAAAAACATCAGAGATAATCAGTATGCTGACCGCCATC
TCAAAAGGAGTGTATGGTAAAACTTACTTGTTAGTGCCTGAATATATTGAAAGGGAGTTC
GACACACAAAAAATTCGAGTCTTTGAGATAGGGTTCATCAAACGGTGGCTGAATGACATG
CCATTACTCCAGACAACCAACTATATGGTCCTCCCGGAGAATTCCAAAGCTAAGGTGTGT
ACTATAGCAGTGGGCGAGCTGACACTGGCTTCCTTGTGTGTAGATGAGAGCACCGTATTA
TTATATCATGACAGCAATGGTTCACAAGACAGTATT-CTAGTAGTGACGCTGGGAATATT
TGGGGCAACACCGATGAATCAAGTAGAAGAGGTGATACCTGTCGCTCATCCATCAGTAGA
AAGGATACATATCACAAATCACCGTGGTTTCATAAAAGATTCAGTAGCAACCTGGATGGT
GCCTGCATTGGTCTCTGAGCAACAAGAAGGACAAAAAAATTGTCTGGAGTCGGCTTGTCA
AAGAAAATCCTACCCTATGTGCAACCAAACATCATGGGAACCCTTCGGAGGAGTACAGTT
GCCATCTTACGGGCGGTTGACATTACCTCTGGATGCAAGCATTGACCTTCAACTTAACAT
ATCGTTTACATACGGTCCGGTGATACTGAATGGAGATGGTATGGATTATTATGAAAACCC
CCTTTTGGACTCCGGATGGCTTACCATTCCTCCCAAGAACGGAACAATACTTGGATTAAT
AAATAAAGCAAGTAGAGGAGACCAGTTCACTGTAACCCCCCATGTATTAACATTTGCGCC
CAGGGAGTCGAGTGGAAATTGTTATCTACCTATTCAAACATCCCAGATTATGGATAAAGA
TGTCCTTACTGAGTCCAATTTAGTGGTGTTGCCTACACAGAATTTTAGATATGTCGTAGC
AACATATGATATATCCCGGGAAAATCATGCGATTGTTTATTATGTTTATGACCCAATCCG
GACAATTTCTTATACGTACCCATTTAGACTAACTACCAAGGGTAGACCTGATTTCCTAAG
GATTGAATGTTTTGTGTGGGATGACGATTTGTGGTGTCACCAATTTTACAGATTTGAGTC
TGATATCACCAACTCTACAACCAGTGTCGAAGATTTAGTCCGTATAAGATTCTCATGTAA
TCGTTCAAAACCTTGA--------------------------------------------
------------------------------------------------------------
------------------------------------------------------------
------------------------------------------------------------
------------------------------------------------------------
---------------------------------
>CDV strain MS232, from dog in Japan AB286950
------------------------------------------------------------
------------------------------------------------------------
------------------------------------------------------------
---------------------------------------------------ATGCTTTCC
TACCAGGACAAGGTGGGTGCCTTCTATAAGGATAATGCAAGAGCTAATTCATCCAAGCTG
TCCTTAGTGACAGAAGAGCAAGGGGGAAGGAGACCACCCTATTTGCTGTTTGTCCTTCTC
ATCCTACTGATTGGAATCCTGGCCTTGCTTGCCATCACTGGAGTTCGATTTCACCAAGTA
TCAACTAGCAATATGGAATTTAGCAGATTGCTAAAAGAGGATATGGAAAAATCGGAGGCC
GTACATCACCAAGTCATAGATGTCTTGACACCGCTCTTCAAAATTATTGGAGATGAGATT
GGGTTACGGTTGCCACAAAAACTAAACGAGATCAAACAATTTATCCTTCAAAAGACAAAT
TTCTTCAATCCGAACAGGGAATTCGATTTCCGCGATCTCCACTGGTGCATTAACCCACCT
AGCAAGATCAAGGTGAATTTTACTAATTACTGCGATACAGTTGGGGTCAAAAAATCTATT
GCATCGGCAGCAAATCCCATCCTTTTATCAGCACTCTCCGGAGTCAGAGGTGACATATTC
CCGCCGTACAGATGCAGTGGAGCTACTACTTCAGTAGGCAGAGTATTCCCCCTATCCGTA
TCATTATCCATGTCTTTGATATCAAGAACATCAGAGATAATCAATATGCTAACCGCTATC
TCAGACGGAGTGTATGGTAAAACTTATTTGCTAGTGCCTGATTATATTGAAGGGGAATTC
GACTCGCAAAAGATTCGAGTCTTTGAGATAGGGTTTATCAAACGGTGGCTGAATGACATG
CCTTTACTCCAGACAACCAACTATATGGTCCTCCCGGAAACTTCCAAAGCCAAGGTATGT
ACTATAGCAGTGGGCGAGCTGACACTGGCTTCCTTGTGTGTAGATGAGAGCACCGTATTG
TTATATCATGACAGCAATGGTTCACAAAATGGTATT-CTAGTAGTGACATTGGGAATATT
TGGGGCAACACCTATGGATCAAGTTGAAGAGGTGATACCTGTCGCTCACCCATCAGTGGA
GAGAATACATATAACAAATCACCGCGGGTTCATAAAAGATTCAATAGTAACCTGGATGGT
GCCTGCATTGGTCTCTGAGAAACAAGAGGAGCAAAAAAACTGTCTGGAGTCGGCTTGTCA
AAGAAAATCCTACCCTATGTGCAACCAAACGTCATGGGAACCCTTTGGAGGAGGACAGTT
GCCTTCTTATGGGCGGTTGACATTACCTCTAGATCCAAGCATTGACCTTCAACTTAACAT
ATCATTTACATATGGTCCGGTTATACTGAACGGAGACGGTATGGATTATTATGAAAGCCC
ACTTTTGGACTCCGGATGGCTTACCATACCTCCCAAGAACGGAACAGTCCTTGGATTGAT
AAACAAAGCAAGTAGAGGAGACCAGTTCACTGTGACCCCCCATGTGTTGACATTTGCGCC
CAGAGAATCAAGTGGAAATTGTTATTTACCTATTCAAACATCCCAGATTATGGATAAAGA
TGTCCTTACTGAGTCCAATTTAGTAGTATTACCTACACAGAATTTTAGATATGTCATAGC
AACATATGATATATCCCGGGGAGATCATGCAATTGTTTATTATGTTTATGACCCAATCCG
GACGATTTCTTATACATACCCATTTAGACTAACTACCAAGGGTAGACCTGATTTTCTACG
GATTGAATGTTTTGTGTGGGATGACGATTTGTGGTGTCACCAATTTTACCGGGTCGAGGC
TAACATCACTAACTCTACAACCAGTGTTGAGAATTTAGTCCGTATAAGATTCCCATGTAA
TCGTTCAAAACCTTGA--------------------------------------------
------------------------------------------------------------
------------------------------------------------------------
------------------------------------------------------------
------------------------------------------------------------
---------------------------------
>CDV strain MAS5, from dog in Japan AB286951
------------------------------------------------------------
------------------------------------------------------------
------------------------------------------------------------
---------------------------------------------------ATGCTCTCC
TACCAAGACAAGGTGGGCGCCTTCTATAAGGATAATGCAAGAGCTAATTCATCCAAGCTG
TCCTTAGTGACAGAAGAGCAAGGGGGAAGGAGACCACCCTATTTGCTGTTTGTCCTTCTC
ATCCTACTGATTGGAATCCTGGCCTTGCTTGCCATCACTGGAGTTCGATTTCACCAAGTA
TCAACTAGCAATATGGAATTTAGCAGATTGCTAAAAGAGGATATGGAAAAATCGGAGGCC
GTACATCACCAAGTCATAGATGTCTTGACACCGCTCTTCAAAATTATTGGAGATGAGATT
GGGTTACGGTTGCCACAAAAACTAAACGAGATCAAACAATTTATCCTTCAAAAGACAAAT
TTCTTCAATCCGAACAGGGAATTCGATTTCCGCGATCTCCACTGGTGCATTAACCCACCT
AGCAAGATCAAGGTGAATTTTACTAATTACTGCGATACAGTTGGGGTCAAAAAATCTATT
GCATCGGCAGCAAATCCCATCATTTTATCAGCACTCTCCGGAGCCAGAGGTGACATATTC
CCGCCGTACAGATGCAGTGGAGCTACTACTTCAGTAGGCAGAGTATTCCCCCTATCCGTA
TCATTATCCATGTCTTTGATATCAAGAACATCGGAGATAATCAATATGCTAACCGCTATC
TCAGACGGAGTGTATGGTAAAACTTATTTGCTAGTGCCTGATTATATTGAAGGGGAATTC
GACTCGCAAAAGATTCGAGTCTTTGAGATAGGGTTTATCAAACGGTGGCTGAATGACATG
CCTTTACTCCAGACAACCAACTATATGGTCCTCCCGGAAACTTCCAAAGCCAAGGTATGT
ACTATAGCAGTGGGCGAGCTGACACTGGCTTCCTTGTGTGTAGATGAGAGCACCGTAGTG
TTATATCATGACAGCAATGGTTCACAAAATGGTATT-CTAGTAGTGACATTGGGAATATT
TGGGGCAACACCTATGGATCAAGTTGAAGAGGTGATACCTGTCGCTCACCCATCAGTGGA
GAGAATACATATAACAAATCACCGCGGGTTCATAAAAGATTCAATAGTAACCTGGATGGT
GCCTGCATTGGTCTCTGAGAAACAAGAGGAGCAAAAAAACTGTCTGGAGTCGGCTTGTCA
AAGAAAATCCTACCCTATGTGCAACCAAACGTCATGGGAACCCTTTGGAGGAGGACAGTT
GCCTTCTTATGGGCGGTTGACATTACCTCTAGATCCAAGCATTGACCTTCAACTTAACAT
ATCATTTACATATGGTCCGGTTATACTGAACGGAGACGGTATGGATTATTATGAAAGCCC
ACTTTTGGACTCCGGATGGCTTACCATACCTCCCAAGAACGGAACAGTCCTTGGATTGAT
AAACAAAGCAAGTAGAGGAGACCAGTTCACTGTGACCCCCCATGTGTTGACATTTGCGCC
CAGAGAATCAAGTGGAAATTGTTATTTACCTATTCAAACATCCCAGATTATGGATAAAGA
TGTCCTTACTGAGTCCAATTTAGTAGTATTACCTACACAGAATTTTAGATATGTCATAGC
AACATATGATATATCCCGGGGAGATCATGCAATTGTTTATTATGTTTATGACCCAATCCG
GACGATTTCTTATACATACCCATTTAGACTAACTACCAAGGGTAGACCTGATTTTCTACG
GATTGAATGTTTTGTGTGGGATGACGATTTGTGGTGTCACCAATTTTACCGGTTCGAGGC
TAACATCACTAACTCTACAACCAGTGTTGAGAATTTAGTCCGTATAAGATTCTCATGTAA
TCGTTCAAAACCTTGA--------------------------------------------
------------------------------------------------------------
------------------------------------------------------------
------------------------------------------------------------
------------------------------------------------------------
---------------------------------
>CDV strain 095Cr from dog in Japan AB286952
------------------------------------------------------------
------------------------------------------------------------
------------------------------------------------------------
---------------------------------------------------ATGCTCTCC
TACCAAGACAAGGTGGGTGCCTTCTATAAGGATAATGCAAGAGCTAATTCATCCAAGCTG
TCCTTAGTGACAGAAGAGCAAGGGGGAAGGAGACCACCCTATTTGCTGTTTGTCCTTCTC
ATCCTACTGATTGGAATCCTGGCCTTGCTTGCCATCACTGGAGTTCGATTTCACCAAGTA
TCAACTAGCAATATGGAATTTAGCAGATTGCTGAAAGAGGATATGGAGAAATCAGAGGCC
GTACATCACCAAGTCATAGATGTCTTGACACCGCTCTTCAAAATTATTGGAGATGAGATT
GGGTTACGGTTGCCACAAAAACTAAACGAGATCAAACAATTTATCCTTCAAAAGACAAAG
TTCTTCAATCCGAACAGGGAATTCGACTTCCGCGATCTCCACTGGTGCATTAACCCACCT
AGCAAGATCAAGGTGAATTTTACTAATTACTGTGATACAGTTGGGGTCAAAAAATCTATT
GCATCGGCAGCAAATCCCATCATTTTATCAGCACTCTCCGGAGCCAGAGGTGACATATTC
CCGCCGTACAGATGCAGTGGAGCTACTACTTCAGTAGGCAGGGTATTCCCCCTATCCGTA
TCATTATCCATGTCTTTGATATCAAGAACATCAGAGATAATCAATATGCTAACCGCTATC
TCAGACGGAGTGTATGGTAAAACTTATTTGCTAGTGCCTGAATATATTGAAGGGGAGTTC
GACTCGCAAAAGATTCGAGTCTTTGAGATAGGGTTTATCAAACGGTGGCTGAATGACATG
CCTTTACTCCAGACAACCAACTATATGGTCCTCCCGGAAACTTCCAAAGCCAAGGTATGT
ACTACAGCAGTGGGTGAGCTGAGACTAGCTTCCTTGTGTGTAGATGAGAGCACCGTATTG
TTATATCATGACAGCAATGGTTCACAAAATGGTATT-CTAGTAGTGACATTGGGAATATT
TGGGGCAACACCTATGGATCAAGTTGAAGAGGTGATACCTATCGCTCACCCATCAGTGGA
GAGAATACATATAACAAATCACCGTGGGTTCATAAAAGATTCAATAGTAACCTGGATGGT
GCCTGTATTGGTCTCTGAGAAACAAGAGGAGCAAAAAAACTGTCTGGAGTCTGCTTGTCA
AAGAAAATCCTACCCTATGTGCAACCAAACGTCTTGGGAACCCTTTGGAGGAGGACAGTT
GCCTTCTTATGGGCGGTTGACATTACCTCTAGATCCAAGCATTGACCTTCAACTTAACAT
ATCATTTACATATGGTCCGGTTATACTGAACGGAGACGGTATGGATTATTATGAAAGCCC
ACTTTTGGACTCCGGATGGCTTACCATACCTCCTAAGAACGGAACAGTCCTTGGATTGAT
AAACAAAGCAAGTAGAGGAGACCAGTTCACTGTGACCCCCCATGTGTTGACATTTGCGCC
CAGGGAATCAAGTGGAAATTGTTATTTGCCTATTCAAACATCCCAGATTATGGATAAAGA
TGTCCTTACTGAGTCCAATTTAGTGGTGTTACCTACCCAGAATTTTAGGTATGTCATAGC
AACATATGATATATCCCGGGGCGATCATGCAATTGTTTACTATGTTTATGACCCAATCCG
GACGATTTCTTATACATCCCCATTTAGACTAACTACCAGGGGTAGACCTGATTTCCTAAG
GATTGAATGTTTTGTGTGGGATGACGATTTGTGGTGTCATCAATTTTACCGATTCGAGGC
TAACATCACTAACTCTACAACCAGTGTTGAGAATTTAGTCCGTATAAGATTCTCATGTAA
CCGTTCAAAACCTTGA--------------------------------------------
------------------------------------------------------------
------------------------------------------------------------
------------------------------------------------------------
------------------------------------------------------------
---------------------------------
>CDV strain 03Cbr, from dog in Japan AB295480
------------------------------------------------------------
------------------------------------------------------------
------------------------------------------------------------
---------------------------------------------------ATGCTCTCC
TACCAAGACAAGGTGGGTGCCTTCTATAAGGATAATGCAAGAGCTAATTCATCCAAGCTG
TCCTTAGTGACAGAAGAACAAGGGGGCAGGAGACCACCCTACTTGCTGTTTGTCCTTCTC
ATCCTACTGGTTGGAATCCTGGCCTTGCTTGCTATCGCTGGAGTTCGATTTCGCCAGGTG
TCAACTAGCAATGTGGAATTTGGCAGATTGCTGAAGGATGATTTGGAGAAATCGGAGGCC
GTGCATCACCAAGTCATGGATGTCTTGACACCGCTCTTCAAAATTATTGGAGATGAGATT
GGGTTACGGTTGCCACAAAAACTAAACGAGATCAAACAGTTTATCCTTCAAAAGACAAAC
TTCTTCAATCCGAACAGAGAATTCGACTTCCGCGATCTCCACTGGTGCATTAACCCGCCT
AGTAAGATCAAGGTGAATTTTACCAATTACTGTGATGCAATTGGGGTCAGAAAATCCATT
GCATCGGCAGCAAATCCCATCCTTTTATCAGCACTCTCCGGAGGCAGAGGTGACATATTC
CCACCATACAGATGCAGTGGAGCTACTACTTCAGTAGGCAGAGTTTTCCCCCTATCAGTA
TCATTATCCATGTCTTTGATCTCAAAAACATCAGAGATAATCAGTATGCTGACCGCCATC
TCAGACGGAGTGTATGGTAAAACTTACTTGTTAGTGCCTGATTATATTGAAAGGGAGTTC
GACACACAAAAAATTCGAGTCTTTGAGATAGGGTTCATCAAACGGTGGCTGAATGACATG
CCATTACTCCAGACAACCAACTATATGGTCCTCCCGGAGAATTCCAAAGCTAAGGTGTGT
ACTATAGCAGTGGGCGAGCTGACACTGGCTTCCTTGTGTGTAGATGAGAGCACCGTATTA
TTATATCATGACAGCAATGGTTCACAAGACAGTATT-CTAGTAGTGACGCTGGGAATATT
TGGGGCAACACCGATGAATCAAGTAGAAGAGGTGATACCTGTCGCTCATCCATCAGTAGA
AAGGATACATATCACAAATCACCGTGGTTTCATAAAAGATTCAGTAGCAACCTGGATGGT
GCCTGCATTGGTCTCTGAGCAACAAGAAGGACAAAAAAATTGTCTGGAGTCGGCTTGTCA
AAGAAAATCCTACCCTATGTGCAACCAAACATCATGGGAACCCTTCGGAGGAGTACAGTT
GCCATCTTACGGGCGGTTGACATTACCTCTAGATGCAAGCATTGACCTTCAACTTAACAT
ATCGTTTACATACGGTCCGGTGATACTGAATGGAGATGGTATGGATTATTATGAAAACCC
ACTTTTGGACTCCGGATGGCTTACCATTCCTCCCAAGAACGGAACAATACTTGGATTAAT
AAATAAAGCAAGTAGAGGAGACCAGTTCACTGTAACCCCCCATGTATTAACATTTGCGCC
CAGGGAGTCGAGTGGAAATTGTTATCTACCTATTCAAACATCCCAGATTATGGATAAAGA
TGTCCTTACTGAGTCCAATTTAGTGGTGTTGCCTACACAGAATTTTAGATATGTCGTAGC
AACATATGATATATCCCGGGAAAATCATGCGATTGTTTATTATGTTTATGACCCAATCCG
GACAATTTCTTATACGTACCCATTTAGACTAACTACCAAGGGTAGACCTGATTTCCTAAG
GATTGAATGTTTTGTGTGGGATGACGATTTGTGGTGTCACCAATTTTACAGATTTGAGTC
TGATATCACCAACTCTACAACCAGTGTCGAAGATTTAGTCCGTATAAGATTCTCATGTAA
TCGTTCAAAACCTTGA--------------------------------------------
------------------------------------------------------------
------------------------------------------------------------
------------------------------------------------------------
------------------------------------------------------------
---------------------------------
>CDV strain 50Cbl, from dog in Japan AB295481
------------------------------------------------------------
------------------------------------------------------------
------------------------------------------------------------
---------------------------------------------------ATGCTCTCC
TACCAAGACAAGGTGGGTGCCTTCTATAAGGATAATGCAAGAGCTAATTCATCCAAGCTG
TCCTTAGTGACAGAAGAACAAGGGGGCAGGAGACCACCCTACTTGCTGTTTGTCCTTCTC
ATCCTACTGGTTGGAATCCTGGCCTTGCTTGCTATCGCTGGAGTTAGATTTCGCCAGGTG
TCAACTAGCAATGTGGAATTTGGCAGATTGCTGAAGGATGATTTGGAGAAATCGGAGGCC
GTGCATCACCAAGTCATGGATGTCTTGACACCGCTCTTCAAAATTATTGGAGATGAGATT
GGGTTACGGTTGCCACAAAAACTAAACGAGATCAAACAGTTTATCCTTCAAAAGACAAAC
TTCTTCAATCCGAACAGAGAATTCGACTTCCGCGATCTCCACTGGTGCATTAACCCGCCT
AGTAAGATCAAGGTGAATTTTACCAATTACTGTGATGCAATTGGGGTCAGAAAATCCATT
GCATCGGCAGCAAATCCCATCCTTTTATCAGCACTCTCCGGAGGCAGAGGTGACATATTC
CCACCATACAGATGCAGTGGAGCTACTACTTCAGTAGGCAGAGTTTTCCCCCTATCAGTA
TCATTATCCATGTCTTTGATCTCAAAAACATCAGAGATAATCAATATGCTGACCGCCATC
TCAGACGGAGTGTATGGTAAAACTTACTTGTTAGTGCCTGATTATATTGAAAGGGAGTTC
GACACACAAAAAATTCGAGTCTTTGAGATAGGGTTCATCAAACGGTGGCTGAATGACATG
CCATTACTCCAGACAACCAACTATATGGTCCTCCCGGAGAATTCCAAAGCTAAGGTGTGT
ACTATAGCAGTGGGCGAGCTGACACTGGCTTCCTTGTGTGTAGATGAGAGCACCGTATTA
TTATATCATGACAGCAATGGTTCACAAGACAGTATT-CTAGTAGTGACGCTGGGAATATT
TGGGGCAACACCGATGAATCAAGTAGAAGAGGTGATACCTGTCGCTCATCCATCAGTAGA
AAGGATACATATCACAAATCACCGTGGTTTCATAAAAGATTCAGTAGCAACCTGGATGGT
GCCTGCATTGGTCTCTGAGCAACAAGAAGGACAAAAAAATTGTCTAGAGTCGGCTTGTCA
AAGAAAATCCTACCCTATGTGCAACCAAACATCATGGGAACCCTTCGGAGGAGTACAGTT
GCCATCTTACGGGCGGTTGACATTACCTCTAGATGCAAGCATTGACCTTCAACTTAACAT
ATCGTTTACATACGGTCCGGTGATACTGAATGGAGATGGTATGGATTATTATGAAAACCC
ACTTTTGGACTCCGGATGGCTTACCATTCCTCCCAAGAACGGAACAATACTTGGATTAAT
AAATAAAGCAAGTAGAGGAGACCAGTTCACTGTAACCCCCCATGTATTGACATTTGCGCC
CAGGGAGTCGAGTGGAAATTGTTATCTACCTATACAAACATCCCAGATTCTGGATAAAGA
TGTCCTTACTGAGTCCAATTTAGTGGTGTTGCCTACACAGAATTTTAGATATGTCGTAGC
AACATATGATATATCCCGGGAAAATCATGCGATTGTTTATTATGTTTATGACCCAATCCG
GACGATTTCTTATACGTACCCATTTAGACTAACTACCAAGGGTAGACCTGATTTCCTAAG
GATTGAATGTTTTGTGTGGGATGACGATTTGTGGTGTCACCAATTTTACAGATTTGAGTC
TGATATCACCAACTCTACAACCAGTGTCGAAGATTTAGTCCGTATAAGATTCTCATGTAA
TCGTTCAAAACCTTGA--------------------------------------------
------------------------------------------------------------
------------------------------------------------------------
------------------------------------------------------------
------------------------------------------------------------
---------------------------------
>CDV strain 50Cbr, from dog in Japan AB295482
------------------------------------------------------------
------------------------------------------------------------
------------------------------------------------------------
---------------------------------------------------ATGCTCTCC
TACCAAGACAAGGTGGGTGCCTTCTATAAGGATAATGCAAGAGCTAATTCATCCAAGCTG
TCCTTAGTGACAGAAGAACAAGGGGGCAGGAGACCACCCTACTTGCTGTTTGTCCTTCTC
ATCCTACTGGTTGGAATCCTGGCCTTGCTTGCTATCGCTGGAGTTAGATTTCGCCAGGTG
TCAACTAGCAATGTGGAATTTGGCAGATTGCTGAAGGATGATTTGGAGAAATCGGAGGCC
GTGCATCACCAAGTCATGGATGTCTTGACACCGCTCTTCAAAATTATTGGAGATGAGATT
GGGTTACGGTTGCCACAAAAACTAAACGAGATCAAACAGTTTATCCTTCAAAAGACAAAC
TTCTTCAATCCGAACAGAGAATTCGACTTCCGCGATCTCCACTGGTGCATTAACCCGCCT
AGTAAGATCAAGGTGAATTTTACCAATTACTGTGATGCAATTGGGGTCAGAAAATCCATT
GCATCGGCAGCAAATCCCATCCTTTTATCAGCACTCTCCGGAGGCAGAGGTGACATATTC
CCACCATACAGATGCAGTGGAGCTACTACTTCAGTAGGCAGAGTTTTCCCCCTATCAGTA
TCATTATCCATGTCTTTGATCTCAAAAACATCAGAGATAATCAATATGCTGACCGCCATC
TCAGACGGAGTGTATGGTAAAACTTACTTGTTAGTGCCTGATTATATTGAAAGGGAGTTC
GACACACAAAAAATTCGAGTCTTTGAGATAGGGTTCATCAAACGGTGGCTGAATGACATG
CCATTACTCCAGACAACCAACTATATGGTCCTCCCGGAGAATTCCAAAGCTAAGGTGTGT
ACTATAGCAGTGGGCGAGCTGACACTGGCTTCCTTGTGTGTAGATGAGAGCACCGTATTA
TTATATCATGACAGCAATGGTTCACAAGACAGTATT-CTAGTAGTGACGCTGGGAATATT
TGGGGCAACACCGATGAATCAAGTAGAAGAGGTGATACCTGTCGCTCATCCATCAGTAGA
AAGGATACATATCACAAATCACCGTGGTTTCATAAAAGATTCAGTAGCAACCTGGATGGT
GCCTGCATTGGTCTCTGAGCAACAAGAAGGACAAAAAAATTGTCTAGAGTCGGCTTGTCA
AAGAAAATCCTACCCTATGTGCAACCAAACATCATGGGAACCCTTCGGAGGAGTACAGTT
GCCATCTTACGGGCGGTTGACATTACCTCTAGATGCAAGCATTGACCTTCAACTTAACAT
ATCGTTTACATACGGTCCGGTGATACTGAATGGAGATGGTATGGATTATTATGAAAACCC
ACTTTTGGACTCCGGATGGCTTACCATTCCTCCCAAGAACGGAACAATACTTGGATTAAT
AAATAAAGCAAGTAGAGGAGACCAGTTCACTGTAACCCCCCATGTATTGACATTTGCGCC
CAGGGAGTCGAGTGGAAATTGTTATCTACCTATACAAACATCCCAGATTATGGATAAAGA
TGTCCTTACTGAGTCCAATTTAGTGGTGTTGCCTACACAGAATTTTAGATATGTCGTAGC
AACATATGATATATCCCGGGAAAATCATGCGATTGTTTATTATGTTTATGACCCAATCCG
GACGATTTCTTATACGTACCCATTTAGACTAACTACCAAGGGTAGACCTGATTTCCTAAG
GATTGAATGTTTTGTGTGGGATGACGATTTGTGGTGTCACCAATTTTACAGATTTGAGTC
TGATATCACCAACTCTACAACCAGTGTCGAAGATTTAGTCCGTATAAGATTCTCATGTAA
TCGTTCAAAACCTTGA--------------------------------------------
------------------------------------------------------------
------------------------------------------------------------
------------------------------------------------------------
------------------------------------------------------------
---------------------------------
>CDV strain 50Con, from dog in Japan AB295483
------------------------------------------------------------
------------------------------------------------------------
------------------------------------------------------------
---------------------------------------------------ATGCTCTCC
TACCAAGACAAGGTGGGTGCCTTCTATAAGGATAATGCAAGAGCTAATTCATCCAAGCTG
TCCTTAGTGACAGAAGAACAAGGGGGCAGGAGACCACCCTACTTGCTGTTTGTCCTTCTC
ATCCTACTGGTTGGAATCCTGGCCTTGCTTGCTATCGCTGGAGTTAGATTTCGCCAGGTG
TCAACTAGCAATGTGGAATTTGGCAGATTGCTGAAGGATGATTTGGAGAAATCGGAGGCC
GTGCATCACCAAGTCATGGATGTCTTGACACCGCTCTTCAAAATTATTGGAGATGAGATT
GGGTTACGGTTGCCACAAAAACTAAACGAGATCAAACAGTTTATCCTTCAAAAGACAAAC
TTCTTCAATCCGAACAGAGAATTCGACTTCCGCGATCTCCACTGGTGCATTAACCCGCCT
AGTAAGATCAAGGTGAATTTTACCAATTACTGTGATGCAATTGGGGTCAGAAAATCCATT
GCATCGGCAGCAAATCCCATCCTTTTATCAGCACTCTCCGGAGGCAGAGGTGACATATTC
CCACCATACAGATGCAGTGGAGCTACTACTTCAGTAGGCAGAGTTTTCCCCCTATCAGTA
TCATTATCCATGTCTTTGATCTCAAAAACATCAGAGATAATCAATATGCTGACCGCCATC
TCAGACGGAGTGTATGGTAAAACTTACTTGTTAGTGCCTGATTATATTGAAAGGGAGTTC
GACACACAAAAAATTCGAGTCTTTGAGATAGGGTTCATCAAACGGTGGCTGAATGACATG
CCATTACTCCAGACAACCAACTATATGGTCCTCCCGGAGAATTCCAAAGCTAAGGTGTGT
ACTATAGCAGTGGGCGAGCTGACACTGGCTTCCTTGTGTGTAGATGAGAGCACCGTATTA
TTATATCATGACAGCAATGGTTCACAAGACAGTATT-CTAGTAGTGACGCTGGGAATATT
TGGGGCAACACCGATGAATCAAGTAGAAGAGGTGATACCTGTCGCTCATCCATCAGTAGA
AAGGATACATATCACAAATCACCGTGGTTTCATAAAAGATTCAGTAGCAACCTGGATGGT
GCCTGCATTGGTCTCTGAGCAACAAGAAGGACAAAAAAATTGTCTAGAGTCGGCTTGTCA
AAGAAAATCCTACCCTATGTGCAACCAAACATCATGGGAACCCTTCGGAGGAGTACAGTT
GCCATCTTACGGGCGGTTGACATTACCTCTAGATGCAAGCATTGACCTTCAACTTAACAT
ATCGTTTACATACGGTCCGGTGATACTGAATGGAGATGGTATGGATTATTATGAAAACCC
ACTTTTGGACTCCGGATGGCTTACCATTCCTCCCAAGAACGGAACAATACTTGGATTAAT
AAATAAAGCAAGTAGAGGAGACCAGTTCACTGTAACCCCCCATGTATTGACATTTGCGCC
CAGGGAGTCGAGTGGAAATTGTTATCTACCTATACAAACATCCCAGATTATGGATAAAGA
TGTCCTTACTGAGTCCAATTTAGTGGTGTTGCCTACACAGAATTTTAGATATGTCGTAGC
AACATATGATATATCCCGGGAAAATCATGCGATTGTTTATTATGTTTATGACCCAATCCG
GACGATTTCTTATACGTACCCATTTAGACTAACTACCAAGGGTAGACCTGATTTCCTAAG
GATTGAATGTTTTGTGTGGGATGACGATTTGTGGTGTCACCAATTTTACAGATTTGAGTC
TGATATCACCAACTCTACAACCAGTGTCGAAGATTTAGTCCGTATAAGATTCTCATGTAA
TCGTTCAAAACCTTGA--------------------------------------------
------------------------------------------------------------
------------------------------------------------------------
------------------------------------------------------------
------------------------------------------------------------
---------------------------------
>CDV strain 55L, from dog in Japan AB295485
------------------------------------------------------------
------------------------------------------------------------
------------------------------------------------------------
---------------------------------------------------ATGCTCTCC
TACCAAGACAAGGTGGGTGCCTTCTATAAGGATAATGCAAGAGCTAATTCATCCAAGCTG
TCCTTAGTGACAGAAGAACAAGGGGGCAGGAGACCACCCTACTTGCTGTTTGTCCTTCTC
ATCCTACTGGTTGGAATCCTGGCCTTGCTTGCTATCGCTGGAGTTCGATTTCGCCAGGTG
TCAACTAGCAATGTGGAATTTGGCAGATTGCTGAAGGATGATTTGGAGAAATCGGAGGCC
GTGCATCACCAAGTCATGGATGTCTTGACACCGCTCTTCAAAATTATTGGAGATGAGATT
GGGTTACGGTTGCCACAAAAACTAAACGAGATCAAACAGTTTATCCTTCAAAAGACAAAC
TTCTTCAATCCGAACAGAGAATTCGACTTCCGCGATCTCCACTGGTGCATTAACCCGCCT
AGTAAGATCAAGGTGAATTTTACCAATTACTGTGATGCAATTGGGGTCAGAAAATCCATT
GCATCGGCAGCAAATCCCATCCTTTTATCAGCACTCTCCGGAGGCAGAGGTGACATATTC
CCACCATACAGATGCAGTGGAGCTACTACTTCAGTAGGCAGAGTTTTCCCCCTATCAGTA
TCATTATCCATGTCTTTGATCTCAAAAACATCAGAGATAATCAGTATGCTGACCGCCATC
TCAGACGGAGTGTATGGTAAAACTTACTTGTTAGTGCCTGATTATATTGAAAGGGAGTTC
GACACACAAAAAATTCGAGTCTTTGAGATAGGGTTCATCAAACGGTGGCTGAATGACATG
CCATTACTCCAGACAACCAACTATATGGTCCTCCCGGAGAATTCCAAAGCTAAGGTGTGT
ACTATAGCAGTGGGCGAGCTGACACTGGCTTCCTTGTGTGTAGATGAGAGCACCGTATTA
TTATATCATGACAGCAATGGTTCACAAGACAGTATT-CTAGTAGTGACGCTGGGAATATT
TGGGGCAACACCGATGAATCAAGTAGAAGAGGTGATACCTGTCGCTCATCCATCAGTAGA
AAGGATACATATCACAAATCACCGTGGTTTCATAAAAGATTCAGTAGCAACCTGGATGGT
GCCTGCATTGGTCTCTGAGCAACAAGAAGGACAAAAAAATTGTCTGGAGTCGGCTTGTCA
AAGAAAATCCTACCCTATGTGCAACCAAACATCATGGGAACCCTTCGGAGGAGTACAGTT
GCCATCTTACGGGCGGTTGACATTACCTCTAGATGCAAGCATTGACCTTCAACTTAACAT
ATCGTTTACATACGGTCCGGTGATACTGAATGGAGATGGTATGGATTATTATGAAAACCC
ACTTTTGGACTCCGGATGGCTTACCATTCCTCCCAAGAACGGAACAATACTTGGATTAAT
AAATAAAGCAAGTAGAGGAGACAAGTTCACTGTAACCCCCCATGTATTAACATTTGCGCC
CAGGGAGTCGAGTGGAAATTGTTATCTACCTATTCAAACATCCCAGATTATGGATAAAGA
TGTCCTTACTGAGTCCAATTTAGTGGTGTTGCCTACACAGAATTTTAGATATGTCGTAGC
AACATATGATATATCCCGGGAAAATCATGCGATTGTTTATTATGTTTATGACCCAATCCG
GACAATTTCTTATACGTACCCATTTAGACTAACTACCAAGGGTAGACCTGATTTCCTAAG
GATTGAATGTTTTGTGTGGGATGACGATTTGTGGTGTCACCAATTTTACAGATTTGAGTC
TGATATCACCAACTCTACAACCAGTGTCGAAGATTTAGTCCGTATAAGATTCTCATGTAA
TCGTTCAAAACCTTGA--------------------------------------------
------------------------------------------------------------
------------------------------------------------------------
------------------------------------------------------------
------------------------------------------------------------
---------------------------------
>CDV strain 66L, from dog in Japan AB295486
------------------------------------------------------------
------------------------------------------------------------
------------------------------------------------------------
---------------------------------------------------ATGCTCTCC
TACCAAGACAAGGTGGGTGCCTTCTATAAGGATAATGCAAGAGCTAATTCATCCAAGCTG
TCCTTAGTGACAGAAGAACAAGGGGGCAGGAGACCACCCTACTTGCTGTTTGTCCTTCTC
ATCCTACTGGTTGGAATCCTGGCCTTGCTTGCTATCGCTGGAGTTCGATTTCGCCAGGTG
TCAACTAGCAATGTGGAATTTGGCAGATTGCTGAAGGATGATTTGGAGAAATCGGAGGCC
GTGCATCACCAAGTCATGGATGTCTTGACACCGCTCTTCAAAATTATTGGAGATGAGATT
GGGTTACGGTTGCCACAAAAACTAAACGAGATCAAACAGTTTATCCTTCAAAAGACAAAC
TTCTTCAATCCGAACAGAGAATTCGACTTCCGCGATCTCCACTGGTGCATTAACCCGCCT
AGTAAGATCAAGGTGAATTTTACCAATTACTGTGATGCAATTGGGGTCAGAAAATCCATT
GCATCGGCAGCAAATCCCATCCTTTTATCAGCACTCTCCGGAGGCAGAGGTGACATATTC
CCACCATACAGATGCAGTGGAGCTACTACTTCAGTAGGCAGAGTTTTCCCCCTATCAGTA
TCATTATCCATGTCTTTGATCTCAAAAACATCAGAGATAATCAGTATGCTGACCGCCATC
TCAGACGGAGTGTATGGTAAAACTTACTTGTTAGTGCCTGATTATATTGAAAGGGAGTTC
GACACACAAAAAATTCGAGTCTTTGAGATAGGGTTCATCAAACGGTGGCTGAATGACATG
CCATTACTCCAGACAACCAACTATATGGTCCTCCCGGAGAATTCCAAAGCTAAGGTGTGT
ACTATAGCAGTGGGCGAGCTGACACTGGCTTCCTTGTGTGTAGATGAGAGCACCGTATTA
TTATATCATGACAGCAATGGTTCACAAGACAGTATT-CTAGTAGTGACGCTGGGAATATT
TGGGGCAACACCGATGAATCAAGTAGAAGAGGTGATACCTGTCGCTCATCCATCAGTAGA
AAGGATACATATCACAAATCACCGTGGTTTCATAAAAGATTCAGTAGCAACCTGGATGGT
GCCTGCATTGGTCTCTGAGCAACAAGAAGGACAAAAAAATTGTCTGGAGTCGGCTTGTCA
AAGAAAATCCTACCCTATGTGCAACCAAACATCATGGGAACCCTTCGGAGGAGTACAGTT
GCCATCTTACGGGCGGTTGACATTACCTCTAGATGCAAGCATTGACCTTCAACTTAACAT
ATCGTTTACATACGGTCCGGTGATACTGAATGGAGATGGTATGGATTATTATGAAAACCC
ACTTTTGGACTCCGGATGGCTTACCATTCCTCCCAAGAACGGAACAATACTTGGATTAAT
AAATAAAGCAAGTAGAGGAGACCAGTTCACTGTAACCCCCCATGTATTAACATTTGCGCC
CAGGGAGTCGAGTGGAAATTGTTATCTACCTATTCAAACATCCCAGATTATGGATAAAGA
TGTCCTTACTGAGTCCAATTTAGTGGTGTTGCCTACACAGAATTTTAGATATGTCGTAGC
AACATATGATATATCCCGGGAAAATCATGCGATTGTTTATTATGTTTATGACCCAATCCG
GACAATTTCTTATACGTACCCATTTAGACTAACTACCAAGGGTAGACCTGATTTCCTAAG
GATTGAATGTTTTGTGTGGGATGACGATTTGTGGTGTCACCAATTTTACAGATTTGAGTC
TGATATCACCAACTCTACAACCAGTGTCGAAGATTTAGTCCGTATAAGATTCTCATGTAA
TCGTTCAAAACCTTGA--------------------------------------------
------------------------------------------------------------
------------------------------------------------------------
------------------------------------------------------------
------------------------------------------------------------
---------------------------------
>CDV strain 81ND, from dog in Japan AB295487
------------------------------------------------------------
------------------------------------------------------------
------------------------------------------------------------
---------------------------------------------------ATGCTCTCC
TACCAAGACAAGGTGGGTGCCTTCTATAAGGATAATGCAAGAGCTAATTCATCCAAGCTG
TCCTTAGTGACAGAAGAGCAAGGGGGAAGGAGACCACCCTATTTGCTGTTTGTCCTTCTC
ATCCTACTGATTGGAATCCTGGCCTTGCTTGCCATCACTGGAATTCGATTTCACCAAGTA
TCAACTAGCAATATGGAATTTAGCAGATTGCTGAAAGAGGATATGGAGAAATCAGAGGCC
GTACATCACCAAGTCATAGATGTCTTGACACCGCTCTTCAAAATTATTGGAGATGAGATT
GGGTTACGGTTGCCACAAAAACTAAACGAGATCAAACAATTTATCCTTCAAAAGACAAAC
TTCTTCAATCCGAACAGGGAATTCGACTTCCGCGATCTCCACTGGTGCATTAACCCACCT
AGCAAGATCAAGGTGAATTTTACTAATTACTGTGATACAGTTGGGGTCAAAAAATCTATT
GCATCGGCAGCAAATCCCATCATTTTATCAGCACTCTCCGGAGCCAGAGGTGACATATTC
CCGCCGTACAGATGCAGTGGAGCTACTACTTCAGTAGGCAGAGTATTCCCCCTATCCGTA
TCATTATCCATGTCTTTAATATCAAGAACATCAGAGATAATCAATATGCTAACCGCTATC
TCAGACGGAATGTATGGTAAAACTTATTTGCTAGTGCCTGATTATATTGAAGGGGAGTTC
GACTCGCAAAAGATTCGAGTCTTTGAGATAGGGTTTATCAAACGGTGGCTGAATGACATG
CCTTTACTCCAGACAACCAACTATATGGTCCTCCCGGAAACTTCCAAAGCTAAGGTATGT
ACTATAGCAGTGGGCGAGCTGACACTAGCTTCCTTGTGTGTAGATGAGAGCACCGTATTG
TTATATCATGACAGCAATGGTTCACAAAATGGTATT-CTAGTAGTGACATTGGGAATATT
TGGGGCAACACCTATGGATCAAGTTGAAGAGGTGTTACCTATCGCTCACCCATCAGTGGA
GAGAATACATATAACAAATCACCGTGGGTTCATAAAAGATTCAATAGTAACCTGGATGGT
ACCTGTATTGGTCTCTGAGAAACAAGAGGAGCAAAAAAACTGTCTGGAGTCTGCTTGTCA
AAGAAAATCCTACCCTATGTGCAACCAAACATCATGGGAACCCTTTGGAGGAGGACAGTT
GCCTTCTTATGGGCGGTTGACATTACCTCTAGATCCAAGCATTGACCTTCAACTTAACAT
ATCATTTACATATGGTCCGGTTATACTGAACGGAGACGGTATGGATTATTATGAAAGCCC
ACTTTTGGACTCCGGATGGCTTACCATACCTCCTAAGAACGGAACAGTCCTTGGATTGAT
AAACAAAGCAAGTAGAGGAGACCCGTTCACTGTGACCCCCCATGTGTTGACATTTGCGCC
CAGGGAATCAAGTGGAAATTGTTATTTGCCTATTCAAACATCCCAGATTATGGATAAAGA
TGTCCTTACTGAGTCCAATTTAGTGGTGTTACCTACACAGAATTTTAGGTATGTCATAGC
AACATATGATATATCCCGGGGCGATCATGCAATTGTTTACTATGTTTATGACCCAATCCG
GACGATTTCTTATACATACCCATTTAGACTAACTACCAAGGGTAGACCTGATTTCCTAAG
GATTGAATGTTTTGTGTGGGATGACGATTTGTGGTGTCATCAATTTTACCGATTCGAGGC
TAACATTACTAACTCTACAACCAGTGTTGAGAATTTAGTCCGTATGAGATTCTCATGTAA
CCGTTCAAAACCTTGA--------------------------------------------
------------------------------------------------------------
------------------------------------------------------------
------------------------------------------------------------
------------------------------------------------------------
---------------------------------
>CDV strain Th270L, from dog in Thailand AB301066
------------------------------------------------------------
------------------------------------------------------------
------------------------------------------------------------
---------------------------------------------------ATGCTCTCC
TACCAAGACAAGGTGGGTGCCTTCTACAAGGATAATGCAAGAGCTAATTCATCCAAGCTG
CCCTTAGTGACAGAAGAGCAAGGGGGCAGGAGACCACCTTATTTGCTGTTTGTCCTTCTC
ATCCTACTGGTTGGAATCATGGCCTTGCTTGCTATCACTGGAGTTCGATTTCATCAAGTA
TCAACTAGCAATATGGAATTTAGCAGATTGCTGAAAGAGGATATGGAGAAATCAGAGGCC
GTACATCACCAGGTCATAGATGTCTTGACACCGCTATTCAAAATTATTGGAGATGAGATT
GGGTTACGGTTGCCACAAAAACTAAACGAGATCAAACAATTTATCCTTCAAAAGACAAAC
TTCTTCAATCCGAACAGGGAATTCGACTTCCGCGATCTCCACTGGTGCATTAACCCACCT
AGTAAGATCAAGGTGAATTTTACTAATTACTGCGATACAATTGGGATCAGAAAATCTATT
GCATCAGCAGCAAATCCCATCCTTTTATCAGCACTCTCCGGAGGCAGAGGTGACATATTC
CCACCATACAGATGCAGTGGAGCTACTACTTCAGTAGGCAGAATTTTCCCCCTATCAGTA
TCTTTGTCCATGTCTTTGATCTCAAGAAAATCAGAGATAATCAGTATGATAACCGCTATC
TCGGACGGAGTGTATGGTAAAACTTATTTGCTAGTGCCTGATTATATTGAAGGGGAGTTC
GACACGCAGAAGATTCGAGTCTTTGAGGTAGGGTTCATCAAACGGTGGCTAAATGACATG
CCACTACTCCAGACAACCAATTATTTGGTCCTCCCAGAGAATTCCAAAGCTAAAGTATGT
ACTATAGCAGTGGGCGAGTTGACACTGGCTTCCTTGTGTGTAGATGAGAGCACTGTATTG
TTATATCATGACAGCAATGGTTCACAAGATGGTATC-TTGGTAGTGACGCTGGGAATATT
TGGGGCAACACCTATGGATCAAGTTGAAGAGGTGATACCTGTCGCTCACTCATCCGTAGA
AAAAATGCATATAACAAATCACCGTGGGTTCATAAAAGATTCAATAGCAACCTGGATGGT
GCCTGTATTGGTCTCTGAGAAACAAGAAGAACAAAAGAATTGTCTGGAGTCGGCTTGTCA
AAGAAAATCCTACCCTATGTGTAACCAAACGTCATGGGAACCCTTTGGAGGAGGACAGTT
GCCGTCGTATGGACGGTTGACATTACCTCTAGATCCAAGCATTGACCTTCAACTTAACAT
ATCTTTTACAAACGGTCCGGTTATACTGAATGGAGACGGTATGGATTATTATGAAAGCCC
AATTTTGGACTCCGGATGGCTTACCATTCCTCCTAAGAACGGGACAGTCCTTGGACTGAT
AAACAAAGCAAGTAGAGGAGACCAATTCACTGTAGTCCCCCATGTGTTGACATTTGCGCC
CAGGGAATCAAGTGGAAATTGTTATTTACCTATTCAAACATCCCAAATTATGGATAAGGA
TGTCCTTACTGAGTCCAATTTAGTGGTGTTGCCTACACAGAATTTTAGATATGTCATAGC
AACATATGACATATCCCGGGACGATCATGCTATTGTTTATTATGTTTATGACCCAATTCG
GACGATTTCTTATACGTACCCATTCAGACTAACTACCAAGGGTAGGCCTGATTTCCTAAG
GATTGAATGTTTTGTGTGGGATGACGATTTATGGTGTCACCAATTTTATCGATTCGATGC
TGACATCACCAACTCTACAACCAGTGTTGAGAATTTAGTCCGTATAAGATTCTCATGTAA
CCGTTCAAAACCTTGA--------------------------------------------
------------------------------------------------------------
------------------------------------------------------------
------------------------------------------------------------
------------------------------------------------------------
---------------------------------
>CDV strain 82Con, from dog in Japan AB295488
------------------------------------------------------------
------------------------------------------------------------
------------------------------------------------------------
---------------------------------------------------ATGCTCTCC
TACCGAGACAAGGTGGGTGCCTTCTATAAGGATAATGCAAGAGCTAATTCATCCAAGCTG
TCCTTAGTGACAGAAGAGCAAGGGGGAAGGAGACCACCCTATTTGCTGTTTGTCTTTCTC
ATCCTACTGATTGGAATCCTGGCCTTGCTTGCCATCACTGGAGTTCGATTTCACCAAGTA
TCAACTAGCAATATGGAATTTAGCAGATTGCTGAAAGAGGATATGGAGAAATCAGAGGCC
GTATATCACCAAGTCATAGATGTCTTGACACCGCTCTTCAAAATTATTGGAGATGAGATT
GGGTTACGGTTGCCACAAAAACTAAACGAGATCAAACAATTTATCCTCCAAAAGACAAAC
TTCTTCAATCCGAACAGGGAATTCGACTTCCGCGATCTCCACTGGTGCATTAACCCACCT
GGCAAGATCAAGGTGAATTTTACTAATTACTGCGATGCAGTTGGGGTCAAAAAATCTATT
GCATCGGCAGCAAATCCCATCATTTTGTCAGCACTCTCTGGAGCCAGAGGTGACATATTC
CCGCCATACAGATGCAGTGGAGCTACTACTTCAGTAGGCAGAGTATTCCCCCTATCCGTA
TCATTATCCATGTCTTTGATATCAAGAACATCAGAGATAATCAATATGCTAACCGCTATC
TCAGACGGAGTGTATGGTAAAACTTATTTGCTAGTGCCTGATTATATTGAAGGGGAGTTC
GACTCGCAAAAGATTCGAGTCTTTGAGATAGGGTTTATCAAACGGTGGCTGAATGACATG
CCTTTACTCCAGACCACCAACTATATGGTCCTCCCGGAAACTTCCAAAGCCAAGGTATGT
ACTATAGCAGTGGGCGAGCTGACATTGGCTTCCTTGTGTGTAGATGAGAGCACCGTATTG
TTATATCATGACAGCAATGGTTCACAAAATGGTATT-CTAGTAGTGACATTAGGAATATT
TGGGGCAACACCTATGGATCAAGTTGAAGAGGTGATACCTGTCGCTCACCCATCAGTGGA
GAGAATACATATAACAAATCACCGTGGGTTCATAAAAGATTCAATAGTAACCTGGATGGT
GCCTGCATTGGTCTCTGAGAATCAAGAGGAGCAAAAAAACTGTCTGGAGTCGGCTTGTCA
AAGAAAATCCTACCCTATGTGCAACCAAACGTCATGGGAACCCTTTGGAGGAGGACAGTT
GCCTTCTTATGGGCGGTTGACATTACCTCTAGATCCAAGCATTGACCTTCAACTTAACAT
ATCATTTACATATGGTCCGGTTATACTGAACGGAGACGGTATGGATTATTATGAAAGCCC
ACTTTTGGACTCCGGATGGCTTACCATACCTCCCAAGAACGGAACAGTCCTTGGATTGAT
AAACAAAGCAAGTAGAGGAGACCAGTTCACTGTGACCCCCCATGTGTTGACATTTGCGCC
CAGGGAATCAAGTGGAAATTGTTATTTACCTATCCAAACATCCCATATTATGGATAAAGA
TGTCCTTACTGAGTCTAATTTAGTGGTATTACCTACACAGAATTTTGGATATGTCATAGC
AACATATGATATATCCCGGGGCGATCATGCAATTGTTTATTATGTTTATGACCCAATCCG
GACGATTTCTTATACACACCCATTTAGACTAACTACCAAGGGTAGACCTGATTTCCTAAG
GATTGAATGTTTTGTGTGGGATGACGATTTGTGGTGTCACCAATTTTACCAATTCGAGGC
TAACATCACTAACTCTACAACCAGTGTTGAGAATTTAGTCCGTATAAGATTCTCATGTAA
CCGTTCAAAACCTTGA--------------------------------------------
------------------------------------------------------------
------------------------------------------------------------
------------------------------------------------------------
------------------------------------------------------------
---------------------------------
>CDV strain W729B, from dog in Japan AB605891
------------------------------------------------------------
------------------------------------------------------------
------------------------------------------------------------
---------------------------------------------------ATGCTCTCC
TACCGAGACAAGGTGGGTGCCTTCTATAAGGATAATGCAAGAGCTAATTCATCCAAGCTG
TCCTTAGTGACAGAAGAGCAAGGGGGAAGGAGACCACCCTATTTGCTGTTTGTCTTTCTC
ATCCTACTGATTGGAATCCTGGCCTTGCTTGCCATCACTGGAGTTCGATTTCACCAAGTA
TCAACTAGCAATATGGAATTTAGCAGATTGCTGAAAGAGGATATGGAGAAATCAGAGGCC
GTATATCACCAAGTCATAGATGTCTTGACACCGCTCTTCAAAATTATTGGAGATGAGATT
GGGTTACGGTTGCCACAAAAACTAAACGAGATCAAACAATTTATCCTCCAAAAGACAAAC
TTCTTCAATCCGAACAGGGAATTCGACTTCCGCGATCTCCATTGGTGCATTAACCCACCT
GGCAAGATCAAGGTGAATTTTACTAATTACTGCGATGCAGTTGGGGTCAAAAAATCTATT
GCATCGGCAGCAAATCCCATCATTTTGTCAGCACTCTCTGGAGCCAGAGGTGACATATTC
CCGCCATACAGATGCAGTGGAGCTACTACTTCAGTAGGCAGAGTATTCCCCCTATCCGTA
TCATTATCCATGTCTTTGATATCAAGAACATCAGAGATAATCAATATTCTAACCGCTATC
TCAGACGGAGTGTATGGTAAAACTTATTTGCTAGTGCCTGATTATATTGAAGGGGAGTTC
GACTCGCAAAAGATTCGAGTCTTTGAGATAGGGTTTATCAAACGGTGGCTGAATGACATG
CCTTTACTCCAGACCACCAACTATATGGTCCTCCCGGAAACTTCCAAAGCCAAGGTATGT
ACTATAGCAGTGGGCGAGCTGACACTGGCTTCCTTGTGTGTAGATGAGAGCACCGTATTG
TTATATCATGACAGCAATGGTTCACAAAATGGTATT-CTAGTAGTGACATTAGGAATATT
TGGGGCAACACCTATGGATCAAGTTGAAGAGGTGATACCTGTCGCTCACCCATCAGTGGA
GAGAATACATATAACAAATCACCGTGGGTTCATAAAAGATTCAATAGTAACCTGGATGGT
GCCTGCATTGGTCTCTGAGAAACAAGAGGAGCAAAAAAACTGTCTGGAGTCGGCTTGTCA
AAGAAAATCCTACCCTATGTGCAACCAAACGTCATGGGAACCCTTTGGAGGAGGACAGTT
GCCTTCTTATGGGCGGTTGACATTACCTCTAGATCCAAGCATTGACCTTCAACTTAACAT
ATCATTTACATATGGTCCGGTTATACTGAACGGAGACGGTATGGATTATTATGAAAGCCC
ACTTTTGGACTCCGGATGGCTTACCATACCTCCCAAGAACGGAACAGTCCTTGGATTGAT
AAACAAAGCAAGTAGAGGAGACCAGTTCACTGTGACCCCCCATGTGTTGACATTTGCGCC
CAGGGAATCAAGTGGAAATTGTTATTTACCTATCCAAACATCCCAGATTATGGATAAAGA
TGTCCTTACTGAGTCTAATTTAGTGGTATTACCTACACAGAATTTTGGATATGTCATAGC
AACATATGATATATCCCGGGGCGATCATGCAATTGTTTATTATGTTTATGACCCAATCCG
GACGATTTCTTATACACACCCATTTAGACTAACTACCAAGGGTAGACCTGATTTCCTAAG
GATTGAATGTTTTGTGTGGGATGACGATTTGTGGTGTCACCAATTTTACCGATTCGAGGC
TAACATCACTAACTCTACAACCAGTGTTGAGAATTTAGTCCGTATAAGATTCTCATGTAA
CCGTTCAAAACCTTGA--------------------------------------------
------------------------------------------------------------
------------------------------------------------------------
------------------------------------------------------------
------------------------------------------------------------
---------------------------------
>CDV strain A75/17, Switzerland AF112189
------------------------------------------------------------
------------------------------------------------------------
------------------------------------------------------------
----------------------------------GCTCAGGTAGTCCAACAATGCTCTCC
TACCAGGACAAGGTGAGTGCCTTCTATAAGGATAATGCAAGAGCTAATTCATCCAAGCTA
TCCTTAGTGACAGAAGAGCAAGGGGGCAGGAGACCACCCTATTTGCTGTTTGTCCTTCTC
ATCCTACTGGTTGGAATCATGGCCTTGCTTGCTATCACTGGAGTTCGATTTCACCAAGTA
TCAACTAGCAATATGGAATTTAGCAGATTGCTGAAAGAGGATATGGAGAAATCAGAGGCC
GTACATCACCAAGTCATAGATGTCTTGACACCGCTCTTCAAAATTATTGGAGATGAGATT
GGGTTACGGTTGCCACAAAAACTAAACGAGATCAAACAATTTATCCTTCAAAAGACAAAC
TTCTTCAATCCGAACAGGGAGTTCGACTTCCGCGATCTCCACTGGTGCATTAACCCACCT
AGTAAGATCAAAGTGAATTTTACTAATTACTGCGATACAATTGGGATCAGAAAATCTATT
GCATCGGCAGCAAATCCTATCCTTTTATCAGCACTCTCCGGAGGCAGAGGTGACATATTC
CCACCATACAGATGCAGTGGAGCTACTACTTCAGTAGGCAGAGTTTTCCCCCTATCAGTA
TCATTGTCCATGTCTTTGATCTCAAGAACATCAGAGATAATCAATATGCTAACCGCTATC
TCAGACGGAGTGTATGGTAAAACTTATTTGCTAGTTCATGATTATATTGAAGGGGGGTTC
GACACGCAAAAGATTCGAGTCTTTGAGATAGGGTTCATCAAACGGTGGCTGAATGACATG
CCATTACTCCAGACAACCAACTATATGGTCCTCCCGGAGAATTCCAAAGCCAAGGTATGT
ACTATAGCGGTGGGCGAGTTGACACTGGCTTCCTTGTGTGTAGATGAGAGCACCGTATTG
TTATATCATGACAGCGATGGTTCACAAGATGGTATT-CTAGTGGTGACGCTGGGAATATT
TGGGGCAACACCTATGGATCAAGTTGAAGAGGTGATACCTGTTGCTCACCCATCAGTAGA
AAAAATACATATAACAAATCACCGTGGGTTCATAAAAGATTCAATAGCAACCTGGATGGT
GCCTGCATTGGTATCTGAGAAACAAGAGGAACAAAAAAATTGTCTGGAGTCGGCTTGTCA
AAGAAAATCCTACCCTATGTGCAACCAAACGTCATGGGAACCCTTTGGAGGAGGACAGTT
GCCATCTTATGGGCGGTTGACATTACCTCTAGATCCAAGCATTGACCTTCAACTTAACAT
CTCGTTTACATACGGTCCGGCTATACTGAATGGAGACGGTATGGATTATTATGAAAGCCC
ACTTTTGGACTCCGGATGGCTTACCATTCCCCCCAAGAACGGAACAGTCCTTGGATTGAT
AAACAAAGCAAGTAGAGGAGACCAATCCACTGTAATCCCCCATGTGTTCACATTTGCGCC
CAGGGAATCAAGTGGAAATTGTTATTTACCTATTCAAACATCCCAGATTATGGATAAAGA
TGTCCTTACTGAGTCCAATTTAGTGGTGTTGCCTACACAGAATTTTAGATATGTCATAGC
AACATATGATATATCCCGGGGCGATCATGCGATTGTTTATTATGTTTATGACCCAATCCG
GGCGATTTCTTATACGTACCCATTTAGACTAACTACCAAGGGTAGACCTGATTTCCTAAG
GATTGAATGTTTTGTGTGGGATGACGATTTGTGGTGTCACCAATTTTACCGATTCGAGGC
TGACAGCACCAACTCTACAACCAGTGTTGAGAATTTAGTCCGTATAAGATTCTCATGTAA
TCGTTCAAAACCTTGACAGTATGATGATACACATTTCAATTGGACTTAGGTATGATGACT
GTGGTGAGAAATTCCTTACCGACGATTGAATTAAACCATCTCCAGCATTATAAAAAAACT
AAGGATCCAGGATCCTTTTAG---------------------------------------
------------------------------------------------------------
------------------------------------------------------------
---------------------------------
>CDV from China AF172411
------------------------------------------------------------
------------------------------------------------------------
------------------------------------------------------------
-------------------------------AGGGCTCAGGTAGTCCAACAATGCTCTCC
TACCAAGATAAGGTGGGTGCCTTCTATAAGGATAATGCAAGAGCTAATTTATCCAAGCTG
TCCTTAGTGACAGAAGAGCAAGGGGGCAGGAGACCACCCTATTTGCTGTTTGTCCTTCTC
ATCCTACTGGTTGGAATCCTGGCTTTGCTTGCTATCACTGGAGTCCGATTTCACCAGGTA
TCAATTAGCAATATGGAATTTAGCAGATTGTTGAAAGAGGATATGGAGAAATCAGATGCC
GTACATCACCAAGTCATAGATGTCTTGACACCGCTCTTCAAAATTATCGGAGATGAGATT
GGGTCACGGTTGCCACAAAAACTAAACGAGATCAAACAATTTATCCTTCAAAAGACTAAC
TTCTTCAATCCGAACAAGGAATTCGACTTCCGCGATCTCCACTGGTGCATTAACCCGCCT
AGTAAGGTCAAGGTGAATTTTACTAATTACTGTGATACAATTGGGATCAGAAAATCCATT
GCATTGGCAGCAAATCCCATCCTTTTGTCAGCACTCTCCGGAGGCAGAAGTGACATATTC
CCACCACACAGATGCAGTGGAGCTACTACTTCAGTAGGCAAATCTTTCCCTCTATCAGTA
TCATTATCCATGTCTTTGATCTCAAGAACTTCAGAGATAATCAATATGCTGACCTCTATC
TCAGACGGAGTGTATGGTAAAACTTATTTGCTAGTGCCTGATTATATTGAAGGGGAGTTC
GACACGCAAAAGATTCGAGTCTTTGAGATAGGGTTCATCAAAAGGTGGCTGAATGACATG
CCATTATTCCAGACAACCAACTATATGATCCTCCCGGAGAATTCTAAAACCAAGGTATGT
ACTATAGCAGTGGGAGAGTTGATACTGGCTTCCTTGTGTGTAGAAGAGAGCACCGTATTA
TTATATCATGACAGCAATGGTTCACAAGGTGGTATT-CTAGTAGTGACGCTAGGAATCTT
TGGGGCAACACCTATGGATCAAGTCGAAGAGGTGATACCTGTCGCTCACCCATCAGTCAA
AAAAATACATATAACAAATCACCGTGGTTTCATAAAAGATTCAGTAGCAACCTGGATGGT
GCCTGCATTGGTCTCTGAGAACCTAGAGGAACAAAAAAATTGTCTGGAGTCGGCTTGTCA
AAGAAAATCCTACCCTATGTGCAACCAAACATCATGGGAACCCTTTGGAGGAGGACAGTT
GCCATCTTATGGGCGGTTGACGTTACCTCTAGATGCAAGCATTGACCGTCAACTTAACAT
ATCATTTACGTACGGTCCGGTTATACTGAATGGAGATGGTATGGATTATTATGAAAGCCC
ACTTTTGGACTCCGGATGGCTTACCATTCCTCCTAAGAATGGAACAATTCTTGGATTGAT
AAACAAAGCAAGTAGAGGAGACCAGTTCACTGTGATCCCTCATGTGTTGTCATTTGCGCC
CAGGGAATCAAGTGGAAACTGTTATTTACCTATTCAAACATCTCAGATTATGGATAAAGA
TGTCCTTACTGAGTCCAATTTAGTTGTGTTGCCTACACAGAATTTTAGATATGTCATAGC
AACATATGATATATCCCGGGGCGATCATGCGATTGTTTATTATGTTTATGACCCAATCCG
GACGATTTCTTATACGTACCCATTTCGACTAACTACCAAGGGTAGACCTGATTTCCTAAG
GATTGAATGTTTTGTGTGGGATGACGATCTGTGGTGTCACCAATTTTACAGATTCGAGGC
TGACATCACCAACTCTACAACCAGTGTTGAGAATTTAGTCCGTATAAGATTCTCATGTAA
CCGTTCAAAACCTTGACAGTATGATGATACACATCTCAATTGGACTTAGATATGATGACT
GTGGTGAGAAATCCCTTACTGACTATTGAATTAAACCATCTCCAGCATTATAAAAAAA--
------------------------------------------------------------
------------------------------------------------------------
------------------------------------------------------------
---------------------------------
>CDV from lesser Panda in China  AF178039
------------------------------------------------------------
------------------------------------------------------------
------------------------------------------------------------
-------------------------------AGGGCTCAGGTAGTCCAACAATGCTCTCC
TACCAAGACAAGGTGGGTGCCTTCTATAAAGATAATGCAAGAGCTAATTCATCCAAGCTG
TCCTTAGTGACAGAAGAGCAAGGGGGCAGGAGACCACCCTATTTGCTGTTTGTCCTTCTC
ATCCTACTGGTTGGAATCATGGCCTTACTTGCTATCACTGGAGTCCGATTTCACCAAGTA
TCAACTAGCAATATGGAATTTAGCAGATTGCTGAAAGAGAATATGGAGAAATCAGAGGCC
GTACATCACCAAGTCATAGATGTCTTGACACCGCTCTTCAAAATTATCGGAGATGAGATT
GGGTCACGGTTGCCACAAAAACTAAACGAGATCAAACAATTTATCCTTCAAAAGACAAAC
TTCTTCAATCCGAACAGGGAATTCGACTTCCGCGATCTCCACTGGTGCATTAACCCACCT
AGTAAGATCAAGGTGAATTTAACTAATTACTGCGATACAATTGGGCTCAGAAAATCTATT
GCATCGGCAGCAAATCCCATCCTTTTATCAGCACTCTCCAGAGGCAGAGGTGACATATTC
CCACCATACAGATGCAGTGGAGCTACTACTTCAGTAGGCAGATTTTTCCCCCTATCAGTA
TCATTGTCCATGTCTTTGATCTCAAGAACATCAGAGATAATCAATATGCTAACCGCTATC
TCAGACGGAGTGTATGGTAAAACTTATTTGCTAGTGCCTGATTATATTGAAGGGGAGTTC
GACACGCAAAAGATTCGAGTCTTTGAGATAGGGTTCATCAAACGGTGGCTGAATGACATG
CCATCACTCCAGACAACCAACTATATGGTCCTCCCGGAGAATTCCAAAGCCAAGGTATGT
ACTATAGCAGTGGGCGAGTTGACACTGGCTTCCTTGTGTGTAGATGAGAGCACCGTATTG
TTATATCATGACAGCAATGGTTCACAAGATGGTATT-CTAGTAGTGACGCTGGGAATATT
TGGGGCAACACCTATGGATCAAGTTGAAGAGGTGATACCTGTCGCTCACCCATCAGTAGA
AAAAATACATATAACAAATCACCGTGGGTTCATAAAAGATTCAATAGCAACCTGGATGGT
GCCTGCATTGGTCTCTGAGAAACAAGAGGAACAAAAAAATTGTCTGGAGTCGGCTTGTCA
AAGAAAATCCTACCCTATGTGCAACCAAACGTCATGGGAACCCTTTGGAGGAGGACAGTT
GCCATCTTATGGGCGGTTGACATTACCTCTAGATCCAAGTATTGACCTTCAACTTAACAT
ATCGTTTACATACGGTCCGGTTATACTGAATGGAGACGGTATGGATTATTATGAAAGCCC
ACTTTTGGACTCCGGATGGCTTACCATTCCTCCCAAGAACGGAACAGTCCTTGGATTGAT
AAACAAAGCAAGTAGAGGAGACCAGTTCACTGTAATCCCCCATGTGTTGACATTTGCGCC
CAGGGAATCAAGTGGAAATTGTTATTTACCTATTCAAACATTCCAGATTATGGATAAAGA
TGTCCTTACTGAGTCCAATTTAGTGGTGTTGCCTACACAGAATTTTAGATATGTCATAGC
AACATATGATATATCCCGGGACGATCATGCGATTGTTTATTATGTTTATGACCCAATCCG
GACGATTTCTTTTACGTACCCATTTCAACTAACTACCAAGGGTAGACCTGATTTCCTAAG
GATTGAATGTTTTGTGTGGGATGACGATTTGTGGTGTCACCAATTTTACCGATTCGAGGC
TGACATCACCAACTTTACAACCAGTGTTGAGAATTTAGTCCGTATAAGATTCTCATGTAA
CCGTTCAAAACCTTGATAGTATGATGATACATATCTCAATTGGACTTAGGTATGATGACT
GTGGTGAGAAATCCCTTACCGACGATTGGATTAAACCATCTCCAGCATTATAAAAAAA--
------------------------------------------------------------
------------------------------------------------------------
------------------------------------------------------------
---------------------------------
>CDV strain Snyder Hill AF259552
------------------------------------------------------------
------------------------------------------------------------
------------------------------------------------------------
-------------------------------AGGGCTCAGGTAGTCCAGCAATGCTCTCC
TACCAAGACAAGGTGGGTGCCTTCTACAAGGACAATGCAAGAGCCAATCCATCCAAGCTG
TCCCTAGTGACAGAAGAGCATGGGGGCAGGAGACCACCTTATTTGTTGTTTGTCCTTCTC
ATCCTATTGGTTGGAATCCTGGCCTTGCTTTCTATCACTGGAGTTCGATTTCACAAAGTA
TCAACTAGCAATATGGAATTTAGCAGATTGCTGAAAGAGGATATGGAGAAATCAGAGGCC
GTACATCATCAAGTCATAGATGTCTTGACACCGCTCTTCAAGATTATTGGGGATGAGATT
GGGTTACGGTTGCCACAAAAGCTAAACGAGATCAAACAATTTATCCTTCAAAAGACAAAT
TTCTTCAACCCGAACAGAGAATTCGATTTCCGCGATCTCCACTGGTGCATTAACCCGCCT
AGTAAGGTCAAGGTGAATTTTACTAATTACTGTGAGACAATTGGGATCAGAAAATCTATT
GCATCGGCAGCAAATCCCATCCTTTTATCAGCCCTCTCTGGGGGCAGGAGTGACATATTC
CCACCATACAGATGCAGTGGAGCTACTACTTCAGTAGGCAAAGTTTTCCCCCTATCAGTC
TCGTTATCCATGTCTTTGATCTCAAGAACCTCAGTGATAATCAATATGCTGACCGCTATC
TCAGACGGCGTGTATGGCAAAACTTACTTGCTAGTGCCTGATGATATAGAACGGGAGTTC
GACACTCAAGAGATTCGAGTCTTTGAAATAGGGTTCATTAAAAGGTGGCTGAATGACATG
CCATTACTCCAAACAACCAACTATATGGTCCTCCCGGAGAATTCCAAAGCCAAGGTATGT
ACCATAGCAGTGGGTGAGTTGACACTGGCTTCCTTGTGTGTAGAAGAGAGCACTGTATTA
TTATACCATGACAGCAGGGGTTCACAAGATGGTATT-CTAGTAGTGACACTGGGGATATT
TGGGGCAACATCTATGGATCACATTGAGGAAGTGATACCTGTCGCTCACCCATCAATGGA
GAAAATACATATAACAAACCACCGTGGTTTTATAAAAGATTCAATTGCAACCTGGATGGT
GCCTGCCCTGGCCTCTGAGAAACAAGAAGAACAAAAAGGTTGTCTGGAGTCAGCTTGTCA
AAGAAAAACCTACCCCATGTGCAACCAAACGTCATGGGAACCCTTCGGAGGAGGACAGTT
GCCATCTTATGGGCGGTTGACATTACCTCTAGATGCAAGTGTTGACCTTCAACTTAACAT
ATCGTTCACATACGGTCCGGTTATACTGAATGGAGATGGTATGGTTTATTATGAAAGCCC
ACTTTTGAACTCCGGATGGCTTACCATTCCTCCTAAAAACGGAACAATCCTTGGATTGAT
AAACAAAGCAAGTAGAGGAGACCAGTTCACTGTAATACCCCATGTATTAACATTTGCACC
CAGGGAATCAGGTGGAAATTGTTATTTACCTATTCAAACATCTCAAATTATAGATAGAGA
TGTCCTCATCGAGTCCAATTTAGTGGTGTTGCCTACACAGAGTTTTAGATATGTCATAGC
AACGTATGATATATCACGAAATGATCATGCGATTGTTTATTATGTTTATGACCCATTCCG
GACGATTTTTTATACGTACCCATTTAGACTAACTACCAAGGGTAGACCTGATTTCCTAAG
GATTGAATGTTTTGTGTGGGATGATAATTTGTGGTGTCACCAATTTTACAGATACGAGGC
TAACATCGCCAACTCTACAACCAGTGTTGAGAATTTAGTCCGTATAAGATTCTCATGTAA
CCGTTCAAATCCCTGACAGTATAATGATACACATCTCAATTGGACTTAGGCATGATGACT
ATGGTGAAAAATCCCTTACAGATGATTGAATT----------------------------
------------------------------------------------------------
------------------------------------------------------------
------------------------------------------------------------
---------------------------------
>CDV strain Yamaguchi/WT/100311, from tigers in Japan AB619774
------------------------------------------------------------
------------------------------------------------------------
------------------------------------------------------------
-------------------------------AGGGCTCAGGTAGTCCAACAATGCTCTCC
TACCAAGACAAGGTGGGTGCCTTCTATAAGGATAATGCAAGAGCTAATTCATCCAAGCTG
TCCTTAGTGACAGAAGAGCAAGGGGGCAGGAGACCACCCTATTTGCTGTTTGTCCTTCTC
ATCCTTCTGGTTGGAATCATGACCTTGCTTGCTATCACTGGAGTTCGATTTCACCAAGTA
TCAACTAGCAATATGGAATTTAGCAGATTGCTGAAAGAGGATATGGAGAAATCAGAGGCC
GTACATCACCAAGTCATAGATGTCTTGACACCGCTCTTCAAAATTATTGGAGATGAGGTT
GGGTTACGGTTGCCACAAAAACTAAACGAGATCAAACAATTTATCCTTCAAAAGACAAAC
TTCTTCAATCCGAACAGGGAATTCGACTTCCGCGATCTCCACTGGTGCATTAATCCACCT
AGTAAGATCAAGGTGAATTTTACTAATTACTGCGATACAATTGGGATCAGAAAATCTATT
GCATCGGCAGTAAATCCCATCCTTTTATCAGCACTCTCCGGAGGCAGAGGTGACATATTC
CCACCATACAGATGCAGTGGAGCTACTACTTCAGTGGGCAGAGTTTTCCCCCTATCAGTA
TCATTGTCCATGTCTTTGATCTCAAAAACATCAGAGATAACCAATATGCTAACTGCTATC
TCAGACGGAGTGTATGGTAAAACCTATTTGCTAGTGCCTGATTACATTGAAGGGGAGTTC
GACACGCAAAAGATTCGAGTCTTTGAGATAGGGTTCATCAAACGGTGGCTGAATAACATG
CCATTACTCCAGACAACCAACTACATGGTCCTCCCGGAGAATTCCAAAGCCAAGGTATGT
ACTATAGCAGTGGGCGAGTTGACACTGGCTTCCTTGTGTGTAGATGAGAGCACCGTATTG
TTATATCATGACAGCAATGGTTCACAAGATGGTATT-CTAGTAGTGACGCTGGGGATATT
TGGGGCAACACCTATGGATCAAGTTGAAGAAGTGATACCTGTCGCTCACCCATCAGTAGA
AAAAATACATATAACAAATCACCGTGGGTTCATAAAAGATTCAATAGCAACCTGGATGGT
GCCTGCATTGGTCTCTGAGAAACAAGAGGAACAAAAAAATTGTCTGGAGTCGGCTTGTCA
AAGAAAAACCTACCCTATGTGCAACCAAACGTCATGGGAACCCTTTGGAGGGGGACAGTT
GCCATCTTATGGGCGGTTGACATTATCTCTAGATCCAAGCATTGACCTTCAACTTAACAT
ATCATTTACATACGGTCCAGTTATACTGAATGGAGACGGTATGGATTATTATGGAAGCTC
ACTTTCGGACTCCGGATGGCTTACCATTCCTCCCAAGAATGGAACAGTCCTTGGATTGAT
AAACAAAGCAAGTAGAGGAGACCAGTTCACTGTAATCCCCCATGTGTTGACATTTGCGCC
CAGGGAATCAAGTGGAAATTGTTATTTACCTATTCAAACATCCCAGATTATGGATAAAGA
TGTCCTGACTGAGTCCAATTTAGTGGTGTTGCCTACACAGAATTTTAGATATGTCATAGC
AACATATGATATATCTCGGGGCGATCATGCAATTGTTTATGATGTTTATGACCCAATCCG
GACGATTTCTTATACGCACCCATTTAGACTAACTACCAAGGGTAGACCTGATTTCCTAAG
AATTGAATGTTTTGTGTGGGATGACGATTTGTGGTGTCACCAATTTTACCGATTTGAGGC
TGACATCACCAACTCTACAACCAGTGTTGAGAATTTAGTCCGTATAAGATTCTCATGTGA
CCGTTCAAAACCTTGACAGTATGATGATACACATCTCAATTGGACTTAGATATGATGACT
GAGGTGAGAAATCCCTTACCGACGATTGAATTAAACCATCTCCAGCATTATAAAAAAA--
------------------------------------------------------------
------------------------------------------------------------
------------------------------------------------------------
---------------------------------
>CDV strain, isolate B, Danmark AF478545
------------------------------------------------------------
------------------------------------------------------------
------------------------------------------------------------
-------------------------------AGGGCTCAGGTAGTCCAACAATGCTCTCC
TACCAAGACAAGGTGGGTGCCTTCTATAAGGATAATGCAAGAGCTAATTCATCCAAGCTG
TCCTTAGTGACAGAAGAGCAAGGGGGCAGGAGACCACCCTATTTGCTGTTTGTCCTTCTC
ATCCTTCTGGTTGGAATCATGACCTTGCTTGCTATCACTGGAGTTCGATTTCACCAAGTA
TCAACTAGCAATATGGAATTTAGCAGATTGCTGAAAGAGGATATGGAGAAATCAGAGGCC
GTACATCACCAAGTCATAGATGTCTTGACACCGCTCTTCAAAATTATTGGAGATGAGGTT
GGGTTACGGTTGCCACAAAAACTAAACGAGATCAAACAATTTATCCTTCAAAAGACAAAC
TTCTTCAATCCGAACAGGGAATTCGACTTCCGCGATCTCCACTGGTGCATTAATCCACCT
AGTAAGATCAAGGTGAATTTTACTAATTACTGCGATACAATTGGGATCAGAAAATCTATT
GCATCGGCAGTAAATCCCATCCTTTTATCAGCACTCTCCGGAGGCAGAGGTGACATATTC
CCACCATACAGATGCAGTGGAGCTACTACTTCAGTGGGCAGAGTTTTCCCCCTATCAGTA
TCATTGTCCATGTCTTTGATCTCAAAAACATCAGAGATAACCAATATGCTAACTGCTATC
TCAGACGGAGTGTATGGTAAAACCTATTTGCTAGTGCCTGATTACATTGAAGGGGAGTTC
GACACGCAAAAGATTCGAGTCTTTGAGATAGGGTTCATCAAACGGTGGCTGAATAACATG
CCATTACTCCAGACAACCAACTACATGGTCCTCCCGGAGAATTCCAAAGCCAAGGTATGT
ACTATAGCAGTGGGCGAGTTGACACTGGCTTCCTTGTGTGTAGATGAGAGCACCGTATTG
TTATATCATGACAGCAATGGTTCACAAGATGGTATT-CTAGTAGTGACGCTGGGGATATT
TGGGGCAACACCTATGGATCAAGTTGAAGAAGTGATACCTGTCGCTCACCCATCAGTAGA
AAAAATACATATAACAAATCACCGTGGGTTCATAAAAGATTCAATAGCAACCTGGATGGT
GCCTGCATTGGTCTCTGAGAAACAAGAGGAACAAAAAAATTGTCTGGAGTCGGCTTGTCA
AAGAAAAACCTACCCTATGTGCAACCAAACGTCATGGGAACCCTTTGGAGGGGGACAGTT
GCCATCTTATGGGCGGTTGACATTATCTCTAGATCCAAGCATTGACCTTCAACTTAACAT
ATCATTTACATACGGTCCAGTTATACTGAATGGAGACGGTATGGATTATTATGGAAGCTC
ACTTTCGGACTCCGGATGGCTTACCATTCCTCCCAAGAATGGAACAGTCCTTGGATTGAT
AAACAAAGCAAGTAGAGGAGACCAGTTCACTGTAATCCCCCATGTGTTGACATTTGCGCC
CAGGGAATCAAGTGGAAATTGTTATTTACCTATTCAAACATCCCAGATTATGGATAAAGA
TGTCCTGACTGAGTCCAATTTAGTGGTGTTGCCTACACAGAATTTTAGATATGTCATAGC
AACATATGATATATCTCGGGGCGATCATGCAATTGTTTATTATGTTTATGACCCAATCCG
GACGATTTCTTATACGTACCCATTTAGACTAACTACCAAGGGTAGACCTGATTTCCTAAG
AATTGAATGTTTTGTGTGGGATGACGATTTGTGGTGTCACCAATTTTACCGATTTGAGGC
TGACATCACCAACTCTACAACCAGTGTTGAGAATTTAGTCCGTATAAGATTCTCATGTGA
CCGTTCAAAACCTTGACAGTATGATGATACACATCTCAATTGGACTTAGATATGATGACT
GAGGTGAGAAATCCCTTACCGACGATTGAATTAAACCATCTCCAGCATTATAAAAAAA--
------------------------------------------------------------
------------------------------------------------------------
------------------------------------------------------------
---------------------------------
>CDV strain DK91 B, adapted in vitro,  Danmark AF478546
------------------------------------------------------------
------------------------------------------------------------
------------------------------------------------------------
-------------------------------AGGGCTCAGGTAGTCCAACAATGCTCTCC
TACCAAGACAAGGTGGGTGCCTTCTATAAGGATAATGCAAGAGCTAATTCATCCAAGCTG
TCCTTAGTGACAGAAGAGCAAGGGGGCAGGAGACCACCCTATTTGCTGTTTGTCCTTCTC
ATCCTTCTGGTTGGAATCATGACCTTGCTTGCTATCACTGGAGTTCGATTTCACCAAGTA
TCAACTAGCAATATGGAATTTAGCAGATTGCTGAAAGAGGATATGGAGAAATCAGAGGCC
GTACATCACCAAGTCATAGATGTCTTGACACCGCTCTTCAAAATTATTGGAGATGAGGTT
GGGTTACGGTTGCCACAAAAACTAAACGAGATCAAACAATTTATCCTTCAAAAGACAAAC
TTCTTCAATCCGAACAGGGAATTCGACTTCCGCGATCTCCACTGGTGCATTAATCCACCT
AGTAAGATCAAGGTGAATTTTACTAATTACTGCGATACAATTGGGATCAGAAAATCTATT
GCATCGGCAGTAAATCCCATCCTTTTATCAGCACTCTCCGGAGGCAGAGGTGACATATTC
CCACCATACAGATGCAGTGGAGCTACTACTTCAGTGGGCAGAGTTTTCCCCCTATCAGTA
TCATTGTCCATGTCTTTGATCTCAAAAACATCAGAGATAACCAATATGCTAACTGCTATC
TCAGACGGAGTGTATGGTAAAACCTATTTGCTAGTGCCTGATTACATTGAAGGGGAGTTC
GACACGCAAAAGATTCGAGTCTTTGAGATAGGGTTCATCAAACGGTGGCTGAATAACATG
CCATTACTCCAGACAACCAACTACATGGTCCTCCCGGAGAATTCCAAAGCCAAGGTATGT
ACTATAGCAGTGGGCGAGTTGACACTGGCTTCCTTGTGTGTAGATGAGAGCACCGTATTG
TTATATCATGACAGCAATGGTTCACAAGATGGTATT-CTAGTAGTGACGCTGGGGATATT
TGGGGCAACACCTATGGATCAAGTTGAAGAAGTGATACCTGTCGCTCACCCATCAGTAGA
AAAAATACATATAACAAATCACCGTGGGTTCATAAAAGATTCAATAGCAACCTGGATGGT
GCCTGCATTGGTCTCTGAGAAACAAGAGGAACAAAAAAATTGTCTGGAGTCGGCTTGTCA
AAGAAAAACCTACCCTATGTGCAACCAAACGTCATGGGAACCCTTTGGAGGGGGACAGTT
GCCATCTTATGGGCGGTTGACATTATCTCTAGATCCAAGCATTGACCTTCAACTTAACAT
ATCATTTACATACGGTCCAGTTATACTGAATGGAGACGGTATGGATTATTATGGAAGCTC
ACTTTCGGACTCCGGATGGCTTACCATTCCTCCCAAGAATGGAACAGTCCTTGGATTGAT
AAACAAAGCAAGTAGAGGAGACCAGTTCACTGTAATCCCCCATGTGTTGACATTTGCGCC
CAGGGAATCAAGTGGAAATTGTTATTTACCTATTCAAACATCCCAGATTATGGATAAAGA
TGTCCTGACTGAGTCCAATTTAGTGGTGTTGCCTACACAGAATTTTAGATATGTCATAGC
AACATATGATATATCTCGGGGCGATCATGCAATTGTTTATTATGTTTATGACCCAATCCG
GACGATTTCTTATACGTACCCATTTAGACTAACTACCAAGGGTAGACCTGATTTCCTAAG
AATTGAATGTTTTGTGTGGGATGACGATTTGTGGTGTCACCAATTTTACCGATTTGAGGC
TGACATCACCAACTCTACAACCAGTGTTGAGAATTTAGTCCGTATAAGATTCTCATGTGA
CCGTTCAAAACCTTGACAGTATGATGATACACATCTCAATTGGACTTAGATATGATGACT
GAGGTGAGAAATCCCTTACCGACGATTGAATTAAACCATCTCCAGCATTATAAAAAAA--
------------------------------------------------------------
------------------------------------------------------------
------------------------------------------------------------
---------------------------------
>CDV isolate C, Danmark AF478547
------------------------------------------------------------
------------------------------------------------------------
------------------------------------------------------------
-------------------------------AGGGCTCAGGTAGTCCAACAATGCTCTCC
TACCAAGACAAGGTGGGTGCCTTCTATAAGGATAATGCAAGAGCTAATTCATCCAAGCTG
TCCTTAGTGACAGAAGAGCAAGGGGGCAGGAGACCACCCTATTTGCTGTTTGTCCTTCTC
ATCCTTCTGGTTGGAATCATGACCTTGCTTGCTATCACTGGAGTTCGATTTCACCAAGTA
TCAACTAGCAATATGGAATTTAGCAGATTGCTGAAAGAGGATATGGAGAAATCAGAGGCC
GTACATCACCAAGTCATAGATGTCTTGACACCGCTCTTCAAAATTATTGGAGATGAGGTT
GGGTTACGGTTGCCACAAAAACTAAACGAGATCAAACAATTTATCCTTCAAAAGACAAAC
TTCTTCAATCCGAACAGGGAATTCGACTTCCGCGATCTCCACTGGTGCATTAATCCACCT
AGTAAGATCAAGGTGAATTTTACTAATTACTGCGATACAATTGGGATCAGAAAATCTATT
GCATCGGCAGTAAATCCCATCCTTTTATCAGCACTCTCCGGAGGCAGAGGTGACATATTC
CCACCATACAGATGCAGTGGAGCTACTACTTCAGTGGGCAGAGTTTTCCCCCTATCAGTA
TCATTGTCCATGTCTTTGATCTCAAAAACATCAGAGATAACCAATATGCTAACTGCTATC
TCAGACGGAGTGTATGGTAAAACCTATTTGCTAGTGCCTGATTACATTGAAGGGGAGTTC
GACACGCAAAAGATTCGAGTCTTTGAGATAGGGTTCATCAAACGGTGGCTGAATAACATG
CCATTACTCCAGACAACCAACTACATGGTCCTCCCGGAGAATTCCAAAGCCAAGGTATGT
ACTATAGCAGTGGGCGAGTTGACACTGGCTTCCTTGTGTGTAGATGAGAGCACCGTATTG
TTATATCATGACAGCAATGGTTCACAAGATGGTATT-CTAGTAGTGACGCTGGGGATATT
TGGGGCAACACCTATGGATCAAGTTGAAGAAGTGATACCTGTCGCTCACCCATCAGTAGA
AAAAATACATATAACAAATCACCGTGGGTTCATAAAAGATTCAATAGCAACCTGGATGGT
GCCTGCATTGGTCTCTGAGAAACAAGAGGAACAAAAAAATTGTCTGGAGTCGGCTTGTCA
AAGAAAAACCTACCCTATGTGCAACCAAACGTCATGGGAACCCTTTGGAGGGGGACAGTT
GCCATCTTATGGGCGGTTGACATTATCTCTAGATCCAAGCATTGACCTTCAACTTAACAT
ATCATTTACATACGGTCCAGTTATACTGAATGGAGACGGTATGGATTATTATGGAAGCTC
ACTTTCGGACTCCGGATGGCTTACCATTCCTCCCAAGAATGGAACAGTCCTTGGATTGAT
AAACAAAGCAAGTAGAGGAGACCAGTTCACTGTAATCCCCCATGTGTTGACATTTGCGCC
CAGGGAATCAAGTGGAAATTGTTATTTACCTATTCAAACATCCCAGATTATGGATAAAGA
TGTCCTGACTGAGTCCAATTTAGTGGTGTTGCCTACACAGAATTTTAGATATGTCATAGC
AACATATGATATATCTCGGGGCGATCATGCAATTGTTTATTATGTTTATGACCCAATCCG
GACGATTTCTTATACGTACCCATTTAGACTAACTACCAAGGGTAGACCTGATTTCCTAAG
AATTGAATGTTTTGTGTGGGATGACGATTTGTGGTGTCACCAATTTTACCGATTTGAGGC
TGACATCACCAACTCTACAACCAGTGTTGAGAATTTAGTCCGTATAAGATTCTCATGTGA
CCGTTCAAAACCTTGACAGTATGATGATACACATCTCAATTGGACTTAGATATGATGACT
GAGGTGAGAAATCCCTTACCGACGATTGAATTAAACCATCTCCAGCATTATAAAAAAA--
------------------------------------------------------------
------------------------------------------------------------
------------------------------------------------------------
---------------------------------
>CDV strain DK91 C, adapted in vitro, Danmark AF478548
------------------------------------------------------------
------------------------------------------------------------
------------------------------------------------------------
-------------------------------AGGGCTCAGGTAGTCCAACAATGCTCTCC
TACCAAGACAAGGTGGGTGCCTTCTATAAGGATAATGCAAGAGCTAATTCATCCAAGCTG
TCCTTAGTGACAGAAGAGCAAGGGGGCAGGAGACCACCCTATTTGCTGTTTGTCCTTCTC
ATCCTTCTGGTTGGAATCATGACCTTGCTTGCTATCACTGGAGTTCGATTTCACCAAGTA
TCAACTAGCAATATGGAATTTAGCAGATTGCTGAAAGAGGATATGGAGAAATCAGAGGCC
GTACATCACCAAGTCATAGATGTCTTGACACCGCTCTTCAAAATTATTGGAGATGAGGTT
GGGTTACGGTTGCCACAAAAACTAAACGAGATCAAACAATTTATCCTTCAAAAGACAAAC
TTCTTCAATCCGAACAGGGAATTCGACTTCCGCGATCTCCACTGGTGCATTAATCCACCT
AGTAAGATCAAGGTGAATTTTACTAATTACTGCGATACAATTGGGATCAGAAAATCTATT
GCATCGGCAGTAAATCCCATCCTTTTATCAGCACTCTCCGGAGGCAGAGGTGACATATTC
CCACCATACAGATGCAGTGGAGCTACTACTTCAGTGGGCAGAGTTTTCCCCCTATCAGTA
TCATTGTCCATGTCTTTGATCTCAAAAACATCAGAGATAACCAATATGCTAACTGCTATC
TCAGACGGAGTGTATGGTAAAACCTATTTGCTAGTGCCTGATTACATTGAAGGGGAGTTC
GACACGCAAAAGATTCGAGTCTTTGAGATAGGGTTCATCAAACGGTGGCTGAATAACATG
CCATTACTCCAGACAACCAACTACATGGTCCTCCCGGAGAATTCCAAAGCCAAGGTATGT
ACTATAGCAGTGGGCGAGTTGACACTGGCTTCCTTGTGTGTAGATGAGAGCACCGTATTG
TTATATCATGACAGCAATGGTTCACAAGATGGTATT-CTAGTAGTGACGCTGGGGATATT
TGGGGCAACACCTATGGATCAAGTTGAAGAAGTGATACCTGTCGCTCACCCATCAGTAGA
AAAAATACATATAACAAATCACCGTGGGTTCATAAAAGATTCAATAGCAACCTGGATGGT
GCCTGCATTGGTCTCTGAGAAACAAGAGGAACAAAAAAATTGTCTGGAGTCGGCTTGTCA
AAGAAAAACCTACCCTATGTGCAACCAAACGTCATGGGAACCCTTTGGAGGGGGACAGTT
GCCATCTTATGGGCGGTTGACATTATCTCTAGATCCAAGCATTGACCTTCAACTTAACAT
ATCATTTACATACGGTCCAGTTATACTGAATGGAGACGGTATGGATTATTATGGAAGCTC
ACTTTCGGACTCCGGATGGCTTACCATTCCTCCCAAGAATGGAACAGTCCTTGGATTGAT
AAACAAAGCAAGTAGAGGAGACCAGTTCACTGTAATCCCCCATGTGTTGACATTTGCGCC
CAGGGAATCAAGTGGAAATTGTTATTTACCTATTCAAACATCCCAGATTATGGATAAAGA
TGTCCTGACTGAGTCCAATTTAGTGGTGTTGCCTACACAGAATTTTAGATATGTCATAGC
AACATATGATATATCTCGGGGCGATCATGCAATTGTTTATTATGTTTATGACCCAATCCG
GACGATTTCTTATACGTACCCATTTAGACTAACTACCAAGGGTAGACCTGATTTCCTAAG
AATTGAATGTTTTGTGTGGGATGACGATTTGTGGTGTCACCAATTTTACCGATTTGAGGC
TGACATCACCAACTCTACAACCAGTGTTGAGAATTTAGTCCGTATAAGATTCTCATGTGA
CCGTTCAAAACCTTGACAGTATGATGATACACATCTCAATTGGACTTAGATATGATGACT
GAGGTGAGAAATCCCTTACCGACGATTGAATTAAACCATCTCCAGCATTATAAAAAAA--
------------------------------------------------------------
------------------------------------------------------------
------------------------------------------------------------
---------------------------------
>CDV strain isolate D, Danmark AF478549
------------------------------------------------------------
------------------------------------------------------------
------------------------------------------------------------
-------------------------------AGGGCTCAGGTAGTCCAACAATGCTCTCC
TACCAAGACAAGGTGGGTGCCTTCTATAAGGATAATGCAAGAGCTAATTCATCCAAGCTG
TCCTTAGTGACAGAAGAGCAAGGGGGCAGGAGACCACCCTATTTGCTGTTTGTCCTTCTC
ATCCTTCTGGTTGGAATCATGACCTTGCTTGCTATCACTGGAGTTCGATTTCACCAAGTA
TCAACTAGCAATATGGAATTTAGCAGGTTGCTGAAAGAGGATATGGAGAAATCAGAGGCC
GTACATCACCAAGTCATAGATGTCTTGACACCGCTCTTCAAAATTATTGGAGATGAGGTT
GGGTTACGGTTGCCACAAAAACTAAACGAGATCAAACAATTTATCCTTCAAAAGACAAAC
TTCTTCAATCCGAACAGGGAATTCGACTTCCGCGATCTCCACTGGTGCATTAATCCACCT
AGTAAGATCAAGGTGAATTTTACTAATTACTGCGATACAATTGGGATCAGAAAATCTATT
GCATCGGCAGTAAATCCCATCCTTTTATCAGCACTCTCCGGAGGCAGAGGTGACATATTC
CCACCATACAGATGCAGTGGAGCTACTACTTCAGTGGGCAGAGTTTTCCCCCTATCAGTA
TCATTGTCCATGTCTTTGATCTCAAAAACATCAGAGATAACCAATATGCTAACTGCTATC
TCAGACGGAGTGTATGGTAAAACCTATTTGCTAGTGCCTGATTACATTGAAGGGGAGTTC
GACACGCAAAAGATTCGAGTCTTTGAGATAGGGTTCATCAAACGGTGGCTGAATAACATG
CCATTACTCCAGACAACCAACTACATGGTCCTCCCGGAGAATTCCAAAGCCAAGGTATGT
ACTATAGCAGTGGGCGAGTTGACACTGGCTTCCTTGTGTGTAGATGAGAGCACCGTATTG
TTATATCATGACAGCAATGGTTCACAAGATGGTATT-CTAGTAGTGACGCTGGGGATATT
TGGGGCAACACCTATGGATCAAGTTGAAGAAGTGATACCTGTCGCTCACCCATCAGTAGA
AAAAATACATATAACAAATCACCGTGGGTTCATAAAAGATTCAATAGCAACCTGGATGGT
GCCTGCATTGGTCTCTGAGAAACAAGAGGAACAAAAAAATTGTCTGGAGTCGGCTTGTCA
AAGAAAAACCTACCCTATGTGCAACCAAACGTCATGGGAACCCTTTGGAGGGGGACAGTT
GCCATCTTATGGGCGGTTGACATTATCTCTAGATCCAAGCATTGACCTTCAACTTAACAT
ATCATTTACATACGGTCCAGTTATACTGAATGGAGACGGTATGGATTATTATGGAAGCTC
ACTTTCGGACTCCGGATGGCTTACCATTCCTCCCAAGAATGGAACAGTCCTTGGATTGAT
AAACAAAGCAAGTAGAGGAGACCAGTTCACTGTAATCCCCCATGTGTTGACATTTGCGCC
CAGGGAATCAAGTGGAAATTGTTATTTACCTATTCAAACATCCCAGATTATGGATAAAGA
TGTCCTGACTGAGTCCAATTTAGTGGTGTTGCCTACACAGAATTTTAGATATGTCATAGC
AACATATGATATATCTCGGGGCGATCATGCAATTGTTTATTATGTTTATGACCCAATCCG
GACGATTTCTTATACGTACCCATTTAGACTAACTACCAAGGGTAGACCTGATTTCCTAAG
AATTGAATGTTTTGTGTGGGATGACGATTTGTGGTGTCACCAATTTTACCGATTTGAGGC
TGACATCACCAACTCTACAACCAGTGTTGAGAATTTAGTCCGTATAAGATTCTCATGTGA
CCGTTCAAAACCTTGACAGTATGATGATACACATCTCAATTGGACTTAGATATGATGACT
GAGGTGAGAAATCCCTTACCGACGATTGAATTAAACCATCTCCAGCATTATAAAAAAA--
------------------------------------------------------------
------------------------------------------------------------
------------------------------------------------------------
---------------------------------
>CDV strain DK91 D, adapted in vitro, Danmark AF478550
------------------------------------------------------------
------------------------------------------------------------
------------------------------------------------------------
-------------------------------AGGGCTCAGGTAGTCCAACAATGCTCTCC
TACCAAGACAAGGTGGGTGCCTTCTATAAGGATAATGCAAGAGCTAATTCATCCAAGCTG
TCCTTAGTGACAGAAGAGCAAGGGGGCAGGAGACCACCCTATTTGCTGTTTGTCCTTCTC
ATCCTTCTGGTTGGAATCATGACCTTGCTTGCTATCACTGGAGTTCGATTTCACCAAGTA
TCAACTAGCAATATGGAATTTAGCAGGTTGCTGAAAGAGGATATGGAGAAATCAGAGGCC
GTACATCACCAAGTCATAGATGTCTTGACACCGCTCTTCAAAATTATTGGAGATGAGGTT
GGGTTACGGTTGCCACAAAAACTAAACGAGATCAAACAATTTATCCTTCAAAAGACAAAC
TTCTTCAATCCGAACAGGGAATTCGACTTCCGCGATCTCCACTGGTGCATTAATCCACCT
AGTAAGATCAAGGTGAATTTTACTAATTACTGCGATACAATTGGGATCAGAAAATCTATT
GCATCGGCAGTAAATCCCATCCTTTTATCAGCACTCTCCGGAGGCAGAGGTGACATATTC
CCACCATACAGATGCAGTGGAGCTACTACTTCAGTGGGCAGAGTTTTCCCCCTATCAGTA
TCATTGTCCATGTCTTTGATCTCAAAAACATCAGAGATAACCAATATGCTAACTGCTATC
TCAGACGGAGTGTATGGTAAAACCTATTTGCTAGTGCCTGATTACATTGAAGGGGAGTTC
GACACGCAAAAGATTCGAGTCTTTGAGATAGGGTTCATCAAACGGTGGCTGAATAACATG
CCATTACTCCAGACAACCAACTACATGGTCCTCCCGGAGAATTCCAAAGCCAAGGTATGT
ACTATAGCAGTGGGCGAGTTGACACTGGCTTCCTTGTGTGTAGATGAGAGCACCGTATTG
TTATATCATGACAGCAATGGTTCACAAGATGGTATT-CTAGTAGTGACGCTGGGGATATT
TGGGGCAACACCTATGGATCAAGTTGAAGAAGTGATACCTGTCGCTCACCCATCAGTAGA
AAAAATACATATAACAAATCACCGTGGGTTCATAAAAGATTCAATAGCAACCTGGATGGT
GCCTGCATTGGTCTCTGAGAAACAAGAGGAACAAAAAAATTGTCTGGAGTCGGCTTGTCA
AAGAAAAACCTACCCTATGTGCAACCAAACGTCATGGGAACCCTTTGGAGGGGGACAGTT
GCCATCTTATGGGCGGTTGACATTATCTCTAGATCCAAGCATTGACCTTCAACTTAACAT
ATCATTTACATACGGTCCAGTTATACTGAATGGAGACGGTATGGATTATTATGGAAGCTC
ACTTTCGGACTCCGGATGGCTTACCATTCCTCCCAAGAATGGAACAGTCCTTGGATTGAT
AAACAAAGCAAGTAGAGGAGACCAGTTCACTGTAATCCCCCATGTGTTGACATTTGCGCC
CAGGGAATCAAGTGGAAATTGTTATTTACCTATTCAAACATCCCAGATTATGGATAAAGA
TGTCCTGACTGAGTCCAATTTAGTGGTGTTGCCTACACAGAATTTTAGATATGTCATAGC
AACATATGATATATCTCGGGGCGATCATGCAATTGTTTATTATGTTTATGACCCAATCCG
GACGATTTCTTATACGTACCCATTTAGACTAACTACCAAGGGTAGACCTGATTTCCTAAG
AATTGAATGTTTTGTGTGGGATGACGATTTGTGGTGTCACCAATTTTACCGATTTGAGGC
TGACATCACCAACTCTACAACCAGTGTTGAGAATTTAGTCCGTATAAGATTCTCATGTGA
CCGTTCAAAACCTTGACAGTATGATGATACACATCTCAATTGGACTTAGATATGATGACT
GAGGTGAGAAATCCCTTACCGACGATTGAATTAAACCATCTCCAGCATTATAAAAAAA--
------------------------------------------------------------
------------------------------------------------------------
------------------------------------------------------------
---------------------------------
>CDV strain 5B HAY297453
------------------------------------------------------------
------------------------------------------------------------
------------------------------------------------------------
---------------------------------------------------ATGCTCTCC
TACCAAGACAAGGTGGGTGCCTTCTATAAGGATAATGCAAGAGCTAATTCATCCAAGCTG
TCCTTAGTGACAGAAGAACAAGGGGGCAGGAGACCACCCTACTTGCTGTTTGTCCTTCTC
ATCCTACTGGTTGGAATCCTGGCCTTGCTTGCTATCGCTGGAGTTCGATTTCGCCAGGTG
TCAACTAGCAATGTGGAATTTGGCAGATTGCTGAAGGATGATTTGGAGAAATCGGAGGCC
GTGCATCACCAAGTCATGGATGTCTTGACACCGCTCTTCAAAATTATTGGAGATGAGATT
GGGTTACGGTTGCCACAAAAACTAAACGAGATCAAACAGTTTATCCTTCAAAAGACAAAC
TTCTTCAATCCGAACAGAGAATTCGACTTCCGCGATCTCCACTGGTGCATTAACCCGCCT
AGTAAGATCAAGGTGAATTTTACCAATTACTGTGATGCAATTGGGGTCAGAAAATCCATT
GCATCGGCAGCAAATCCCATCCTTTTATCAGCACTCTCCGGAGGCAGAGGTGACATATTC
CCACCATACAGATGCAGTGGAGCTACTACTTCAGTAGGCAGAGTTTTCCCCCTATCAGTA
TCATTATCCATGTCTTTGATCTCAAAAACATCAGAGATAATCAGTATGCTGACCGCCATC
TCAGACGGAGTGTATGGTAAAACTTACTTGTTAGTGCCTGATTATATTGAAAGGGAGTTC
GACACACAAAAAATTCGAGTCTTTGAGATAGGGTTCATCAAACGGTGGCTGAATGACATG
CCATTACTCCAGACAACCAACTATATGGTCCTCCCGGAGAATTCCAAAGCTAAGGTGTGT
ACTATAGCAGTGGGCGAGCTGACACTGGCTTCCTTGTGTGTAGATGAGAGCACCGTATTA
TTATATCATGACAGCAATGGTTCACAAGACAGTATT-CTAGTAGTGACGCTGGGAATATT
TGGGGCAACACCGATGAATCAAGTAGAAGAGGTGATACCTGTCGCTCATCCATCAGTAGA
AAGGATACATATCACAAATCACCGTGGGTTCATAAAAGATTCAGTAGCAACCTGGATGGT
GCCTGCATTGGTCTCTGAGCAACAAGAAGGACAAAAAAATTGTCTGGAGTCGGCTTGTCA
AAGAAAATCCTACCCTATGTGCAACCAAACATCATGGGAACCCTTCGGAGGAGTACAGTT
GCCTTCTTACGGGCGGTTGACATTACCTCTAGATGCAAGCATTGACCTTCAACTTAACAT
ATCGTTTACATACGGTCCGGTGATACTGAATGGAGATGGTATGGATTATTATGAAAACCC
ACTTTTGGACTCCGGATGGCTTACCATTCCTCCCAAGAACGGAACAATACTTGGATTAAT
AAATAAAGCAAGTAGAGGAGACCAGTTCACTGTAACCCCCCATGTATTAACATTTGCGCC
CAGGGAGTCGAGTGGAAATTGTTATCTACCTATTCAAACATCCCAGATTATGGATAAAGA
TGTCCTTACTGAGTCCAATTTAGTGGTGTTGCCTACACAGAATTTTAGATATGTCGTAGC
AACATATGATATATCCCGGAAAAATCATGCGATTGTTTATTATGTTTATGACCCAATCCG
GACAATTTCTTATATGTACCCATTTAGACTAACTACCAAGGGTAGACCTGATTTCCTAAG
GATTGAATGTTTTGTGTGGGATGACGATTTGTGGTGTCACCAATTTTACAGATTTGAGTC
TGATATCACCAACTCTACAACCAGTGTCGAAGATTTAGTCCGTATAAGATTCTCATGTAA
TCGTTCAAAACCTTGA--------------------------------------------
------------------------------------------------------------
------------------------------------------------------------
------------------------------------------------------------
------------------------------------------------------------
---------------------------------
>CDV strain 5VD H AY297454
------------------------------------------------------------
------------------------------------------------------------
------------------------------------------------------------
---------------------------------------------------ATGCTCTCC
TACCAAGACAAGGTGGGTGCCTTCTATAAGGATAATGCAAGAGCTAATTCATCCAAGCTG
TCCTTAGTGACAGAAGAACAAGGGGGCAGGAGACCACCCTACTTGCTGTTTGTCCTTCTC
ATCCTACTGGTTGGAATCCTGGCCTTGCTTGCTATCGCTGGAGTTCGATTTCGCCAGGTG
TCAACTAGCAATGTGGAATTTGGCAGATTGCTGAAGGATGATTTGGAGAAATCGGAGGCC
GTGCATCACCAAGTCATGGATGTCTTGACACCGCTCTTCAAAATTATTGGAGATGAGATT
GGGTTACGGTTGCCACAAAAACTAAACGAGATCAAACAGTTTATCCTTCAAAAGACAAAC
TTCTTCAATCCGAACAGAGAATTCGACTTCCGCGATCTCCACTGGTGCATTAACCCGCCT
AGTAAGATCAAGGTGAATTTTACCAATTACTGTGATGCAATTGGGGTCAGAAAATCCATT
GCATCGGCAGCAAATCCCATCCTTTTATCAGCACTCTCCGGAGGCAGAGGTGACATATTC
CCACCATACAGATGCAGTGGAGCTACTACTTCAGTAGGCAGAGTTTTCCCCCTATCAGTA
TCATTATCCATGTCTTTGATCTCAAAAACATCAGAGATAATCAGTATGCTGACCGCCATC
TCAGACGGAGTGTATGGTAAAACTTACTTGTTAGTGCCTGATTATATTGAAAGGGAGTTC
GACACACAAAAAATTCGAGTCTTTGAGATAGGGTTCATCAAACGGTGGCTGAATGACATG
CCATTACTCCAGACAACCAACTATATGGTCCTCCCGGAGAATTCCAAAGCTAAGGTGTGT
ACTATAGCAGTGGGCGAGCTGACACTGGCTTCCTTGTGTGTAGATGAGAGCACCGTATTA
TTATATCATGACAGCAATGGTTCACAAGACAGTATT-CTAGTAGTGACGCTGGGAATATT
TGGGGCAACACCGATGAATCAAGTAGAAGAGGTGATACCTGTCGCTCATCCATCAGTAGA
AAGGATACATATCACAAATCACCGTGGGTTCATAAAAGATTCAGTAGCAACCTGGATGGT
GCCTGCATTGGTCTCTGAGCAACAAGAAGGACAAAAAAATTGTCTGGAGTCGGCTTGTCA
AAGAAAATCCTACCCTATGTGCAACCAAACATCATGGGAACCCTTCGGAGGAGTACAGTT
GCCTTCTTACGGGCGGTTGACATTACCTCTAGATGCAAGCATTGACCTTCAACTTAACAT
ATCGTTTACATACGGTCCGGTGATACTGAATGGAGATGGTATGGATTATTATGAAAACCC
ACTTTTGGACTCCGGATGGCTTACCATTCCTCCCAAGAACGGAACAATACTTGGATTAAT
AAATAAAGCAAGTAGAGGAGACCAGTTCACTGTAACCCCCCATGTATTAACATTTGCGCC
CAGGGAGTCGAGTGGAAATTGTTATCTACCTATTCAAACATCCCAGATTATGGATAAAGA
TGTCCTTACTGAGTCCAATTTAGTGGTGTTGCCTACACAGAATTTTAGATATGTCGTAGC
AACATATGATATATCCCGGGAAAATCATGCGATTGTTTATTATGTTTATGACCCAATCCG
GACAATTTCTTATACGTACCCATTTAGACTAACTACCAAGGGTAGACCTGATTTCCTAAG
GATTGAATGTTTTGTGTGGGATGACGATTTGTGGTGTCACCAATTTTACAGATTTGAGTC
TGATATCACCAACTCTACAACCAGTGTCGAAGATTTAGTCCGTATAAGATTCTCATGTAA
TCGTTCAAAACCTTGA--------------------------------------------
------------------------------------------------------------
------------------------------------------------------------
------------------------------------------------------------
------------------------------------------------------------
---------------------------------
>CDV strain CDTaichung, Taiwan AY378091
------------------------------------------------------------
------------------------------------------------------------
------------------------------------------------------------
---------------------------------------------------ATGCTCTCC
TACCAAGACAAGGTGGGTGCCTTCTATAAGGATAATGCAAGAGCTAATTCATCCAAGCTG
TCCTTAGTGACAGAAGAGCAAGGGGGAAGGAGACCACCCTATTTGCTGTTTGTCCTTCTC
ATCCTACTGATTGGAATCCTGGCCTTGCTTGCCATCACTGGAGTTCGATTTCACCAAGTA
TCAACTAGCAATATGGAATTTAGCAGATTGCTGAAAGAGGATATGGAGAAATCAGAGGCC
GTACATCACCAAGTCATAGATGTCTTGACACCGCTCTTCAAAATTATTGGAGATGAGATT
GGGTTACGGTTGCCACAAAAACTCAACGAGATCAAACAATTTATCCTTCAAAAGACAAAC
TTCTTCAATCCGAACAGGGAATTCGACTTCCGCGATCTCCACTGGTGCATTAACCCACCC
AGCAAGGTCAAGGTGAATTTTACTAATTACTGTGATACAGTTGGGGTCAAAAAATCTATT
GCATCGGCAGCAAATCCCATCATTTTATCAGCACTCTCCGGAGCCAGAGGTGACATATTC
CCGCCGTACAGATGCAGTGGAGCTACTACTTCAGTAGGCAGAGTATTCCCCCTATCCGTA
TCATTATCCATGTCTTTGATATCAAGAACATCAGAGATAATCAATATGCTAACCGCTATC
TCAGACGGAATGTATGGTAAAACTTATTTGCTAGTGCCTGATTATATTGAAGGGGAGTTC
GACTCGCAAAAGATTCGAGTCTTTGAGATAGGGTTTATCAAACGGTGGCTGAATGACATG
CCTTTACTCCAGACAACCAACTATATGGTCCTTCCGGAAACTTCCAAAGCCAAGGTATGT
ACTATAGCAGTGGGCGAGCTGACACTAGCTTCCTTGTGTGTAGATGAGAGCACCGTATTG
TTATATCATGACAGCAATGGTTCACAAAATGGTATT-CTAGTAGTGACATTGGGAATATT
TGGGGCAACACCTATGGATCAAGTTGAAGAGGTGATACCTATCGCTCACCCATCAGTGGA
GAGAATACATATAACAAATCACCGTGGGTTCATAAAAGATTCAATAGTAACCTGGATGGT
GCCTGTATTGGTCTCAGAGAAACAAGAGGAGCAAAAAAACTGTCTGGAGTCTGCTTGTCA
AAGAAAAACCTACCCTATGTGCAACCAAACGTCATGGGAACCCTTTGGAGGAGGACAGTT
GCCTTCTTATGGACGGTTGACATTACCTCTAGATCCAAGCATTGACCTTCAACTTAACAT
ATCATTTACATATGGTCCGGTTATACTGAACGGAGACGGTATGGATTATTATGAAAGCCC
ACTTTTGGACTCCGGATGGCTTACCATACCTCCTAAGAACGGAACAGTCCTTGGATTGAT
AAACAAAGCAAGTAGAGGAGACCAGTTCACTGTGACCCCCCATGTGTTAACATTTGCGCC
CAGGGAATCAAGTGGAAATTGTTATTTGCCTATTCAAACATCCCAGATTATGGATAAAGA
TGTCCTTACTGAGTCCAATTTAGTGGTGTTACCTACACAGAATTTTAGGTATGTCATAGC
AACATATGATATATCCCGGGGCGATCATGCAATTGTTTATTATGTTTATGACCCAATCCG
GACGATTTCTTATACATACCCATTTAGACTAACTACCAAGGGTAGACCTGATTTCCTAAG
GATTGAATGTTTTGTGTGGGATGACGATTTGTGGTGTCATCAATTTTACCGATTCGAGGC
TAACATTACTAACTCTACAACCAGTGTTGAGAATTTAGTCCGTATAAGATTCTCATGTAA
CCGTTCAAAACCTTGA--------------------------------------------
------------------------------------------------------------
------------------------------------------------------------
------------------------------------------------------------
------------------------------------------------------------
---------------------------------
>CDV strain Onderstepoort D00758
------------------------------------------------------------
------------------------------------CGCTTGATTGCCAGGTTTGAAATC
TATTGACCCCGCCCAATTTTCTTCAAAAGTCACTCAACTGCAATAAACATCGGAAAAGAC
TGACCATGATTATCGTGATTAAAGAAAACTTAGGGCTCAGGTAGTCCAGCAATGCTCCCC
TACCAAGACAAGGTGGGTGCCTTCTACAAGGATAATGCAAGAGCCAATTCAACCAAGCTG
TCCTTAGTGACAGAAGGACATGGGGGCAGGAGACCACCTTATTTGTTGTTTGTCCTTCTC
ATCTTATTGGTTGGTATCCTGGCCTTGCTTGCTATCACTGGAGTTCGATTTCACCAAGTA
TCAACTAGTAATATGGAATTTAGCAGATTGCTGAAAGAGGATATGGAGAAATCAGAGGCC
GTACATCACCAAGTCATAGATGTCTTGACACCGCTCTTCAAGATTATTGGAGATGAGATT
GGGTTACGGTTGCCACAAAAGCTAAACGAGATCAAACAATTTATCCTTCAAAAGACAAAT
TTCTTCAATCCGAACAGAGAATTCGACTTCCGCGATCTCCACTGGTGCATTAACCCGCCT
AGTACGGTCAAGGTGAATTTTACTAATTACTGTGAGTCAATTGGGATCAGAAAAGCTATT
GCATCGGCAGCAAATCCTATCCTTTTATCAGCCCTATCTGGGGGCAGAGGTGACATATTC
CCACCACACAGATGCAGTGGAGCTACTACTTCAGTAGGCAAAGTTTTCCCCCTATCAGTC
TCATTATCCATGTCTTTGATCTCAAGAACCTCAGAGGTAATCAATATGCTGACCGCTATC
TCAGACGGCGTGTATGGCAAAACTTACTTGCTAGTGCCTGATGATATAGAAAGAGAGTTC
GACACTCGAGAGATTCGAGTCTTTGAAATAGGGTTCATCAAAAGGTGGCTGAATGACATG
CCATTACTCCAAACAACCAACTATATGGTACTCCCGAAGAATTCCAAAGCCAAGGTATGT
ACTATAGCAGTGGGTGAGTTGACACTGGCTTCCTTGTGTGTAGAAGAGAGCACTGTATTA
TTATATCATGACAGCAGTGGTTCACAAGATGGTATT-CTAGTAGTGACACTGGGGATATT
TTGGGCAACACCTATGGATCACATTGAGGAAGTGATACCTGTCGCTCACCCATCAATGAA
GAAAATACATATAACAAACCACCGTGGTTTTATAAAAGATTCAATTGCAACCTGGATGGT
GCCTGCCCTGGCCTCTGAGAAACAAGAAGAACAAAAAGGTTGTCTGGAGTCAGCTTGTCA
AAGAAAAACCTACCCCATGTGCAACCAAGCGTCATGGGAACCCTTCGGAGGAAGACAGTT
GCCATCTTATGGGCGGTTGACATTACCTCTAGATGCAAGTGTTGACCTTCAACTTAACAT
ATCGTTCACATACGGTCCGGTTATACTGAATGGAGATGGTATGGATTATTATGAAAGCCC
ACTTTTGAACTCCGGATGGCTTACCATTCCCCCCAAAGACGGAACAATCTCTGGATTGAT
AAACAAAGCAGGTAGAGGAGACCAGTTCACTGTACTCCCCCATGTGTTAACATTTGCGCC
CAGGGAATCAAGTGGAAATTGTTATTTACCTATTCAAACATCTCAAATTAGAGATAGAGA
TGTCCTCATTGAGTCCAATATAGTGGTGTTGCCTACACAGAGTATTAGATATGTCATAGC
AACGTATGACATATCACGAAGTGATCATGCTATTGTTTATTATGTTTATGACCCAATCCG
GACGATTTCTTATACGCACCCATTTAGACTAACTACCAAGGGTAGACCTGATTTCCTAAG
GATTGAATGTTTTGTGTGGGATGACAATTTGTGGTGTCACCAATTTTACAGATTCGAGGC
TGACATCGCCAACTCTACAACCAGTGTTGAGAATTTAGTCCGTATAAGATTCTCATGTAA
CCGTTAAAATCCCTGACAGTATGATGATACACATCTCAATTGGCCTTAGGCATGATAACT
GCGGTGAGAAATCCCTTACAGACGATTGAATTAAACCATCTCTAGCATTATAAAAAAACT
AAGGATCCAAGATCCTTTTAGCCATGGACTCTGTATCAGTGAACCAGATTCTATACCCTG
AGGTCCATCTAGATAGCCCAATTGTAACCAATAAGCTAGTATCTATTTTAGAATACGCAC
GAATTAGACATAACTATCAGCTCCTTGATACAAGATTAGTGCGTAATATCAAAGAGAGAA
TTTCAGAAGGGTTCTCAAACCAGATGATCATTA
>CDV strain Ueno strain, from dog in Japan D85753
------------------------------------------------------------
------------------------------------------------------------
-----------------------------CTATCAAACTGCAACAAATAGTGGCGAGGAC
TGACTCCAATTATCATAATTAAAGAAAACTTAGGGCTCAAGTAGTCCAACAATGCTCTCC
TACCAAGACAAGGTGGGTGCCTTCTATAAGGACAATGCAAGAGCTAATTCATCCAAGCTG
TCCCTAGTGACAGAAGAGCAAGGGGGAAGGAGACCACCCTATTTGCTGTTTGTCCTTCTC
ATCCTACTGATTGGAATCCTGGCCTTACTTGCCATCACTGGAGTTCGATTTCACCAAGTA
TCAACTAGTAATATGGAATTTAGCAGATTGCTGAAAGAGGATATGGAGAAATCAGAAGCC
GTACATCATCAAGTCATAGATGTCTTGACACCGCTCTTCAAAATTATTGGAGATGAGATT
GGGTTACGGTTGCCACAAAAACTAAACGAGATCAAACAATTTATTCTTCAAAAGACAAAC
TTCTTCAATCCGAACAGGGAATTCGACTTCCGCGATCTCCACTGGTGTATTAACCCACCT
AGCAAGATCAAGGTGAATTTTACTAATTACTGCGATACAGTTGGGGTCAAAAAATCTATT
GCATCGGCAGCAAATCCCATCATTTTATCAGCACTCTCCGGAGCCAGAGGTGACATATTC
CCGCCATACAGATGCAGTGGAGCTACTACTTCAGTAGGCAGAGTATTCCCCCTATCCGTA
TCATTATCCATGTCTTTGATATCAAGAACATCAGAGATAATCAATATGCTAACCGCTATA
TCAGACGGAGTGTATGGTAAAACTTATTTGCTAGTGCCTGATTATATTGAAGGGGAGTTC
GACTCGCAAGAGATTCGAGTCTTTGAGATAGGGTTTATCAAACGGTGGCTGAATGACATG
CCTTTACTCCAGACAACCAACTATATGGTCCTCCCGGAGACTTCCAAAGCCAAGGTATGT
ACTATAGCAGTGGGCGAGCTGACACTGGCTTCCTTGTGTGTAGATGAGAGCACCGTATTG
TTGTATCATGACAGCAATGGTTCACAAAATGGTATT-CTGGTAGTGACGTTGGGAATATT
TGGGGCAACACCTATGGATCAAGTTGAAGAGGTGATACCTGTCGCTCACCCATCAGTGGA
GAGAATACATATAACAAATCACCGTGGGTTCATAAAAGATTCAATAGTAACCTGGATGGT
GCCTGCATTGGTCTCTGAGAAACAAGAGGAGCAAATAAATTGTCTGGAGTCGGCTTGTCA
AAGAAAATCCTACCCTATGTGCAACCAAACGTCATGGGAACCCTTTGGAGGAGGACAGTT
GCCTTCTTATGGGCGGTTGACATTACTTCTAGATCCAAGCATTGACCTTCAACTTAACAT
ATCATTTACATATGGTCCGGTTATACTGAACGGAGACGGTATGGATTATTATGAAAGCCC
ACTTTTGGACTCCGGATGGCTTACCGTTCCTCCCAAGAACGGAACAGTCCTTGGATTGAT
AAACAAAGCAAGTAGAGGAGACCAGTTCACTGTGACCCCCCATGTGTTGACATTTGCGCC
CAGGGAATCAAGTGGAAATTGTTATTTACCCATTCAGACATCCCAGATTATGGATAAAGA
TGTCCTTATTGAGTCCAATTTAGTGGTGTTACCTACACAGAATTTTAGATATGTCATAGC
AACATATGATATATCCCGGGGCGATCATGCAATTGTTTATTATGTTTATGGCCCAATCCG
GACGATTTCCTATACGTACCCATTTAGGCTAACTACCAAGGGTAGACCTGATTTCCTAAG
GATTGAATGTTTTGTGTGGGATGACGATTTGTGGTGTCACCAATTTTACCGATTCGAGGC
TAACATCACTAACTCTACAACCAGTGTTGAGAATTTAGTCCGTATAAGATTCTCATGTAA
CCGTTCAAAACCTTGATAGTATGATGATACACATCTCAATTGAACTTAAGGATGATGACT
GTGGTAAGAAATCCCTTACCGACGATTGAATTAAACCATCTCCAGCATTATAAAAAAACT
AAGGATCCAGGATCCTTTTAG---------------------------------------
------------------------------------------------------------
------------------------------------------------------------
---------------------------------
>CDV strain Hamamatsu, from dog in Japan D85754
------------------------------------------------------------
------------------------------------------------------------
-----------------------------CTATCAAGCTGCAACAAATAGTGGCGAGGAC
TGACTCCAATTATTATAATTAAAGAAAACTTAGGGCTCAGGTAGTCCAACAATGCTCTCC
TACCAAGACAAGGTGGGTGCCTTCTATAAGGATAATGCAAGAGCTAATTCATCCAAGCTG
TCCTTAGTGACAGAAGAGCAAAGGGGAAGGAGACCACCCTATTTGCTGTTTGTCCTTCTC
ATCCTACTGATTGGAATCCTGGCCTTGCTTGCCATCACTGGAGTTCGATTTCACCAAGTA
TCAACTAGCAATATGGAATTTAGCAGATTGCTGAAAGAGGATATGGAGAAATCAGAGGCC
GTACATCACCAAGTCATAGATGTCTTGACACCGCTCTTCAAAATTATTGGAGATGAGATT
GGGTTACGGTTGACACAAAAACTAAACGAAATCAAACAATTTATCCTTCAAAAGACAAAC
TTCTTCAATCCGAACAGGGAATTCGACTTCCGCGATCTCCACTGGTGCATTAACCCACCT
AGCAAGATCAAGGTGAATTTTACTAATTACTGCGATACAGTTGGGGTCAAAAAATCTATT
GCATCGGCAGCAAATCCCATCATTTTATCAGCACTCTCCGGAGCCAGAGGTGACATATTC
CCGCCGTACAGATGCAGTGGAGCTACTACTTCAGTAGGCAGAGTATTCCCCCTATCCGTA
TCATTATCCATGTCTTTGATATCAAGAACATCAGAGATAATCAATATGCTAACCGCTATC
TCAGACGGAGTGTATGGTAAAACTTATTTGCTAGTGCCTGATTATATTGAAGGGGAGTTC
GACTCGCAAAAGATTCGAGTCTTTGAGATAGGGTTTATCAAACGGTGGCTGAATGACATG
CCTTTACTCCAGACAACCAACTATATGGTCCTCCCGGAAACTTCCAAAGCCAAGGTATGT
ACTATAGCAGTGGGCGAGCTGACACTAACTTCCTTGTGTGTAGATGAGAGCACCGTATTG
TTATATCATGACAGCAATGGTTCACAAAATGGTATT-CTAGTAGTGACATTGGGAATATT
TGGGGCAACACCCATGGATCAAGTTGAAGAGGTGATACCTATCGCTCACCCATCAGTGGA
GAGAATACATATAACAAATCACCGTGGGTTCATAAAAGATTCAATAGTAACCTGGATGGT
GCCTGTATTGGTCTCTGAGAAACAAGAGGAGCAAAAAAACTGTCTGGAGTCTGCTTGTCA
AAGAAAATCCTACCCTATGTGCAACCAAACGTCATGGGAACCCTTTGGAGGAGGACAGTT
GCCTTCTTATGGGCGGTTGACATTACCTCTAGATCCAAGCATTGACCTTCAACTTAACAT
ATCATTTACATATGGTCCGGTTATACTGAACGGAGACGGTATGGATTATTATGAAAGCCC
ACTTTTGGACTCCGGATGGCTTACCATACCTCCTAAGAACGGAACAGTCCTTGGATTGAT
AAACAAAGCAAGTAGAGGAGACCAGTTCACTGTGACCCCCCATGTGTTGACATTTGCGCC
CAGGGAATCAAGTGGAAATTGTTATTTGCCTATTCAAACATCCCAGATTATGGATAAAGA
TGTCCTTACTGAGTCCAATTTAGTGGTGTTACCTACACAGAATTTTAGATATGTCATAGC
AACATATGATATATCCCGGGGCGATCATGCAATTGTTTATTATGTTTATGGCCCAATCCG
GACGATTTCTTATACATACCCATTTAGACTAACTACCAAGGGTAGACCTGATTTCCTAAG
GATTGAATGTTTTGTGTGGGATGACGATTTGTGGTGTCACCAATTTTACCGATTCGAGGC
TAACATCACTAACTCTACAACCAGTGTTGAGAATTTAGTCCGTATAAGATTCTCATGTAA
CCGTTCAAAACCTTGATAGTATGATGATACACATCTCAATTGAACTGAGAGATGATGACC
GTGAGAAGAAATCCCTTACCGACGATTGAATTAAACCATCTCCAGCATTATAAAAAAACT
AAGGATCCAGGATCCTTTTAG---------------------------------------
------------------------------------------------------------
------------------------------------------------------------
---------------------------------
>CDV strain Yanaka, from dog in Japan D85755
------------------------------------------------------------
------------------------------------------------------------
-----------------------------CTATCAAGCTGCAACAAATAGTGGCGAGGAC
TGACTCCAATTATTATAATTAAAGAAAACTTAGGGCTCAGGTAGTCCAACAATGCTCTCC
TACCAAGACAAGGTGGGTGCCTTCTATAAGGACAATGCAAGAGCTAACTCATCCAAGCTG
TCCCTAGTGACAGAAGAGCAAGGGGGAAGGAGACCACCCTATTTGCTGTTTGTCCTTCTC
ATCCTACTGATTGGAATCCTGGCCTTACTTGCCATCACTGGAGTTCGATTTCACCAAGTA
TCAACTAGTAATATGGAATTTAGCAGATTGCTGAAAGAGGATATGGAGAAATCAGAGGCC
GTACATCACCAAGTCATAGATGTCTTGACACCGCTCTTCAAAATTATTGGAGATGAGATT
GGGTTACGGTTGCCACAAAAACTAAACGAGATCAAACAATTTATTCTTCAAAAGACAAAC
TTCTTCAATCCGAACAGGGAATTCGACTTCCGCGATCTCCACTGGTGTATTAACCCACCT
AGCAAGATCAAGGTGAATTTTACTAATTACTGCGATACAGTTGGGGTCAAAAAATCTATT
GCATCGGCAGCAAATCCCATCATTTTATCAGCACTCTCCGGAGCCAGAGGTGACATATTC
CCGCCATACAGATGCAGTGGAGCTACTACTTCAGTAGGCAGAGTATTCCCCCTATCCGTA
TCATTATCCATGTCTTTGATATCAAGAACATCAGAGATAATCAATATGCTAACCGCTATA
TCAGACGGAGTGTATGGTAAAACTTATTTGCTAGTGCCTGATTATATTGAAGGGGAGTTC
GACTCGCAAGAGATTCGAGTCTTTGAGATAGGGTTTATCAAACGGTGGCTGAATGACATG
CCTTTACTCCAGACAACCAACTATATGGTCCTCCCGGAGACTTCCAAAGCCAAGGTATGT
ACTATAGCAGTGGGCGAGCTGACACTGGCTTCCTTGTGTGTAGATGAGAGCACCGTATTG
TTGTATCATGACAGCAATGGTTCACAAAATGGTATT-CTGGTAGTGACGTTGGGAATATT
TGGGGCAACACCTATGGATCAAGTTGAAGAGGTGATACCTGTCGCTCACCCATCAGTGGA
GAGAATACATATAACAAATCACCGTGGGTTCATAAAAGATTCAATAGTAACCTGGATGGT
GCCTGCATTGGTCTCTGAGAAACAAGAGGAGCAAAAAAATTGTCTGGAGTCGGCTTGTCA
AAGAAAATCCTACCCTATGTGCAACCAAACGTCATGGGAACCCTTTGGAGGAGGACAGTT
GCCTTCTTATGGGCGGTTGACATTACTTCTAGATCCAAGCATTGACCTTCAACTTAACAT
ATCATTTACATATGGTCCGGTTATACTGAACGGAGACGGTATGGATTATTATGAAAGCCC
ACTTTTGGACTCCGGATGGCTTACCGTTCCTCCCAAGAACGGAACAGTCCTTGGATTGAT
AAACAAAGCAAGTAGAGGAGACCAGTTCACTGTGACCCCCCATGTGTTGACATTTGCGCC
CAGGGAATCAAGTGGAAATTGTTATTTACCCATTCAAACATCCCAGATTATGGATAAAGA
TGTCCTTACTGAGTCCAATTTAGTGGTGTTACCTACACAGAATTTTAGATATGTCATAGC
AACATATGATATATCCCGGGGCGATCATGCAATTGTTTATTATGTTTATGGCCCAATCCG
GACGATTTCCTATATGTACCCATTTAGGCTAACTACCAAGGGTAGACCTGATTTCCTAAG
GATTGAATGTTTTGTGTGGGATGACGATTTGTGGTGTCACCAATTTTACCGATTCGAGGC
TAACATCACTAACTCTACAACCAGTGTTGAGAATTTAGTCCGTATAAGATTCTCATGTAA
CCGTTCAAAACCTTGATAGTATGATGATACACATCTCAATTGAACTTAAGGATGATGACT
GTGGTAAGAAATCCCTTACCGACGATTGAATTAAACCATCTCCAGCATTATAAAAAAACT
AAGGATCCAGGATCCTTTTAG---------------------------------------
------------------------------------------------------------
------------------------------------------------------------
---------------------------------
>CDV strain Canine/NTU 1-2004, Taiwan DQ191175
------------------------------------------------------------
------------------------------------------------------------
------------------------------------------------------------
---------------------------------------------------ATGCTCTCC
TACCAAGACAAGGTGGGTGCCTTCTATAAGGATAATGCAAGAGCTAATTCATCCAAGCTG
TCCTTAGTGACAGAAGAGCAAGGGGGAAGGAGACCACCCTATTTGCTGTTTGTCCTTCTC
ATCCTACTGATTGGAATCCTGGCCTTGCTTGCCATCACTGGAGTTCGATTTCACCAAGTA
TCAACTAGCAATATGGAATTTAGCAGATTGCTGAAAGAGGATATGGAGAAATCAGAGGCC
GTACATCACCAAGTCATAGATGTCTTGACACCGCTCTTCAAAATTATTGGAGATGAGATT
GGGTTACGGTTGCCACAAAAACTAAACGAGATCAAACAATTTATCCTTCAAAAGACAAAC
TTCTTCAATCCGAACAGGGAATTCGACTTCCGCGATCTCCACTGGTGCATTAACCCACCT
AGCAAGATCAAGGTGAATTTTACTAATTACTGTGATACAGTTGGGGTCAAAAAATCTATT
GCATCGGCAGCAAATCCCATCATTTTATCAGCACTCTCCGGAGCCAGAGGTGACATATTC
CCGCCGTACAGATGCAGTGGAGCTACTACTTCAGTAGGCAGAGTATTCCCCCTATCCGTA
TCATTATCCATGTCTTTAATATCAAGAACATCAGAGATAATCAATATGCTAACCGCTATC
TCAGACGGAATGTATGGTAAAACTTATTTGCTAGTGCCTGATTATATTGAAGGGGAGTTC
GACTCGCAAAAGATTCGAGTCTTTGAGATAGGGTTTATCAAACGGTGGCTGAATGACATG
CCTTTACTCCAGACAACTAACTATATGGTCCTCCCGGAAACTTCCAAAGCTAAGGTATGT
ACTATAGCAGTGGGTGAGCTGACACTAGCTTCCTTGTGTGTAGATGAGAGCACCGTATTG
TTATATCATGACAGCAATGGTTCACAAAATGGTATT-CTAGTAGTGACATTGGGAATATT
TGGGGCAACACCTATGGATCAAGTTGAAGAGGTGATACCTATCGCTCACCCATCAGTGGA
GAGAATACATATAACAAATCACCGTGGGTTCATAAAAGATTCAATAGTAACCTGGATGGT
ACCTGTATTGGTCTCTGAGAAACAAGAGGAGCAAAAAAACTGTCTGGAGTCTGCTTGTCA
AAGAAAATCCTACCCTATGTGCAACCAAACATCATGGGAACCCTTTGGAGGAGGACAGTT
GCCTTCTTATGGGCGGTTGACATTACCTCTAGATCCAAGCATTGACCTTCAACTTAACAT
ATCATTTACATATGGTCCGGTTATACTGAACGGAGACGGTATGGATTATTATGAAAGCCC
ACTTTTAGACTCCGGATGGCTTACCATACCTCCTAAGAACGGAACAGTCCTTGGATTGAT
AAACAAAGCAAGTAGAGGAGACCAGTTCACTGTGACCCCCCATGTGTTGACATTTGCGCC
CAGGGAATCAAGTGGAAATTGTTATTTGCCTATTCAAACATCCCAGATTATGGATAAAGA
TGTCCTTACTGAGTCCAATTTAGTGGTGTTACCTACACAGAATTTTAGGTATGTCATAGC
AACATATGATATATCCCGGGGCGATCATGCAATTGTTTACTATGTTTATGACCCAATCCG
GACGATTTCTTATACATACCCATTTAGACTAACTACCAAGGGTAGACCTGATTTCCTAAG
GATTGAATGTTTTGTGTGGGATGACGATTTGTGGTGTCATCAATTTTACCGATTCGAGGC
TAACATTACTAACTCTACAACCAGTGTTGAGAATTTAGTCCGTATAAGATTCTCATGTAA
CCGTTCAAAACCTTGA--------------------------------------------
------------------------------------------------------------
------------------------------------------------------------
------------------------------------------------------------
------------------------------------------------------------
---------------------------------
>CDV strain Canine/NTU 2004, Taiwan DQ191765
------------------------------------------------------------
------------------------------------------------------------
------------------------------------------------------------
---------------------------------------------------ATGCTCTCC
TACCAAGACAAGGTGGGTGCCTTCTATAAGGATAATGCAAGAGCTAATTCATCCAAGCTG
TCCTTAGTGACAGAAGAGCAAGGGGGAAAGAGACCACCCTATTTGCTGTTTGTCCTTCTC
ATCCTACTGATTGGAATCCTGGCCTTGCTTGCCATCACTGGAGTTCGATTTCACCAAGTA
TCAACTAGCAATATGGAATTTAGCAGATTGCTGAAAGAGGATATGGAGAAATCAGAGGCC
GTACATCACCAAGTCATAGATGTCTTGACACCGCTCTTCAAAATTATTGGAGATGAGATT
GGGTTACGGTTGCCACAAAAACTAAACGAGATCAAACAATTTATCCTTCAAAAGACAAAC
TTCTTCAATCCGAACAGGGAATTCGACTTCCGCGATCTCCACTGGTGCATTAACCCACCT
AGCAAGATCAAGGTGAATTTTACTAATTACTGTGATACAGTTGGGGTCAAAAAATCTATT
GCATCGGCAGCAAATCCCATCATTTTATCAGCACTCTCCGGAGCCAGAGGTGACATATTC
CCGCCGTACAGATGCAGTGGAGCTACTACTTCAGTAGGCAGAGTATTCCCCCTATCCGTA
TCATTATCCATGTCTTTGATATCAAGAACATCAGAGATAATCAATATGCTAACCGCTATC
TCAGACGGAATGTATGGTAAAACTTATTTGCTAGTGCCTGATTATATTGAAGGGGAGTTC
GACTCGCAAAAGATTCGAGTCTTTGAGATAGGGTTTATCAAACGGTGGCTGAATGACATG
CCTTTACTCCAGACAACCAACTATATGGTCCTTCCGGAAACTTCCAAAGCCAAGGTATGT
ACTATAGCAGTGGGCGAGCTGACACTAGCTTCCTTGTGTGTAGATGAGAGCACCGTATTG
TTATATCATGACAGCAATGGTTCACAAAATGGTATT-CTAGTAGTGACATTGGGAATATT
TGGGGCAACACCTATGGATCAAGTTGAAGAGGTGATACCTATTGCTCACCCATCAGTGGA
GAGAATACATATAACAAATCACCGTGGGTTCATAAAAGATTCAATAGTAACCTGGATGGT
GCCTGTATTGGTCTCAGAGAAACAAGAGGAGCAAAAAAACTGTCTGGAATCTGCTTGTCA
AAGAAAAACCTACCCTATGTGCAACCAAACGTCATGGGAACCCTTTGGAGGAGGACAGTT
GCCTTCTTATGGGCGGTTGACATTACCTCTAGATCCAAGCATTGACCTTCAACTTAACAT
ATCATTTACATATGGTCCGGTTATACTGAACGGAGACGGTATGGATTATTATGAAAGCCC
ACTTTTGGACTCCGGATGGCTTACCATACCTCCTAAGAACGGAACAGTCCTTGGATTGAT
AAACAAAGCAAGTAGAGGAGACCAGTTCACTGTGACCCCCCATGTGTTGACATTTGCGCC
CAGGGAATCAAGTGGAAATTGTTATTTGCCTATTCAAACATCCCAGATTATGGATAAAGA
TGTCCTTACTGAGTCCAATTTAGTGGTGTTACCTACACAGAATTTTAGGTATGTCATAGC
AACATATGATATATCCCGGGGCGATCATGCAATTGTTTATTATGTTTATGACCCAATCCG
GACGATTTCTTATACATACCCATTTAGACTAACTACCAAGGGTAGACCTGATTTCCTAAG
GATTGAATGTTTTGTGTGGGGTGACGATTTGTGGTGTCATCAATTCTACCGATTCGAGGC
TAACATTACTAACTCTACAACCAGTGTTGAGAATTTAGTCCGTATAAGATTCTCATGTAA
CCGTTCAAAACCTTGA--------------------------------------------
------------------------------------------------------------
------------------------------------------------------------
------------------------------------------------------------
------------------------------------------------------------
---------------------------------
>CDV strain Canine/NTU 3-2004, Taiwan DQ191766
------------------------------------------------------------
------------------------------------------------------------
------------------------------------------------------------
---------------------------------------------------ATGCTCTCC
TACCAAGACAAGGTGGGTGCCTTCTATAAGGATAATGCAAGAGCTAATTCATCCAAGCTG
TCCTTAGTGACAGAAGAGCAAGGGGGAAGGAGACCACCCTATTTGCTGTTTGTCCTTCTC
ATCCTACTGATTGGAATCCTGGCCTTGCTTGCCATCACTGGAGTTCGATTTCACCAAGTA
TCAACTAGCAATATGGAATTTAGCAGATTGCTGAAAGAGGATATGGAGAAATCAGAGGCC
GTACATCACCAAGTCATAGATGTCTTGACACCGCTCTTCAAAATTATTGGAGATGAGATT
GGGTTACGGTTGCCACAAAAACTCAACGAGATCAAACAATTTATCCTTCAAAAGACAAAC
TTCTTCAATCCGAACAGGGAATTCGACTTCCGCGATCTCCACTGGTGCATTAACCCACCT
AGCAAGATCAAGGTGAATTTTACTAATTACTGTGATACAGTTGGGGTCAAAAAATCTATT
GCATCGGCAGCAAATCCCATCATTTTATCAGCACTCTCCGGAGCCAGAGGTGACATATTC
CCGCCGTACAGATGCAGTGGAGCTACTACTTCAGTAGGCAGAGTATTCCCCCTATCCGTA
TCATTATCCATGTCTTTGATATCAAGAACATCAGAGATAATCAATATGCTAACCGCTATC
TCAGACGGAATGTATGGTAAAACTTATTTGCTAGTGCCTGATTATATTGAAGGGGAGTTC
GACTCGCAAAAGATTCGAGTCTTTGAGATAGGGTTTATCAAACGGTGGCTGAATGACATG
CCTTTACTCCAGACAACCAACTATATGGTCCTTCCGGAAACTTCCAAAGCCAAGGTATGT
ACTATAGCAGTGGGCGAGCTGACACTAGCTTCCTTGTGTGTAGATGAGAGCACCGTATTG
TTATATCATGACAGCAATGGTTCACAAAATGGTATT-CTAGTAGTGACATTGGGAATATT
TGGGGCAACACCTATGGATCAAGTTGAAGAGGTGATACCTATCGCTCACCCATCAGTGGA
GAGAATACATATAACAAATCACCGTGGGTTCATAAAAGATTCAATAGTAACCTGGATGGT
GCCTGTATTGGTCTCAGAGAAACAAGAGGAGCAAAAAAACTGTCTGGAGTCTGCTTGTCA
AAGAAAAACCTACCCTATGTGCAACCAAACATCATGGGAACCCTTTGGAGGAGGACAGTT
GCCTTCTTATGGACGGTTGACATTACCTCTAGATCCAAGCATTGACCTTCAACTTAACAT
ATCATTTACATATGGTCCGGTTATACTGAACGGAGACGGTATGGATTATTATGAAAGCCC
ACTTTTGGACTCCGGATGGCTTACCATACCTCCTAAGAACGGAACAGTCCTTGGATTGAT
AAACAAAGCAAGTAGAGGAGACCAGTTCACTGTGACCCCCCATGTGTTGACATTTGCGCC
CAGGGAATCAAGTGGAAATTGTTATTTGCCTATTCAAACATCCCAGATTATGGATAAAGA
TGTCCTTACTGAGTCCAATTTAGTGGTGTTACCTACACAGAATTTTAGGTATGTCATAGC
AACATATGATATATCCCGGGGCGATCATGCAATTGTTTATTATGTTTATGACCCAATCCG
GACGATTTCTTATACATACCCATTTAGACTAACTACCAAGGGTAGACCTGATTTCCTAAG
GATTGAATGTTTTGTGTGGGATGACGATTTGTGGTGTCATCAATTTTACCGATTCGAGGC
TAACATTACTAACTCTACAACCAGTGTTGAGAATTTAGTCCGTATAAGATTCTCATGTAA
CCGTTCAAAACCTTGA--------------------------------------------
------------------------------------------------------------
------------------------------------------------------------
------------------------------------------------------------
------------------------------------------------------------
---------------------------------
>CDV strain 179/94, from dog in Italy DQ226087
------------------------------------------------------------
------------------------------------------------------------
------------------------------------------------------------
---------------------------------------------------ATGCTCTCC
TACCAAGATAAGGTGGGTGCCTTCTATAAGGATAATGCAAGAGCTAATTTGTCCAAGCTG
TCCTTAGTGACAGAAGAGCAAGGGGGCAGGAGACCACCCTATTTGCTGTTTGTCCTTCTC
ATCCTACTGGTTGGAATCCTGGCCTTGCTTGCTATCACTGGAGTTCGATTTCACCAGGTA
TCAATTAGCAATATGGAATTTAGCAGATTGTTGAAAGAGGATATGGAGAAATCAGATGCC
GTACATCACCAAGTCATAGATGTCTTGACACCGCTCTTCAAAATTATTGGAGATGAGATT
GGGTTACGGTTGCCACAAAAACTAAACGAGATCAAACAATTTATCCTTCAAAAGACTAAC
TTCTTCAATCCGAACAGGGAATTCGACTTCCGCGATCTCCACTGGTGCATTAACCCTCCT
AGTAAGATCAAAGTGAATTTTACTAGTTACTGTGATACAATTGGGATCAGAAAATCCATT
GCATTGGCAGCAAATCCCATCCTTTTGTCAGCACTCTCCGGAGGCAGAGGTGACATATTC
CCACCATACAGATGCAGTGGAGCTACTACTTCAGTTGGCAAATCTTTCCCCCTATCAGTA
TCATTATCCATGTCTTTGATCTCAAGAACATCAGAGATAATCAATATGCTGACCTCTATC
TCAGACGGAGTGTATGGTAAAACTTATTTGCTAGTGCCTGATTATATTGAAGGGGAGTTC
GACACGCAAAAGATTCGAGTCTTTGAGATAGGGTTCATCAAAAGGTGGCTGAATGACATG
CCATTATTCCAGACAACCAACTATATGATCCTCCCGGAGAATTCTAAAACCAAGGTATGT
ACTATAGCAGTGGGCGAGTTGACACTGGCTTCCTTGTGTGTAGATGAGAGCACTGTATTA
TTATATCATGACAGCAATGGTTCACAAGATGGTATT-CTAGTAGTGACGCTGGGAATCTT
TGGGGCAACACCTATGGATCAAGTCGAAGAGGTGATACCTGTCGCTCACCCATCAGTCGA
AAAAATACATATAACAAATCACCGTGGTTTCATAAAAGATTCAGTAGCAACCTGGATGGT
GCCTGCATTGGTCTCTGAGAACCTAGAGGAACAAAAAAATTGTCTGGAGTCGGCTTGTCA
AAGAAAATCCTACCCTATGTGCAACCAAACATCATGGGAACCCTTTGAAGGAGGACAGTT
GCCATCTTATGGGCGGTTGACGTTACATCTAGATGCAAGCATTGACCGTCAAATTAACAT
ATCATTTACATACGGTCCGGTTATACTGAATGGAGATGGTATGGATTATTATGAAAGCCC
ACTTTTGGACTCCGGATGGCTTACCATTCCTCCTAAGAATGGAACAATTCTTGGATTGAT
AAACAAAGCAAGTAGAGGAGACCAGTTCACTGTGATCCCTCATGTGTTGTCATTTGCGCC
CAGGGAATCAAGTGGAAACTGTTATTTACCTATTCAAACATCCCAGATTATGGATAGAGA
TGTCCTTACTGAGTCCAATTTAGTTGTGTTGCCTACACAGAATTTTAGATATGTCATAGC
AACATATGATATATCCCGAAACGATCATGCGATTGTTTATTATGTTTATGACCCAATCCG
GACGATTTCTTATACGTACCCATTTAGACTAACTACCAAGGGTAGACCTGATTTCCTAAG
GATTGAATGTTTTGTGTGGGATGACGACCTGTGGTGTCACCAATTTTACAGATTCGAGGC
TGACATCACCAACTCTACAACCAGTGTTGAGAATTTAGTCCGTATAAGATTCTCCTGTAA
CCGTTCAAAACCTTGA--------------------------------------------
------------------------------------------------------------
------------------------------------------------------------
------------------------------------------------------------
------------------------------------------------------------
---------------------------------
>CDV strain 324/03, from dog in Italy DQ494317
------------------------------------------------------------
------------------------------------------------------------
------------------------------------------------------------
---------------------------------------------------ATGCTCTCC
TACCAAGACAAGGTGGGTGCCTTCTATAAGGATAATGCAAGAGCTAATTCATCCAAGCTG
TCCTTAGTGACAGAAGAGCAAGGGGGCAGGAGACCACCCTATTTGCTGTTTGTCCTTCTC
ATCCTTCTGGTTGGAGTCATGACCTTGC?TGCTATCACTGGAGTTCGAATTCACCAAGTA
TCAACTAGCAATATGGAATTTAGCAGATTGCTGAAAGAGGATATGGAGAAATCAGAGGCC
GTACATCACCAAGTCATAGATGTCTTGACACCGCTCTTCAAAATTATTGGAGATGAGGTT
GGGTTACGGTTGCCACAAAAACTAAACGAGATCAAACAATTTATCCTTCAAAAGACAAAC
TTCTTCAATCCGAACAGGGAATTCGACTTCCGCGATCTCCACTGGTGCATTAATCCACCT
AGTAAGATCAAGGTGAATTTTACTAATTACTGCGATACAGTTGGGATCAGAAAATCTATT
GCATCGGCAGCAAATCCCATCCTTTTATCAGCACTCTCCGGAGGCAGAGGTGACATATTC
CCACCATACAGATGCAGTGGAGCTACTACTTCAGTGGGCAGAGTTTTCCCCCTATCAGTA
TCATTGTCCATGTCTTTGATCTCAAAAACATCAGAGATAACCAATATGCTAACTGCTATC
TCAGACGGAGTGTATGGTAAAACCTATTTGCTAGTGCCTGATTACATTGAAGGGGAGTTC
GACACGCAAAAGATTCGAGTCTTTGAGATTGGGTTCATCAGACGGTGGCTGAATAACATG
CCATTACTCCAGACAACCAACTACATGGTCCTCCCGGAGAATTCCAAAGCCAAGGTATGT
ACTATAGCAGTGGGCGAGTTGACACTGGCTTCCTTGTGTGTAGATGAGAGCACCGTATTG
TTATATCATGACAGCAATGGTTCACAAGATGGTATT-CTAGTAGTGACGCTGGGGATATT
TGGGGCAACACCTATGGATCAAGTTGAAGAAGTGATACCTGTCGCTCACCCATCAGTAGA
AAAAATACATATAACAAATCACCGTGGGTTCATAAAAGATGCAATAGCAACCTGGATGGT
GCCTGCATTGGTCTCTGAGAAACAAGAGGAACAAAAAAATTGTCTGGAGTCGGCTTGTCA
AAGAAAAACCTATCCTATGTGCAACCAAACGTCATGGGAACCCTTTGGAGGAGGACAGTT
GCCATCTTATGGGCGGTTGACATTACCTCTAGATCCAAGCATTGACCTTCAACTTAACAT
ATCATTTACATACGGTCCAGTTATACTGAATGGAGACGGTATGGATTATTATGAAAGCTC
ACTTTCGGACTCCGGATGGCTTACCATTCCTCCCAAGAACGGAACAGTCCTTGGATTGAT
AAACAAAGCAAGTAGAGGAGACCAGTTCACTGTAACCCCCCATGTGTTGACATCTGCGCC
CAGGGAATCAAGTGGAAATTGTTATTTACCTATTCAAACATCCCAGATTATGGATAAAGA
TGTCCTGACTGAGTCCAATTTAGTGGTGTTGCCTACACAGAATTTTAGATATGTCATAGC
AACATATGATATATCTCGGGGCGATCATGCAATTGTTTATTATGTTTATGACCCAATCCG
GACGATTTCTTATACGTACCCATTTAGACTAACTACCAAGGGTAGACCTGATTTCCTAAG
AATTGAATGTTTTGTGTGGGATGACGATATGTGGTGTCACCAATTTTACCGATTTGAGGC
TGACATCACCAACTCTACAACCAGTGTTGAGAATTTAGTCCGTATAAGATTCTCATGTAA
CCGTTCAAAACCTTGA--------------------------------------------
------------------------------------------------------------
------------------------------------------------------------
------------------------------------------------------------
------------------------------------------------------------
---------------------------------
>CDV strain 265/02-3, from dog in Italy DQ494318
------------------------------------------------------------
------------------------------------------------------------
------------------------------------------------------------
---------------------------------------------------ATGCTCTCC
TACCAAGACAAGGTGGGTGCCTTCTATAAGGATAATGCAAGAGCTAATTCATCCAAGCTG
TCCTTAGTGACAGAAGAGCAAGGGGGCAGGAGACCACCCTATTTGCTGTTTGTCCTTCTC
ATCCTTCTGGTCGGAATCATGACCTTGCTTGCTATCACTGGAGTTCGATTTCACCAAGTA
TCAACTAGCAATATGGAATTTAGCAGATTGTTGAAAGAGGATATGGAGAAATCAGAGGCC
GTACATCACCAAGTCATAGATGTCTTGACACCGCTCTTCAAAATTATTGGAGATGAGGTT
GGGTTACGGTTGCCACAAAAACTAAACGAGATCAAACAATTTATCCTTCAAAAGACAAAC
TTCTTCAATCCGAACAGGGAATTCGACTTCCGCGATCTCCACTGGTGCATTAATCCACCT
AGTAAGATCAAGGTGAATTTTACTAATTACTGCGATACAATTGGGATCAGAAAATCTATT
GCATCGGCAGCAAATCCCATCCTTTTATCAGCACTCTCCGGAGGCAGAGGTGACATATTC
CCACCATACAGATGCAGTGGAGCTACTACTTCAGTGGGCAGAGTTTTCCCCCTATCAGTA
TCATTGTCCATGTCTTTGATCTCAAAAACATCAGAGATAACCAATATGCTAACTGCTATC
TCAGACGGAGTGTATGGTAAAACCTATTTGCTAGTGCCTGATTACATTGAAGGGGAGTTC
GACACGCAAATGATTCGAGTCTTTGAGATAGGGTTCATCAAACGGTGGCTGAATAACATG
CCATTACTCCAGACAACCAACTACATGGTCCTCCCGGAGAATTCCAAAGCCAAGGTATGT
ACTATAGCAGTGGGCGAGTTGACACTAGCTTCCTTGTGTGTAGATGAGAGCACCGTATTG
TTATATCATGACAGCAATGGTTCACAAGATGGTATT-CTAGTAGTGACGCTGGGGATATT
TGGGGCAACACCTATGGATCAAGTTGGAGAAGTGATACCTGTCGCTCACCCCTCAGTAGA
AAAAATACATATAACAAATCACCGTGGGTTCATAAAAGATTCAATAGCAACCTGGATGGT
GCCTGCATTGGTCTCTGAGAAACAAGAGGAACAAAAAAATTGTCTGGAGTCGGCTTGTCA
AAGAAAAACCTACCCAATGTGCAACCAAACGTCATGGGAACCCTTTGGAGGGGGACAGTT
ACCATCTTATGGGCGGTTGACATTACCTCTAGATCCAAGCATTGACCCTCAACTTAACAT
ATCATTTACATACGGTCCAGTTATACTGAATGGAGACGGTATGGATTATTATGAAAGCTC
ACTTTCGGACTCTGGATGGCTTACCATTCCTCCCAAGAACGGAACAGTCCTTGGATTGAT
AAACAAAGCAAGTAGAGGAGACCAGTTCACTGTAATCCCCCATGTGTTGACATTTGCGCC
CAGGGAATCAAGTGGAAATTGTTATTTACCTATTCAAACATCCCAGATTATGGATAAAGA
TGTCCTGACTGAGTCCAATTTAGTGGTGTTGCCTACACAGAATTTTAGATATGTCATAGC
AACATATGATATATCTCGGGGCGATCATGCCATTGTTTATTATGTTTATGACCCAATCCG
GACGATTTCTTATACGTACCCATTTAGACTGACTACCAAGGGTAGACCTGATTTCCTAAG
AATTGAATGTTTTGTGTGGGATGACGATTTGTGGTGTCACCAATTTTACCGATTTGAGGC
TGACATCACCAACTCTACAACCAGTGTTGAGAATTTAGTCCGTATAAGATTCTCATGTAA
TCGTTCAAAACCTTGA--------------------------------------------
------------------------------------------------------------
------------------------------------------------------------
------------------------------------------------------------
------------------------------------------------------------
---------------------------------
>CDV strain CDV3 DQ778941
------------------------------------------------------------
------------------------------------------------------------
------------------------------------------------------------
----------------------------CTTAGGGCTCAGGTAGTCCAGCAATGCTCTCC
TACCAAGACAAGGTGGGTGCCTTCTACAAGGACAATGCAAGAGCCAATTCATCCAAGCTG
TCCCCAGTGACAGAAGAGCATGGGGGCAGGAGACCACCTTATTTGTTGTTTGTCCTTCTC
ATCCTATTGGTTGGAATCCTGGCCCTGCTTGCTATCACTGGAGTTCGATTTCACCAAGTA
TCAACTAGCAATATGGAATTTAGCAGATTGCTGAAAGAGGATATGGAGAAATCAGAGGCC
GTACATCATCAAGTCATAGATGTCTTGACACCGCTCTTCAAGATTATTGGGGATGAGATT
GGGTTACGGTTGCCACAAAAGCTAAACGAGATCAAACAATTTATCCTTCAAAAGACAAAT
TTCTTCAATCCGAACAGAGAATTCGATTTCCGCGATCTCCACTGGTGCATTAACCCGCCT
AGTAAGGTCAAGGTGAATTTTACAAATTACTGTGAGACAATTGGGATCAGAAAATCTATT
GCATCGGCAGCAAATCCCATCCTTTTATCAGCCCTCTCTGGGGGCAGGAGTGACATATTC
CCACCATACAGATGCAGTGGAGCTACTACTTCAGTAGGCAAAGTTTTCCCCCTATCAGTC
TCGTTATCCATGTCTTTGATCTCAAGAACCTCAGAGATAATCAATATGCTGACCGCTACC
TCAGACGGCGTGTATGGCAAAACTTACTTGCTAGTGCCTGATGATATAGAACGGGAGTTC
GACACTCAAGAGATTCGAGTCTTTGAAATAGGGTTCATTAAAAGGTGGCTGAATGACATG
CCATTACTCCAAACAACCAACTATATGGTCCTCCCGGAGAATTCCAAAGCCAAGGTATGT
ACCATAGCAGTGGGTGAGTTGACACTGGCTTCCTTGTGTGTAGAAGAGAGCACTGTATTA
TTATACCATGACAGCAGGGGTTCACAAGATGGTATT-CTAGTAGTGACACTGGGGATATT
TGGGGCAACACCTATGGATCATATTGAGGAAGTGATACCTGTCGCTCACCCATCAATGGA
GAAAATACATATAACAAACCACCGTGGTTTTATAAAAGATTCAATTGCAACCTGGATGGT
GCCTGCCCTGGCCTCTGAGAAACAAGAAGAACAAAAAGGTTGGCTGGAGTCAGCTTGTCA
AAGAAAAACCTACCCCATGTGCAACCAAACGTCATGGGAACCCTTCGGAGGAGGACAGTT
GCCATCTTATGGGCGGTTGACATTACCTCTAGATGCAAGTGTTGACCTTCAACTTAACAT
ATCGTTCACATACGGTCCGGTTATACTGAATGGAGATGGTATGGATTATTATGAAAGCCC
ACTTTTGAACTCCGGATGGCTTACCATTCCTCCTAAAAACGGAACAATCCTTGGATTGAT
AAACAAAGCAAGTAGAGGAGACCAGTTCACTGTGATACCCCAAGTATTAACATTTGCGCC
CAGGGAATCATGTGGAAATTGTTATTTACCTATTCAAACATCTCAAATTATAGATAGAGA
TGTCCTCATCGAGTCCAATGTAGTGGTGTTGCCTACACAGAGTTTTAGATATGTCATAGC
AACGTATGATATATCACGAAATGATCATGCGATTGTTTATTATGTTTATGACCCAATCCG
GACGATTTCTTATACGCACTCATTTAGACTAACTACCAAGGGTAGACCTGATTTCCTAAG
GATTGAATGTTTTGTGTGGGATGATAATTTGTGGTGTCACCAATTTTACAGATACGAGGC
TAACATCGCCAACTCTACAACCAGTGTTGAGAATTTAGTCCGTATAAGATTCTCATGTAA
CCGTTCAAATCCCTGACAGTATAATGATACACATCTCAATTGGACTTAGGCATGATGAGT
ATGGTGAAAAATCCCTTACAGACGATTGAAT-----------------------------
------------------------------------------------------------
------------------------------------------------------------
------------------------------------------------------------
---------------------------------
>CDV strain Canine/NTU 2005-1, Taiwan DQ887547
------------------------------------------------------------
------------------------------------------------------------
------------------------------------------------------------
---------------------------------------------------ATGCTCTCC
TACCAAGACAAGGTGGGTGCCTTCTATAAGGATAATGCAAGAGCTAATTCATCCAAGCTG
TCCTTAGTGACAGAAGAGCAAGGGGGAAGGAGACCACCCTATTTGCTGTTTGTCCTTCTC
ATCCTACTGATTGGAATCCTGGCCTTGCTTGCCATCACTGGAGTTCGATTTCACCAAGTA
TCAACTAGCAATATGGAATTTAGCAGATTGCTGAAAGAGGATATGGAGAAATCAGAGGCC
GTACATCACCAAGTCATAGATGTCTTGACACCGCTCTTCAAAATTATTGGAGATGAGATT
GGGTTACGGTTGCCACAAAAACTAAACGAGATCAAACAATTTATCCTTCAAAAGACAAAC
TTCTTCAATCCGAACAGGGAATTCGACTTCCGCGATCTCCACTGGTGCATTAACCCACCT
AGCAAGATCAAGGTGAATTTTACTAATTACTGTGATACAGTTGGGGTCAAAAAATCTATT
GCATCGGCAGCAAATCCCATCATTTTATCAGCACTCTCCGGAGCCAGAGGTGACATATTC
CCGCCGTACAGATGCAGTGGAGCTACTACTTCAGTAGGCAGAGTATTCCCCCTATCCGTA
TCATTATCCATGTCTTTAATATCAAGAACATCAGAGATAATCAATATGCTAACCGCTATC
TCAGACGGAATGTATGGTAAAACTTATTTGCTAGTGCCTGATTATATTGAAGGGGAGTTC
GACTCGCAAAAGATTCGAGTCTTTGAGATAGGGTTTATCAAACGGTGGCTGAATGACATG
CCTTTACTCCAGACAACCAACTATATGGTCCTCCCGGAAACTTCCAAAGCTAAGGTATGT
ACTATAGCAGTGGGCGAGCTGACACTAGCTTCCTTGTGTGTAGATGAGAGCACCGTATTG
TTATATCATGACAGCAATGGTTCACAAAATGGTATT-CTAGTAGTGACATTGGGAATATT
TGGGGCAACACCTATGGATCAAGTTGAAGAGGTGATACCTATCGCTCACCCATCAGTGGA
GAGAATACATATAACAAATCACCGTGGGTTCATAAAAGATTCAATAGTAACCTGGATGGT
ACCTGTATTGGTCTCTGAGAAACAAGAGGAGCAAAAAAACTGTCTGGAGTCTGCTTGTCA
AAGAAAATCCTACCCTATGTGCAACCAAACATCATGGGAACCCTTTGGAGGAGGACAGTT
GCCTTCTTATGGGCGGTTGACATTACCTCTAGATCCAAGCATTGACCTTCAACTTAACAT
ATCATTTACATATGGTCCGGTTATACTGAACGGAGACGGTATGGATTATTATGAAAGCCC
ACTTTTGGACTCCGGATGGCTTACCATACCTCCTAAGAACGGAACAGTCCTTGGATTGAT
AAACAAAGCAAGTAGAGGAGACCAGTTCACTGTGACCCCCCATGTGTTGACATTTGCGCC
CAGGGAATCAAGTGGAAATTGTTATTTGCCTATTCAAACATCCCAGATTATGGATAAAGA
TGTCCTTACTGAGTCCAATTTAGTGGTGTTACCTACACAGAATTTTAGGTATGTCATAGC
AACATATGATATATCCCGGGGCGATCATGCAATTGTTTACTATGTTTATGGCCCAATCCG
GACGATTTCTTATACATACCCATTTAGACTAACTACCAAGGGTAGACCTGATTTCCTAAG
GATTGAATGTTTTGTGTGGGATGACGATTTGTGGTGTCATCAATTTTACCGATTCGAGGC
TAACATTACTAACTCTACAACCAGTGTTGAGAATTTAGTCCGTATAAGATTCTCATGTAA
CCGTTCAAAACCTTGA--------------------------------------------
------------------------------------------------------------
------------------------------------------------------------
------------------------------------------------------------
------------------------------------------------------------
---------------------------------
>CDV strain H04Bp1F, from dog in Hungary DQ889177
------------------------------------------------------------
------------------------------------------------------------
------------------------------------------------------------
---------------------------------------------------ATGCTCTCC
TACCAAGACAAGGTGGGTGCCTTCTATAAGGATAATGCAAGAGCTAATTCATCCAAGCTG
TCCTTAGTGACAGAAGAGCAAGGGGGCAGGAGACCACCCTATTTGCTGTTTGTCCTTCTC
ATCCTTCTGGTTGGAATCATGACCTTGCTTGCTATCACTGGAGTTCGATTTCACCAAGTA
TCAACTAGCAATATGGAATTTAGCAGATTACTGAAAGAGGATATGGAGAAATCAGAGGCC
GTACATCACCAAGTCATAGATGTCTTGACACCGCTCTTCAAAATTATTGGAGATGAGGTT
GGGTTACGGTTGCCACAAAAACTAAACGAGATCAAACAATTTATCCTTCAAAAGACAAAC
TTCTTCAATCCGAACAGGGAATTCGACTTCCGCGATCTCCACTGGTGCATTAATCCACCT
AGTAAGATCAAGGTGAATTTTACTAATTACTGCGATACAATTGGGATCAGAAAATCTATT
GCATCGGCAGCAAATCCCATCCTTTTATCAGCACTCTCGGGAGGCAGAGGTGACATATTC
CCACCATACAGATGCAGTGGAGCTACTACTTCAGTGGGCAGAGTTTTCCCCCTATCAGTA
TCATTGTCCATGTCTTTGATTTCAAAAACATCAGGGATAACCAATATGCTAACTGCCATC
TCAGACGGAGTGTATGGTAAAACCTATTTGCTAGTGCCTGATTACATTGAAGGGGAGTTC
GACACGCAAAAGATTCGAGTCTTTGAGATAGGGTTCATTAAACGGTGGCTGAATAACATG
CCATTATTCCAGACAACCAACTACATGGTCCTCCCGGAGAATTCCAAAGCCAAGGTATGT
ACTATAGCAGTGGGCGAATTGACACTAGCTTCCTTGTGTGTAGATGAGAGCACCGTATTG
TTATATCATGATAGCAATGGTTCACAAGGTGGTGTT-CTAGTAGTGACGCTGGGGATATT
TGGGGCAACACCTATGGATCAAGTTGAAGAAATGATACCTGTCGCTCACCCATCAGTAGA
AAAAATACATATAACAAATCACCGTGGGTTCATAAAAGATTCAATAGCAACCTGGATGGT
GCCTGTATTGGTCTCTGAGAAACAAGAGGAACAAAAAAATTGTCTGGAGTCGGCTTGTCA
AAGAAAAACCTACCCTATGTGCAACCAAACGTCATGGGAACCCTTTGGAGGGGGACAGTT
GCCATCTTATGGGCGGTTGACATTACCTCTAGATCCGAGCATTGACCTTCAACTTAACAT
ATCATTTACATACGGTCCAGTTATACTGAATGGAGACGGTATGGATTACTATGAAAGCCC
ACTTTTGGACTCTGGGTGGCTTACCATTCCTCCCAAGAACGGAACAGTCCTTGGATTGAT
AAACAAAGCAAGTAGAGGAGACCAGTTCACTGTAATCCCCCATGTGTTAACATTTGCGCC
CAGGGAATCAAGTGGAAATTGTTATTTACCTATTCAAACATCCCAGATTATGGATAAAGA
TGTCCTTACTGAGTCCAATTTAGTGGTGTTGCCTACACAGAATTTTAGATATGTCATAGC
AACATATGATATATCCCGGGGCGATCATGCAATTGTTTATTATGTTTATGACCCAATCCG
GACGATATCCTATACGTACCCATTTAGACTAACTACCAAGGGTAGACCTGAATTCCTAAG
GATTGAATGTTTTGTGTGGGATGACGATTTGTGGTGTCACCAATTTTACCGATTTGAGGC
TGACATCACCAACTCTACAATCAGTGTTGAGAATTTAGTCCATATAAGATTCTCATGTAA
CCGTTCAAAACCTTGA--------------------------------------------
------------------------------------------------------------
------------------------------------------------------------
------------------------------------------------------------
------------------------------------------------------------
---------------------------------
>CDV strain H05Bp2S, from dog in Hungary DQ889178
------------------------------------------------------------
------------------------------------------------------------
------------------------------------------------------------
---------------------------------------------------ATGCTCTCC
TACCCAGATAAGGTGGGTGCCTTCTATAAGGATAATGCAAGAGCTAATTTGTCCAAGCTG
TCCTTAGTGACAGAAGAGCAAGGGGGCAGGAGACCACCCTATTTGCTGTTTGTCCTTCTC
ATCCTACTGGTTGGAATCCTGGCCTTGCTTGCTATCACCGGAGTTCGATTTCACCAGGTA
TCAATTAGCAATATGGAATTTAGCAGATTGTTGAAAGAGGATATGGAGAAATCAGATGCC
GTACATCACCAAGTCATAGATGTCTTGACACCGCTCTTCAAAATTATTGGAGATGAGATT
GGGTTACGGTTGCCACAAAAACTAAACGAGATCAAACAATTTATCCTTCAAAAGACTAAC
TTCTTCAATCCGAACAGGGAATTCGACTTCCGCGATCTCCACTGGTGCATTAACCCGCCT
AGTAAGATCAAAGTGAATTTTACTAGTTACTGTGATACAATTGGGATCAGAAAATCCATT
GCATTGGCAGCAAATCCTATCCTTTTGTCAGCACTCTCCGGAGGCAGAGGTGACATATTC
CCACCATACAGATGCAGTGGAGCTACTACTTCAGTTGGCAAATCTTTCCCCCTATCAGTA
TCATTATCCATGTCTTTGATCTCAAGAACATCAGAGATAATCAATATGCTGACCTCTATC
TCAAACGGAGTGTATGGTAAAACTTATTTGCTAGTGCCTGATTATATTGAAGGGGAGTTC
GACACGCAAAAGATTCGAGTCTTTGAGATAGGGTACATCAAAAGGTGGCTGAATGACATG
CCATTATTCCAGACAACCAACTATATGACCCTCCCGGAGAATTCTAAAACCAAGGTATGT
ACTATAGCAGTGGGCGAGTTGACACTGGCTTCCTTGTGTGTAGATGAGAGCACTGTATTA
TTATATCATGACAGCAATGGTTCACAAGATGGTATT-CTAGTAGTGACGCTGGGAATCTT
TGGGGCAACACCTATGGATCAAGTCGAAGAGGTGATACCTGTCGCTCACCCATCAGTCGA
GAAAATACATATAACAAATCACCGTGGTTTCATAAAAGATTCAGTAGCAACCTGGATGGT
GCCTGCATTGGTCTCTGAGAACCTAGAGGAACAAAAAAATTGTCTGGAGTCGGCTTGTCA
AAGAAAATCCTACCCTATGTGCAACCAAACATCATGGGAACCCTTTGGAGGAGGACAGTT
GCCATCTTATGGGCGGTTGACGTTACATCTAGATGCAAGCATTGACCGTCAACTTAACAT
ATCATTTACATACGGTCCGGTTATACTGAATGGAGATGGTATGGATTATTATGAAAACCC
ACTTTTGGACTCCGGATGGCTTACCATTCCTCCTAAGAATGGAACAATTCTTGGATTGAT
AAACAAAGCAAGTAGAGGAGACCAGTTCACTGTGATCCCTCATGTGTTGTCATTTGCGCC
CAGGGAATCAGGTGGAAACTGTTATTTACCTATTCAAACATCCCAGATTATGGATAAAGA
TGTCCTTACTGAGTCCAATTTAGTTGTGTTGCCTACACAGAATTTTAGATATGTCATAGC
AACATATGATATATCCCGAAACGATCATGCGATTGTTTATTATGTTTATGACCCAATCCG
GACGATTTCTTATACGTACCCATTTAGACTAACTACCAAGGGTAGACCTGATTTCCTAAG
GATTGAATGTTTTGTGTGGGATGACGACCTGTGGTGTCACCAATTTTACAGATTCGAGGC
TGACATCACCAACTCTACAACCAGTGTTGAGAATTTAGTCCGTATAAGATTCTCCTGTAA
CCGTTCAAAACCTTGA--------------------------------------------
------------------------------------------------------------
------------------------------------------------------------
------------------------------------------------------------
------------------------------------------------------------
---------------------------------
>CDV strain H05Bp3S, from dog in Hungary DQ889179
------------------------------------------------------------
------------------------------------------------------------
------------------------------------------------------------
---------------------------------------------------ATGCTCTCC
TACCCAGATAAGGTGGGTGCCTTCTATAAGGATAATGCAAGAGCTAATTTGTCCAAGCTG
TCCTTAGTGACAGAAGAGCAAGGGGGCAGGAGACCACCCTATTTGCTGTTTGTCCTTCTC
ATCCTACTGGTTGGAATCCTGGCCTTGCTTGCTATCACCGGAGTTCGATTTCACCAGGTA
TCAATTAGCAATATGGAATTTAGCAGATTGTTGAAAGAGGATATGGAGAAATCAGATGCC
GTACATCACCAAGTCATAGATGTCTTGACACCGCTCTTCAAAATTATTGGAGATGAGATT
GGGTTACGGTTGCCACAAAAACTAAACGAGATCAAACAATTTATCCTTCAAAAGACTAAC
TTCTTCAATCCGAACAGGGAATTCGACTTCCGCGATCTCCACTGGTGCATTAACCCGCCT
AGTAAGATCAAAGTGAATTTTACTAGTTACTGTGATACAATTGGGATCAGAAAATCCATT
GCATTGGCAGCAAATCCTATCCTTTTGTCAGCACTCTCCGGAGGCAGAGGTGACATATTC
CCACCATACAGATGCAGTGGAGCTACTACTTCAGTTGGCAAATCTTTCCCCCTATCAGTA
TCATTATCCATGTCTTTGATCTCAAGAACATCAGAGATAATCAATATGCTGACCTCTATC
TCAAACGGAGTGTATGGTAAAACTTATTTGCTAGTGCCTGATTATATTGAAGGGGAGTTC
GACACGCAAAAGATTCGAGTCTTTGAGATAGGGTACATCAAAAGGTGGCTGAATGACATG
CCATTATTCCAGACAACCAACTATATGACCCTCCCGGAGAATTCTAAAACCAAGGTATGT
ACTATAGCAGTGGGCGAGTTGACACTGGCTTCCTTGTGTGTAGATGAGAGCACTGTATTA
TTATATCATGACAGCAATGGTTCACAAGATGGTATT-CTAGTAGTGACGCTGGGAATCTT
TGGGGCAACACCTATGGATCAAGTCGAAGAGGTGATACCTGTCGCTCACCCATCAGTCGA
GAAAATACATATAACAAATCACCGTGGTTTCATAAAAGATTCAGTAGCAACCTGGATGGT
GCCTGCATTGGTCTCTGAGAACCTAGAGGAACAAAAAAATTGTCTGGAGTCGGCTTGTCA
AAGAAAATCCTACCCTATGTGCAACCAAACATCATGGGAACCCTTTGGAGGAGGACAGTT
GCCATCTTATGGGCGGTTGACGTTACATCTAGATGCAAGCATTGACCGTCAACTTAACAT
ATCATTTACATACGGTCCGGTTATACTGAATGGAGATGGTATGGATTATTATGAAAACCC
ACTTTTGGACTCCGGATGGCTTACCATTCCTCCTAAGAATGGAACAATTCTTGGATTGAT
AAACAAAGCAAGTAGAGGAGACCAGTTCACTGTGATCCCTCATGTGTTGTCATTTGCGCC
CAGGGAATCAGGTGGAAACTGTTATTTACCTATTCAAACATCCCAGATTATGGATAAAGA
TGTCCTTACTGAGTCCAATTTAGTTGTGTTGCCTACACAGAATTTTAGATATGTCATAGC
AACATATGATATATCCCGAAACGATCATGCGATTGTTTATTATGTTTATGACCCAATCCG
GACGATTTCTTATACGTACCCATTTAGACTAACTACCAAGGGTAGACCTGATTTCCTAAG
GATTGAATGTTTTGTGTGGGATGACGACCTGTGGTGTCACCAATTTTACAGATTCGAGGC
TGACATCACCAACTCTACAACCAGTGTTGAGAATTTAGTCCGTATAAGATTCTCCTGTAA
CCGTTCAAAACCTTGA--------------------------------------------
------------------------------------------------------------
------------------------------------------------------------
------------------------------------------------------------
------------------------------------------------------------
---------------------------------
>CDV strain H05Bp4S, from dog in Hungary DQ889180
------------------------------------------------------------
------------------------------------------------------------
------------------------------------------------------------
---------------------------------------------------ATGCTCTCC
TACCCAGATAAGGTGGGTGCCTTCTATAAGGATAATGCAAGAGCTAATTTGTCCAAGCTG
TCCTTAGTGACAGAAGAGCAAGGGGGCAGGAGACCACCCTATTTGCTGTTTGTCCTTCTC
ATCCTACTGGTTGGAATCCTGGCCTTGCTTGCTATCACCGGAGTTCGATTTCACCAGGTA
TCAATTAGCAATATGGAATTTAGCAGATTGTTGAAAGAGGATATGGAGAAATCAGATGCC
GTACATCACCAAGTCATAGATGTCTTGACACCGCTCTTCAAAATTATTGGAGATGAGATT
GGGTTACGGTTGCCACAAAAACTAAACGAGATCAAACAATTTATCCTTCAAAAGACTAAC
TTCTTCAATCCGAACAGGGAATTCGACTTCCGCGATCTCCACTGGTGCATTAACCCGCCT
AGTAAGATCAAAGTGAATTTTACTAGTTACTGTGATACAATTGGGATCAGAAAATCCATT
GCATTGGCAGCAAATCCTATCCTTTTGTCAGCACTCTCCGGAGGCAGAGGTGACATATTC
CCACCATACAGATGCAGTGGAGCTACTACTTCAGTTGGCAAATCTTTCCCCCTATCAGTA
TCATTATCCATGTCTTTGATCTCAAGAACATCAGAGATAATCAATATGCTGACCTCTATC
TCAAACGGAGTGTATGGTAAAACTTATTTGCTAGTGCCTGATTATATTGAAGGGGAGTTC
GACACGCAAAAGATTCGAGTCTTTGAGATAGGGTACATCAAAAGGTGGCTGAATGACATG
CCATTATTCCAGACAACCAACTATATGACCCTCCCGGAGAATTCTAAAACCAAGGTATGT
ACTATAGCAGTGGGCGAGTTGACACTGGCTTCCTTGTGTGTAGATGAGAGCACTGTATTA
TTATATCATGACAGCAATGGTTCACAAGATGGTATT-CTAGTAGTGACGCTGGGAATCTT
TGGGGCAACACCTATGGATCAAGTCGAAGAGGTGATACCTGTCGCTCACCCATCAGTCGA
GAAAATACATATAACAAATCACCGTGGTTTCATAAAAGATTCAGTAGCAACCTGGATGGT
GCCTGCATTGGTCTCTGAGAACCTAGAGGAACAAAAAAATTGTCTGGAGTCGGCTTGTCA
AAGAAAATCCTACCCTATGTGCAACCAAACATCATGGGAACCCTTTGGAGGAGGACAGTT
GCCATCTTATGGGCGGTTGACGTTACATCTAGATGCAAGCATTGACCGTCAACTTAACAT
ATCATTTACATACGGTCCGGTTATACTGAATGGAGATGGTATGGATTATTATGAAAACCC
ACTTTTGGACTCCGGATGGCTTACCATTCCTCCTAAGAATGGAACAATTCTTGGATTGAT
AAACAAAGCAAGTAGAGGAGACCAGTTCACTGTGATCCCTCATGTGTTGTCATTTGCGCC
CAGGGAATCAGGTGGAAACTGTTATTTACCTATTCAAACATCCCAGATTATGGATAAAGA
TGTCCTTACTGAGTCCAATTTAGTTGTGTTGCCTACACAGAATTTTAGATATGTCATAGC
AACATATGATATATCCCGAAACGATCATGCGATTGTTTATTATGTTTATGACCCAATCCG
GACGATTTCTTATACGTACCCATTTAGACTAACTACCAAGGGTAGACCTGATTTCCTAAG
GATTGAATGTTTTGTGTGGGATGACGACCTGTGGTGTCACCAATTTTACAGATTCGAGGC
TGACATCACCAACTCTACAACCAGTGTTGAGAATTTAGTCCGTATAAGATTCTCCTGTAA
CCGTTCAAAACCTTGA--------------------------------------------
------------------------------------------------------------
------------------------------------------------------------
------------------------------------------------------------
------------------------------------------------------------
---------------------------------
>CDV strain H05Bp5F, from dog in Hungary DQ889181
------------------------------------------------------------
------------------------------------------------------------
------------------------------------------------------------
---------------------------------------------------ATGCTCTCC
TACCCAGATAAGGTGGGTGCCTTCTATAAGGATAATGCAAGAGCTAATTTGTCCAAGCTG
TCCTTAGTGACAGAAGAGCAAGGGGGCAGGAGACCACCCTATTTGCTGTTTGTCCTTCTC
ATCCTACTGGTTGGAATCCTGGCCTTGCTTGCTATCACCGGAGTTCGATTTCACCAGGTA
TCAATTAGCAATATGGAATTTAGCAGATTGTTGAAAGAGGATATGGAGAAATCAGATGCC
GTACATCACCAAGTCATAGATGTCTTGACACCGCTCTTCAAAATTATTGGAGATGAGATT
GGGTTACGGTTGCCACAAAAACTAAACGAGATCAAACAATTTATCCTTCAAAAGACTAAC
TTCTTCAATCCGAACAGGGAATTCGACTTCCGCGATCTCCACTGGTGCATTAACCCGCCT
AGTAAGATCAAAGTGAATTTTACTAGTTACTGTGATACAATTGGGATCAGAAAATCCATT
GCATTGGCAGCAAATCCTATCCTTTTGTCAGCACTCTCCGGAGGCAGAGGTGACATATTC
CCACCATACAGATGCAGTGGAGCTACTACTTCAGTTGGCAAATCTTTCCCCCTATCAGTA
TCATTATCCATGTCTTTGATCTCAAGAACATCAGAGATAATCAATATGCTGACCTCTATC
TCAAACGGAGTGTATGGTAAAACTTATTTGCTAGTGCCTGATTATATTGAAGGGGAGTTC
GACACGCAAAAGATTCGAGTCTTTGAGATAGGGTACATCAAAAGGTGGCTGAATGACATG
CCATTATTCCAGACAACCAACTATATGACCCTCCCGGAGAATTCTAAAACCAAGGTATGT
ACTATAGCAGTGGGCGAGTTGACACTGGCTTCCTTGTGTGTAGATGAGAGCACTGTATTA
TTATATCATGACAGCAATGGTTCACAAGATGGTATT-CTAGTAGTGACGCTGGGAATCTT
TGGGGCAACACCTATGGATCAAGTCGAAGAGGTGATACCTGTCGCTCACCCATCAGTCGA
GAAAATACATATAACAAATCACCGTGGTTTCATAAAAGATTCAGTAGCAACCTGGATGGT
GCCTGCATTGGTCTCTGAGAACCTAGAGGAACAAAAAAATTGTCTGGAGTCGGCTTGTCA
AAGAAAATCCTACCCTATGTGCAACCAAACATCATGGGAACCCTTTGGAGGAGGACAGTT
GCCATCTTATGGGCGGTTGACGTTACATCTAGATGCAAGCATTGACCGTCAACTTAACAT
ATCATTTACATACGGTCCGGTTATACTGAATGGAGATGGTATGGATTATTATGAAAACCC
ACTTTTGGACTCCGGATGGCTTACCATTCCTCCTAAGAATGGAACAATTCTTGGATTGAT
AAACAAAGCAAGTAGAGGAGACCAGTTCACTGTGATCCCTCATGTGTTGTCATTTGCGCC
CAGGGAATCAGGTGGAAACTGTTATTTACCTATTCAAACATCCCAGATTATGGATAAAGA
TGTCCTTACTGAGTCCAATTTAGTTGTGTTGCCTACACAGAATTTTAGATATGTCATAGC
AACATATGATATATCCCGAAACGATCATGCGATTGTTTATTATGTTTATGACCCAATCCG
GACGATTTCTTATACGTACCCATTTAGACTAACTACCAAGGGTAGACCTGATTTCCTAAG
GATTGAATGTTTTGTGTGGGATGACGACCTGTGGTGTCACCAATTTTACAGATTCGAGGC
TGACATCACCAACTCTACAACCAGTGTTGAGAATTTAGTCCGTATAAGATTCTCCTGTAA
CCGTTCAAAACCTTGA--------------------------------------------
------------------------------------------------------------
------------------------------------------------------------
------------------------------------------------------------
------------------------------------------------------------
---------------------------------
>CDV strain H05Bp6F, from dog in Hungary DQ889182
------------------------------------------------------------
------------------------------------------------------------
------------------------------------------------------------
---------------------------------------------------ATGCTCTCC
TACCCAGATAAGGTGGGTGCCTTCTATAAGGATAATGCAAGAGCTAATTTGTCCAAGCTG
TCCTTAGTGACAGAAGAGCAAGGGGGCAGGAGACCACCCTATTTGCTGTTTGTCCTTCTC
ATCCTACTGGTTGGAATCCTGGCCTTGCTTGCTATCACCGGAGTTCGATTTCACCAGGTA
TCAATTAGCAATATGGAATTTAGCAGATTGTTGAAAGAGGATATGGAGAAATCAGATGCC
GTACATCACCAAGTCATAGATGTCTTGACACCGCTCTTCAAAATTATTGGAGATGAGATT
GGGTTACGGTTGCCACAAAAACTAAACGAGATCAAACAATTTATCCTTCAAAAGACTAAC
TTCTTCAATCCGAACAGGGAATTCGACTTCCGCGATCTCCACTGGTGCATTAACCCGCCT
AGTAAGATCAAAGTGAATTTTACTAGTTACTGTGATACAATTGGGATCAGAAAATCCATT
GCATTGGCAGCAAATCCTATCCTTTTGTCAGCACTCTCCGGAGGCAGAGGTGACATATTC
CCACCATACAGATGCAGTGGAGCTACTACTTCAGTTGGCAAATCTTTCCCCCTATCAGTA
TCATTATCCATGTCTTTGATCTCAAGAACATCAGAGATAATCAATATGCTGACCTCTATC
TCAAACGGAGTGTATGGTAAAACTTATTTGCTAGTGCCTGATTATATTGAAGGGGAGTTC
GACACGCAAAAGATTCGAGTCTTTGAGATAGGGTACATCAAAAGGTGGCTGAATGACATG
CCATTATTCCAGACAACCAACTATATGACCCTCCCGGAGAATTCTAAAACCAAGGTATGT
ACTATAGCAGTGGGCGAGTTGACACTGGCTTCCTTGTGTGTAGATGAGAGCACTGTATTA
TTATATCATGACAGCAATGGTTCACAAGATGGTATT-CTAGTAGTGACGCTGGGAATCTT
TGGGGCAACACCTATGGATCAAGTCGAAGAGGTGATACCTGTCGCTCACCCATCAGTCGA
GAAAATACATATAACAAATCACCGTGGTTTCATAAAAGATTCAGTAGCAACCTGGATGGT
GCCTGCATTGGTCTCTGAGAACCTAGAGGAACAAAAAAATTGTCTGGAGTCGGCTTGTCA
AAGAAAATCCTACCCTATGTGCAACCAAACATCATGGGAACCCTTTGGAGGAGGACAGTT
GCCATCTTATGGGCGGTTGACGTTACATCTAGATGCAAGCATTGACCGTCAACTTAACAT
ATCATTTACATACGGTCCGGTTATACTGAATGGAGATGGTATGGATTATTATGAAAACCC
ACTTTTGGACTCCGGATGGCTTACCATTCCTCCTAAGAATGGAACAATTCTTGGATTGAT
AAACAAAGCAAGTAGAGGAGACCAGTTCACTGTGATCCCTCATGTGTTGTCATTTGCGCC
CAGGGAATCAGGTGGAAACTGTTATTTACCTATTCAAACATCCCAGATTATGGATAAAGA
TGTCCTTACTGAGTCCAATTTAGTTGTGTTGCCTACACAGAATTTTAGATATGTCATAGC
AACATATGATATATCCCGAAACGATCATGCGATTGTTTATTATGTTTATGACCCAATCCG
GACGATTTCTTATACGTACCCATTTAGACTAACTACCAAGGGTAGACCTGATTTCCTAAG
GATTGAATGTTTTGTGTGGGATGACGACCTGTGGTGTCACCAATTTTACAGATTCGAGGC
TGACATCACCAACTCTACAACCAGTGTTGAGAATTTAGTCCGTATAAGATTCTCCTGTAA
CCGTTCAAAACCTTGA--------------------------------------------
------------------------------------------------------------
------------------------------------------------------------
------------------------------------------------------------
------------------------------------------------------------
---------------------------------
>CDV strain H05Bp7F, from dog in Hungary DQ889183
------------------------------------------------------------
------------------------------------------------------------
------------------------------------------------------------
---------------------------------------------------ATGCTCTCC
TACCCAGATAAGGTGGGTGCCTTCTATAAGGATAATGCAAGAGCTAATTTGTCCAAGCTG
TCCTTAGTGACAGAAGAGCAAGGGGGCAGGAGACCACCCTATTTGCTGTTTGTCCTTCTC
ATCCTACTGGTTGGAATCCTGGCCTTGCTTGCTATCACCGGAGTTCGATTTCACCAGGTA
TCAATTAGCAATATGGAATTTAGCAGATTGTTGAAAGAGGATATGGAGAAATCAGATGCC
GTACATCACCAAGTCATAGATGTCTTGACACCGCTCTTCAAAATTATTGGAGATGAGATT
GGGTTACGGTTGCCACAAAAACTAAACGAGATCAAACAATTTATCCTTCAAAAGACTAAC
TTCTTCAATCCGAACAGGGAATTCGACTTCCGCGATCTCCACTGGTGCATTAACCCGCCT
AGTAAGATCAAAGTGAATTTTACTAGTTACTGTGATACAATTGGGATCAGAAAATCCATT
GCATTGGCAGCAAATCCTATCCTTTTGTCAGCACTCTCCGGAGGCAGAGGTGACATATTC
CCACCATACAGATGCAGTGGAGCTACTACTTCAGTTGGCAAATCTTTCCCCCTATCAGTA
TCATTATCCATGTCTTTGATCTCAAGAACATCAGAGATAATCAATATGCTGACCTCTATC
TCAAACGGAGTGTATGGTAAAACTTATTTGCTAGTGCCTGATTATATTGAAGGGGAGTTC
GACACGCAAAAGATTCGAGTCTTTGAGATAGGGTACATCAAAAGGTGGCTGAATGACATG
CCATTATTCCAGACAACCAACTATATGACCCTCCCGGAGAATTCTAAAACCAAGGTATGT
ACTATAGCAGTGGGCGAGTTGACACTGGCTTCCTTGTGTGTAGATGAGAGCACTGTATTA
TTATATCATGACAGCAATGGTTCACAAGATGGTATT-CTAGTAGTGACGCTGGGAATCTT
TGGGGCAACACCTATGGATCAAGTCGAAGAGGTGATACCTGTCGCTCACCCATCAGTCGA
GAAAATACATATAACAAATCACCGTGGTTTCATAAAAGATTCAGTAGCAACCTGGATGGT
GCCTGCATTGGTCTCTGAGAACCTAGAGGAACAAAAAAATTGTCTGGAGTCGGCTTGTCA
AAGAAAATCCTACCCTATGTGCAACCAAACATCATGGGAACCCTTTGGAGGAGGACAGTT
GCCATCTTATGGGCGGTTGACGTTACATCTAGATGCAAGCATTGACCGTCAACTTAACAT
ATCATTTACATACGGTCCGGTTATACTGAATGGAGATGGTATGGATTATTATGAAAACCC
ACTTTTGGACTCCGGATGGCTTACCATTCCTCCTAAGAATGGAACAATTCTTGGATTGAT
AAACAAAGCAAGTAGAGGAGACCAGTTCACTGTGATCCCTCATGTGTTGTCATTTGCGCC
CAGGGAATCAGGTGGAAACTGTTATTTACCTATTCAAACATCCCAGATTATGGATAAAGA
TGTCCTTACTGAGTCCAATTTAGTTGTGTTGCCTACACAGAATTTTAGATATGTCATAGC
AACATATGATATATCCCGAAACGATCATGCGATTGTTTATTATGTTTATGACCCAATCCG
GACGATTTCTTATACGTACCCATTTAGACTAACTACCAAGGGTAGACCTGATTTCCTAAG
GATTGAATGTTTTGTGTGGGATGACGACCTGTGGTGTCACCAATTTTACAGATTCGAGGC
TGACATCACCAACTCTACAACCAGTGTTGAGAATTTAGTCCGTATAAGATTCTCCTGTAA
CCGTTCAAAACCTTGA--------------------------------------------
------------------------------------------------------------
------------------------------------------------------------
------------------------------------------------------------
------------------------------------------------------------
---------------------------------
>CDV strain H06Bp8F, from dog in Hungary DQ889184
------------------------------------------------------------
------------------------------------------------------------
------------------------------------------------------------
---------------------------------------------------ATGCTCTCC
TACCCAGATAAGGTGGGTGCCTTCTATAAGGATAATGCAAGAGCTAATTTGTCCAAGCTG
TCCTTAGTGACAGAAGAGCAAGGGGGCAGGAGACCACCCTATTTGCTGTTTGTCCTTCTC
ATCCTACTGGTTGGAATCCTGGCCTTGCTTGCTATCACCGGAGTTCGATTTCACCAGGTA
TCAATTAGCAATATGGAATTTAGCAGATTGTTGAAAGAGGATATGGAGAAATCAGATGCC
GTACATCACCAAGTCATAGATGTCTTGACACCGCTCTTCAAAATTATTGGAGATGAGATT
GGGTTACGGTTGCCACAAAAACTAAACGAGATCAAACAATTTATCCTTCAAAAGACTAAC
TTCTTCAATCCGAACAGGGAATTCGACTTCCGCGATCTCCACTGGTGCATTAACCCGCCT
AGTAAGATCAAAGTGAATTTTACTAGTTACTGTGATACAATTGGGATCAGAAAATCCATT
GCATTGGCAGCAAATCCCATCCTTTTGTCAGCACTCTCCGGAGGCAGAGGTGACATATTC
CCACCATACAGATGCAGTGGAGCTACTACTTCAGTTGGCAAATCTTTCCCCCTATCAGTA
TCATTATCCATGTCTTTGATCTCAAGAACATCAGAGATAATCAATATGCTGACCTCTATC
TCAAACGGAGTGTATGGTAAAACTTATTTGCTAGTGCCTGATTATATTGAAGGGGAGTTC
GACACGCAAAAGATTCGAGTCTTTGAGATAGGGTACATCAAAAGGTGGCTGAATGACATG
CCATTATTCCAGACAACCAACTATATGACCCTCCCGGAGAATTCTAAAACCAAGGTATGT
ACTATAGCAGTGGGCGAGTTGACACTGGCTTCCTTGTGTGTAGATGAGAGCACTGTATTA
TTATATCATGACAGCAATGGTTCACAAGATGGTATT-CTAGTAGTGACGCTGGGAATCTT
TGGGGCGACACCTATGGATCAAGTCGAAGAGGTGATACCTGTCGCTCACCCATCAGTCGA
AAAAATACATATAACAAATCACCGTGGTTTCATAAGAGATTCAGTAGCAACCTGGATGGT
GCCTGCATTGGTCTCTGAGAACCTAGAGGAACAAAAAAATTGTCTGGAGTCGGCTTGTCA
AAGAAAATCCTACCCTATGTGCAACCAAACATCATGGGAACCCTTTGGAGGAGGACAGTT
GCCATCTTATGGGCGGTTGACGTTACATCTAGATGCAAGCATTGACCGTCAACTTAACAT
ATCATTTACATACGGTCCGGTTATACTGAATGGAGATGGTATGGATTATTATGAAAACCC
ACTTTTGGACTCCGGATGGCTTACCATTCCTCCTAAGAATGGAACAATTCTTGGATTGAT
AAACAAAGCAAGTAGAGGAGACCAGTTCACTGTGATCCCTCATGTGTTGTCATTTGCGCC
CAGGGAATCAGGTGGAAACTGTTATTTACCTATTCAAACATCCCAGATTATGGATAAAGA
TGTCCTTACTGAGTCCAATTTAGTTGTGTTGCCTACACAGAATTTTAGATATGTCATAGC
AACATATGATATATCCCGAAACGATCATGCGATTGTTTATTATGTTTATGACCCAATCCG
GACGATTTCTTATACGTACCCATTTAGACTAACTACCAAGGGTAGACCTGATTTCCTAAG
GATTGAATGTTTTGTGTGGGATGACGACCTGTGGTGTCACCAATTTTACAGATTCGAGGC
TGACATCACCAACTCTACAACCAGTGTTGAGAATTTAGTCCGTATAAGATTCTCCTGTAA
CCGTTCAAAACCTTGA--------------------------------------------
------------------------------------------------------------
------------------------------------------------------------
------------------------------------------------------------
------------------------------------------------------------
---------------------------------
>CDV strain H06Bp9S, from dog in Hungary DQ889185
------------------------------------------------------------
------------------------------------------------------------
------------------------------------------------------------
---------------------------------------------------ATGCTCTCC
TACCCAGATAAGGTGGGTGCCTTCTATAAGGATAATGCAAGAGCTAATTTGTCCAAGCTG
TCCTTAGTGACAGAAGAGCAAGGGGGCAGGAGACCACCCTATTTGCTGTTTGTCCTTCTC
ATCCTACTGGTTGGAATCCTGGCCTTGCTTGCTATCACCGGAGTTCGATTTCACCAGGTA
TCAATTAGCAATATGGAATTTAGCAGATTGTTGAAAGAGGATATGGAGAAATCAGATGCC
GTACATCACCAAGTCATAGATGTCTTGACACCGCTCTTCAAAATTATTGGAGATGAGATT
GGGTTACGGTTGCCACAAAAACTAAACGAGATCAAACAATTTATCCTTCAAAAGACTAAC
TTCTTCAATCCGAACAGGGAATTCGACTTCCGCGATCTCCACTGGTGCATTAACCCGCCT
AGTAAGATCAAAGTGAATTTTACTAGTTACTGTGATACAATTGGGATCAGAAAATCCATT
GCATTGGCAGCAAATCCCATCCTTTTGTCAGCACTCTCCGGAGGCAGAGGTGACATATTC
CCACCATACAGATGCAGTGGAGCTACTACTTCAGTTGGCAAATCTTTCCCCCTATCAGTA
TCATTATCCATGTCTTTGATCTCAAGAACATCAGAGATAATCAATATGCTGACCTCTATC
TCAAACGGAGTGTATGGTAAAACTTATTTGCTAGTGCCTGATTATATTGAAGGGGAGTTC
GACACGCAAAAGATTCGAGTCTTTGAGATAGGGTACATCAAAAGGTGGCTGAATGACATG
CCATTATTCCAGACAACCAACTATATGACCCTCCCGGAGAATTCTAAAACCAAGGTATGT
ACTATAGCAGTGGGCGAGTTGACACTGGCTTCCTTGTGTGTAGATGAGAGCACTGTATTA
TTATATCATGACAGCAATGGTTCACAAGATGGTATT-CTAGTAGTGACGCTGGGAATCTT
TGGGGCGACACCTATGGATCAAGTCGAAGAGGTGATACCTGTCGCTCACCCATCAGTCGA
AAAAATACATATAACAAATCACCGTGGTTTCATAAGAGATTCAGTAGCAACCTGGATGGT
GCCTGCATTGGTCTCTGAGAACCTAGAGGAACAAAAAAATTGTCTGGAGTCGGCTTGTCA
AAGAAAATCCTACCCTATGTGCAACCAAACATCATGGGAACCCTTTGGAGGAGGACAGTT
GCCATCTTATGGGCGGTTGACGTTACATCTAGATGCAAGCATTGACCGTCAACTTAACAT
ATCATTTACATACGGTCCGGTTATACTGAATGGAGATGGTATGGATTATTATGAAAACCC
ACTTTTGGACTCCGGATGGCTTACCATTCCTCCTAAGAATGGAACAATTCTTGGATTGAT
AAACAAAGCAAGTAGAGGAGACCAGTTCACTGTGATCCCTCATGTGTTGTCATTTGCGCC
CAGGGAATCAGGTGGAAACTGTTATTTACCTATTCAAACATCCCAGATTATGGATAAAGA
TGTCCTTACTGAGTCCAATTTAGTTGTGTTGCCTACACAGAATTTTAGATATGTCATAGC
AACATATGATATATCCCGAAGCGATCATGCGATTGTTTATTATGTTTATGACCCAATCCG
GACGATTTCTTATACGTACCCATTTAGACTAACTACCAAGGGTAGACCTGATTTCCTAAG
GATTGAATGTTTTGTGTGGGATGACGACCTGTGGTGTCACCAATTTTACAGATTCGAGGC
TGACATCACCAACTCTACAACCAGTGTTGAGAATTTAGTCCGTATAAGATTCTCCTGTAA
CCGTTCAAAACCTTGA--------------------------------------------
------------------------------------------------------------
------------------------------------------------------------
------------------------------------------------------------
------------------------------------------------------------
---------------------------------
>CDV strain H06Bp10S, from dog in Hungary  DQ889186
------------------------------------------------------------
------------------------------------------------------------
------------------------------------------------------------
---------------------------------------------------ATGCTCTCC
TACCCAGATAAGGTGGGTGCCTTCTATAAGGATAATGCAAGAGCTAATTTGTCCAAGCTG
TCCTTAGTGACAGAAGAGCAAGGGGGCAGGAGACCACCCTATTTGCTGTTTGTCCTTCTC
ATCCTACTGGTTGGAATCCTGGCCTTGCTTGCTATCACCGGAGTTCGATTTCACCAGGTA
TCAATTAGCAATATGGAATTTAGCAGATTGTTGAAAGAGGATATGGAGAAATCAGATGCC
GTACATCACCAAGTCATAGATGTCTTGACACCGCTCTTCAAAATTATTGGAGATGAGATT
GGGTTACGGTTGCCACAAAAACTAAACGAGATCAAACAATTTATCCTTCAAAAGACTAAC
TTCTTCAATCCGAACAGGGAATTCGACTTCCGCGATCTCCACTGGTGCATTAACCCGCCT
AGTAAGATCAAAGTGAATTTTACTAGTTACTGTGATACAATTGGGATCAGAAAATCCATT
GCATTGGCAGCAAATCCCATCCTTTTGTCAGCACTCTCCGGAGGCAGAGGTGACATATTC
CCACCATACAGATGCAGTGGAGCTACTACTTCAGTTGGCAAATCTTTCCCCCTATCAGTA
TCATTATCCATGTCTTTGATCTCAAGAACATCAGAGATAATCAATATGCTGACCTCTATC
TCAAACGGAGTGTATGGTAAAACTTATTTGCTAGTGCCTGATTATATTGAAGGGGAGTTC
GACACGCAAAAGATTCGAGTCTTTGAGATAGGGTACATCAAAAGGTGGCTGAATGACATG
CCATTATTCCAGACAACCAACTATATGACCCTCCCGGAGAATTCTAAAACCAAGGTATGT
ACTATAGCAGTGGGCGAGTTGACACTGGCTTCCTTGTGTGTAGATGAGAGCACTGTATTA
TTATATCATGACAGCAATGGTTCACAAGATGGTATT-CTAGTAGTGACGCTGGGAATCTT
TGGGGCGACACCTATGGATCAAGTCGAAGAGGTGATACCTGTCGCTCACCCATCAGTCGA
AAAAATACATATAACAAATCACCGTGGTTTCATAAGAGATTCAGTAGCAACCTGGATGGT
GCCTGCATTGGTCTCTGAGAACCTAGAGGAACAAAAAAATTGTCTGGAGTCGGCTTGTCA
AAGAAAATCCTACCCTATGTGCAACCAAACATCATGGGAACCCTTTGGAGGAGGACAGTT
GCCATCTTATGGGCGGTTGACGTTACATCTAGATGCAAGCATTGACCGTCAACTTAACAT
ATCATTTACATACGGTCCGGTTATACTGAATGGAGATGGTATGGATTATTATGAAAACCC
ACTTTTGGACTCCGGATGGCTTACCATTCCTCCTAAGAATGGAACAATTCTTGGATTGAT
AAACAAAGCAAGTAGAGGAGACCAGTTCACTGTGATCCCTCATGTGTTGTCATTTGCGCC
CAGGGAATCAGGTGGAAACTGTTATTTACCTATTCAAACATCCCAGATTATGGATAAAGA
TGTCCTTACTGAGTCCAATTTAGTTGTGTTGCCTACACAGAATTTTAGATATGTCATAGC
AACATATGATATATCCCGAAGCGATCATGCGATTGTTTATTATGTTTATGACCCAATCCG
GACGATTTCTTATACGTACCCATTTAGACTAACTACCAAGGGTAGACCTGATTTCCTAAG
GATTGAATGTTTTGTGTGGGATGACGACCTGTGGTGTCACCAATTTTACAGATTCGAGGC
TGACATCACCAACTCTACAACCAGTGTTGAGAATTTAGTCCGTATAAGATTCTCCTGTAA
CCGTTCAAAACCTTGA--------------------------------------------
------------------------------------------------------------
------------------------------------------------------------
------------------------------------------------------------
------------------------------------------------------------
---------------------------------
>CDV strain H06Ny11, from dog in Hungary DQ889187
------------------------------------------------------------
------------------------------------------------------------
------------------------------------------------------------
---------------------------------------------------ATGCTCTCC
TACCAAGACAAGGTGAGTGCCTTCTATAAGGATAATGCAAGAGCCAATTCATCCAAACTG
TCCTTAGTGACAGAAGAACATGGGAGCAGGAGACCACCCTATTTGCTGTTTATCCTTCTC
ATCCTACTGGTTGGAATCATGGCCTTGCTTGCTATCACTGGAGCTCGATTTCACCAAGTA
TCAACTAGCAATATGGAATTTAGCAGATTGCTGAAAGAGGATATGGAGAAATCAGAGGCC
GTACATCACCAAGTCATAGATGTCTTGACACCGCTCTTTAAAATTATTGGTGATGAGATT
GGGTTACGGTTGCCACAAAAACTAAACGAGATCAAACAGTTTATCCTTCAAAAGACAAAC
TTCTTCAATCCGAAAAGGGAATTCGACTTCCGCGACCTCCACTGGTGCATTAACCCACCT
AGTAAGATCAAGGTGAATTTTACTAATTACTGCGATACAATTGGGATCAGAAAATCTATT
GCATTGGCAGCAAATCCCATCCTTTTGTCGGCACTCTCCAGAGGCAGGGGTGACATATTC
CCACCATACAGATGTAGTGGAGCTGCTACTTCAGTAGGCAGAGTTTTCCCCCTCTCAGTA
TCATTGTCCATGTCTTTGATCTCAAGAACATCAGAGATAATCAATATGCTAACCGCTATC
TCAGATGGAGTGTATGGTAAAACTTACTTGCTAGTGCCTGATTATATTGAAGGGGAATTC
GACACACAAAAGATTCGAGTCTTTGAGATAGGGTTCATCAAACGGTGGCTGAATGACATG
CCATTACTCCAGACAACCAACTATATGGTCCTCCCGGAGAATTCCAAAGCCAAGGTATGT
ACTATAGCAGTGGGCGAGTTGACACTGGCTTCCTTGTGTGTAGATGAGAGCACTGTATTA
CTATATCATGACAGCAATGGTTCACAAGATGGTATT-CTAGTAGTGACGCTGGGAATATT
TGGGGCAACACCTATGGATCAAGTTGAAGAGGTGATACCTGTCGCTCATCCATCAGTAGA
AAAAATACATATAACAAATCACCGTGGGTTCATAAAAGATTCAATAGCAACCTGGATGGT
GCCTGTATTGGTCTCTGAGAACCAAGAGGAACAAAAAAATTGTCTGGAGTCGGCTTGTCA
AAGAAAATCCTACCCTATGTGCAACCAAACGTCATGGGAACCCTTTGGAGGAGGACAGCT
GCCATCTTATGGGCGGTTGACATTACCTCTAGATCCAGGCATTGACCTTCAACTTAATCT
ATCGTTTACATACGGTCCGATTATACTGAATGGAGACGGTATGGATTATTATGAAAGCCC
ACTTTTGAACTCCGGATGGCTTACCATTCCTCCCAAGAACGGGACAATTCTTGGATTGAT
AAACAAAGCAAGTAGAGGAGACCAGTTCACTGTAACCCCCCATGTGTTGACATTTGCGCC
TAGGGAATCAAGTGGGAATTGTTATTTACCTATTCAAACATCTCAGATTATGGATAAAGA
TGTCCTTACTGAGTCCAATTTGGTGGTGTTGCCTACACAGAATTTTAGATATGTCATAGC
AACATATGATATATCCCGGGATGATCATGCGATTGTTTATTATGTTTATGACCCAATCCG
GACGATTTCTTATACGTACCCATTTAGACTAACTACCAAGGGTAGACCTGATTTCCTAAG
GATTGAATGTTTTGTGTGGGATTACGATTTGTGGTGTCACCAATTTTACCGATTCGAGGC
TGACATCACCAACTCTACAACCAGTGTTGAGAATTTAGTCCGTATAAGATTCTCATGTAA
CCGTTCAAAACCTTGA--------------------------------------------
------------------------------------------------------------
------------------------------------------------------------
------------------------------------------------------------
------------------------------------------------------------
---------------------------------
>CDV strain H06Ny12, from dog in Hungary DQ889188
------------------------------------------------------------
------------------------------------------------------------
------------------------------------------------------------
---------------------------------------------------ATGCTCTCC
TACCAAGACAAGGTGGGTGCCTTCTATAAGGATAATGCAAGAGCCAATTCATCCAAACTG
TCCTTAGTGACAGAAGAACATGGGAGCAGGAGACCACCCTATTTGCTGTTTATCCTTCTC
ATCCTACTGGTTGGAATCATGGCCTTGCTTGCTATCACTGGAGCTCGATTTCACCAAGTA
TCAACTAGCAATATGGAATTTAGCAGATTGCTGAAAGAGGATATGGAGAAATCAGAGGCC
GTACATCACCAAGTCATAGATGTCTTGACACCGCTCTTTAAAATTATTGGTGATGAGATT
GGGTTACGGTTGCCACAAAAACTAAACGAGATCAAACAGTTTATCCTTCAAAAGACAAAC
TTCTTCAATCCGAAAAGGGAATTCGACTTCCGCGACCTCCACTGGTGCATTAACCCACCT
AGTAAGATCAAGGTGAATTTTACTAATTACTGCGATACAATTGGGATCAGAAAATCTATT
GCATTGGCAGCAAATCCCATCCTTTTGTCGGCACTCTCCAGAGGCAGGGGTGACATATTC
CCACCATACAGATGTAGTGGAGCTGCTACTTCAGTAGGCAGAGTTTTCCCCCTCTCAGTA
TCATTGTCCATGTCTTTGATCTCAAGAACATCAGAGATAATCAATATGCTAACCGCTATC
TCAGATGGAGTGTATGGTAAAACTTACTTGCTAGTGCCTGATTATATTGAAGGGGAATTC
GACACACAAAAGATTCGAGTCTTTGAGATAGGGTTCATCAAACGGTGGCTGAATGACATG
CCATTACTCCAGACAACCAACTATATGGTCCTCCCGGAGAATTCCAAAGCCAAGGTATGT
ACTATAGCAGTGGGCGAGTTGACACTGGCTTCCTTGTGTGTAGATGAGAGCACTGTATTA
CTATATCATGACAGCAATGGTTCACAAGATGGTATT-CTAGTAGTGACGCTGGGAATATT
TGGGGCAACACCTATGGATCAAGTTGAAGAGGTGATACCTGTCGCTCATCCATCAGTAGA
AAAAATACATATAACAAATCACCGTGGGTTCATAAAAGATTCAATAGCAACCTGGATGGT
GCCTGTATTGGTCTCTGAGAACCAAGAGGAACAAAAAAATTGTCTGGAGTCGGCTTGTCA
AAGAAAATCCTACCCTATGTGCAACCAAACGTCATGGGAACCCTTTGGAGGAGGACAGCT
GCCATCTTATGGGCGGTTGACATTACCTCTAGATCCAGGCATTGACCTTCAACTTAATAT
ATCGTTTACATACGGTCCGATTATACTGAATGGAGACGGTATGGATTATTATGAAAGCCC
ACTTTTGAACTCCGGATGGCTTACCATTCCTCCCAAGAACGGGACAATTCTTGGATTGAT
AAACAAAGCAAGTAGAGGAGACCAGTTCACTGTAACCCCCCATGTGTTGACATTTGCGCC
TAGGGAATCAAGTGGGAATTGTTATTTACCTATTCAAACATCTCAGATTATGGATAAAGA
TGTCCTTACTGAGTCCAATTTGGTGGTGTTGCCTACACAGAATTTTAGATATGTCATAGC
AACATATGATATATCCCGGGATGATCATGCGATTGTTTATTATGTTTATGACCCAATCCG
GACGATTTCTTATACGTACCCATTTAGACTAACTACCAAGGGTAGACCTGATTTCCTAAG
GATTGAATGTTTTGTGTGGGATTACGATTTGTGGTGTCACCAATTTTACCGATTCGAGGC
TGACATCACCAACTCTACAACCAGTGTTGAGAATTTAGTCCGTATAAGATTCTCATGTAA
CCGTTCAAAACCTTGA--------------------------------------------
------------------------------------------------------------
------------------------------------------------------------
------------------------------------------------------------
------------------------------------------------------------
---------------------------------
>CDV strain H06Ny13, from dog in Hungary DQ889189
------------------------------------------------------------
------------------------------------------------------------
------------------------------------------------------------
---------------------------------------------------ATGCTCTCC
TACCAAGACAAGGTGGGTGCCTTCTATAAGGATAATGCAAGAGCCAATTCATCCAAACTG
TCCTTAGTGACAGAAGAACATGGGAGCAGGAGACCACCCTATTTGCTGTTTATCCTTCTC
ATCCTACTGGTTGGAATCATGGCCTTGCTTGCTATCACTGGAGCTCGATTTCACCAAGTA
TCAACTAGCAATATGGAATTTAGCAGATTGCTGAAAGAGGATATGGAGAAATCAGAGGCC
GTACATCACCAAGTCATAGATGTCTTGACACCGCTCTTTAAAATTATTGGTGATGAGATT
GGGTTACGGTTGCCACAAAAACTAAACGAGATCAAACAGTTTATCCTTCAAAAGACAAAC
TTCTTCAATCCGAAAAGGGAATTCGACTTCCGCGACCTCCACTGGTGCATTAACCCACCT
AGTAAGATCAAGGTGAATTTTACTAATTACTGCGATACAATTGGGATCAGAAAATCTATT
GCATTGGCAGCAAATCCCATCCTTTTGTCGGCACTCTCCAGAGGCAGGGGTGACATATTC
CCACCATACAGATGTAGTGGAGCTGCTACTTCAGTAGGCAGAGTTTTCCCCCTCTCAGTA
TCATTGTCCATGTCTTTGATCTCAAGAACATCAGAGATAATCAATATGCTAACCGCTATC
TCAGATGGAGTGTATGGTAAAACTTACTTGCTAGTGCCTGATTATATTGAAGGGGAATTC
GACACACAAAAGATTCGAGTCTTTGAGATAGGGTTCATCAAACGGTGGCTGAATGACATG
CCATTACTCCAGACAACCAACTATATGGTCCTCCCGGAGAATTCCAAAGCCAAGGTATGT
ACTATAGCAGTGGGCGAGTTGACACTGGCTTCCTTGTGTGTAGATGAGAGCACTGTATTA
CTATATCATGACAGCAATGGTTCACAAGATGGTATT-CTAGTAGTGACGCTGGGAATATT
TGGGGCAACACCTATGGATCAAGTTGAAGAGGTGATACCTGTCGCTCATCCATCAGTAGA
AAAAATACATATAACAAATCACCGTGGGTTCATAAAAGATTCAATAGCAACCTGGATGGT
GCCTGTATTGGTCTCTGAGAACCAAGAGGAACAAAAAAATTGTCTGGAGTCGGCTTGTCA
AAGAAAATCCTACCCTATGTGCAACCAAACGTCATGGGAACCCTTTGGAGGAGGACAGCT
GCCATCTTATGGGCGGTTGACATTACCTCTAGATCCAGGCATTGACCTTCAACTTAATAT
ATCGTTTACATACGGTCCGATTATACTGAATGGAGACGGTATGGATTATTATGAAAGCCC
ACTTTTGAACTCCGGATGGCTTACCATTCCTCCCAAGAACGGGACAATTCTTGGATTGAT
AAACAAAGCAAGTAGAGGAGACCAGTTCACTGTAACCCCCCATGTGTTGACATTTGCGCC
TAGGGAATCAAGTGGGAATTGTTATTTACCTATTCAAACATCTCAGATTATGGATAAAGA
TGTCCTTACTGAGTCCAATTTGGTGGTGTTGCCTACACAGAATTTTAGATATGTCATAGC
AACATATGATATATCCCGGGATGATCATGCGATTGTTTATTATGTTTATGACCCAATCCG
GACGATTTCTTATACGTACCCATTTAGACTAACTACCAAGGGTAGACCTGATTTCCTAAG
GATTGAATGTTTTGTGTGGGATTACGATTTGTGGTGTCACCAATTTTACCGATTCGAGGC
TGACATCACCAACTCTACAACCAGTGTTGAGAATTTAGTCCGTATAAGATTCTCATGTAA
CCGTTCAAAACCTTGA--------------------------------------------
------------------------------------------------------------
------------------------------------------------------------
------------------------------------------------------------
------------------------------------------------------------
---------------------------------
>CDV vaccine strain EF095750
------------------------------------------------------------
------------------------------------------------------------
------------------------------------------------------------
-------------------------------------------------------GCTCC
TACCAAGACAAGGTGGGTGCCTTCTATAAAGATAATGCAAGAGCTAATTCATCCAAGCTG
TCCTTAGTGACAGAAGAGCAAGGGGGCAGGAGACCACCCTATTTGCTGTTTGTCCTTCTC
ATCCTACTGGTTGGAATCATGGCCTTACTTGCTATCACTGGAGTTCGATTTCACCAAGTA
TCAACTAGCAATATGGAATTTAGCAGATTGCTGAAAGAGGATATGGAGAAATCAGAGGCC
GTACATCACCAAGTCATAGATGTCTTGACACCGCTCTTCAAAATTATTGGAGATGAGATT
GGGTTACGGTTGCCACAAAAACTAAACGAGATCAAACAATTTATCCTTCAAAAGACAAAC
TTCTTCAATCCGAACAGGGAATTCGACTTCCGCGATCTCCACTGGTGCATTAACCCACCT
AGTAAGATCAAGGTGAATTTAACTAATTACTGCGATACAATTGGGCTCAGAAAATCTATT
GCATCGGCAGCAAATCCCATCCTTTTATCAGCACTCTCCAGAGGCAGAGGTGACATATTC
CCACCATACAGATGCAGTGGAGCTACTACTTCAGTAGGCAGATTTTTCCCCCTATCAGTA
TCATTGTCCATGTCTTTGATCTCAAGAACATCAGAGATAATCAATATGCTAACCGCTATC
TCAGACGGAGTGTATGGTAAAACTTATTTGCTAGTGCCTGATTATATTGAAGGGGAGTTC
GACACGCAAAAGATTCGAGTCTTTGAGATAGGGTTCATCAAACGGTGGCTGAATGACATG
CCATTACTCCAGACAACCAACTATATGGTCCTCCCGGAGAATTCCAAAGCCAAGGTATGT
ACTATAGCAGTGGGCGAGTTGACACTGGCTTCCTTGTGTGTAGATGAGAGCACCGTATTG
TTATATCATGACAGCAATGGTTCACAAGATGGTATT-CTAGTAGTGACGCTGGGAATATT
TGGGGCAACACCTATGGATCAAGTTGAAGAGGTGATACCTGTCGCTCACCCATCAGTAGA
AAAAATACATATAACAAATCACCGTGGGTTCATAAAAGATTCAATAGCAACCTGGATGGT
GCCTGCATTGGTCTCTGAGAAACAAGAGGAACAAAAAAATTGTCTGGAGTCGGCTTGTCA
AAGAAAATCCTACCCTATGTGCAACCAAACGTCATGGGAACCCTTTGGAGGAGGACAGTT
GCCATCTTATGGGCGGTTGACATTACCTCTAGATCCAAGTATTGACCTTCAACTTAACAT
ATCGTTTACATACGGTCCGGTTATACTGAATGGAGACGGTATGGATTATTATGAAAGCCC
ACTTTTGGACTCCGGATGGCTTACCATTCCTCCCAAGAACGGAACAGTCCTTGGATTGAT
AAACAAAGCAAGTAGAGGAGACCAGTTCACTGTAATCCCCCATGTGTTGACATTTGCGCC
CAGGGAATCAAGTGGAAATTGTTATTTACCTATTCAAACATTCCAGATTATGGATAAAGA
TGTCCTTACTGAGTCCAATTTAGTGGTGTTGCCTACACAGAATTTTAGATATGTCATAGC
AAAATATGATATATCCCGGGACGATCATGCGATTGTTTATTATGTTTATGACCCAATCCG
GAAGATTTCTTTTACGTACCCATTTAGACTAACTACCAAGGGTAGACCTGATTTCCTAAG
GATTGAATGTTTTGTGTGGGATGACGATTTGTGGTGTCACCAATTTTACCGATTCGAGGC
TGACATCACCAACTTTACAACCAGTGTTGAGAATTTAGTCCGTATAAGATTCTCATGTAA
CCGTTCAAAACCTTGATAGTATGATGATACATATCTCAATTGGACTTAGGTATGATGACT
GTGGTGAGAAATCCCTTACCGACGATTGAATTAAACCATCTCCAGCATTATAAAAAAACT
AAGGATCCAGGATCCTTTTAGTCATGGACTTCTGT-------------------------
------------------------------------------------------------
------------------------------------------------------------
---------------------------------
>CDV strain isolate HL, from foxes in China EF445052
------------------------------------------------------------
------------------------------------------------------------
------------------------------------------------------------
---------------------------------------------------ATGCTCCCC
TACCAAGATAAGGTGGGTGCCTTCTATAAGGATAATGCAAGAGCTAATTTATCCAAGCTG
TCCTTAGTGACAGAAGAGCAAGGGGGCAGAAGACCACCCTATTTGCTGTTTGTCCTTCTC
ATCCTACTGGTTGGAATCCTGGCCTTGCTTGCTATCACTGGAGTTCGATTTCACCAGGTA
TCAATTAGCAATATGGAATTTAGCAGATTGTTGAAAGAGGATATGGAGAAATCAGATGCC
GTACATCACCAAGTCATAGATGTCTTGACACCGCTCTTCAAAATTATTGGAGATGAGATC
GGGTTACGGTTGCCACAAAAACTAAACGAGATCAAACAATTTATCCTTCAAAAGACTAAC
TTCTTCAATCCGAACAGGGAATTCGACTTCCGCGATCTCCACTGGTGCATTAACCCGCCT
AGTAAGATCAAGGTGAATTTTACTAATTACTGTGATACAATTGGGATCAGAAAATCCATT
GCATTGGCAGCAAATCCCATCCTTTTGTCAGCACTCTCCGGAGGGAGAGGTGACATATTC
CCACCATACAGATGCAGTGGAGCTACTACTTCAGTTGGCAAATCTTTCCCCCTATCAGTA
TCATTATCCATGTCTTTGATCTCAAGAACATCAGAGATAATCAATATGCTGACCTCTATC
TCAGACGGAGTGTATGGTAAAACTTATTTGCTAGTGCCTGATTATATTGAAGGGGAGTTC
GACACGCAAAAGATTCGAGTCTTTGAGATAGGGTTCATCAAAAGGTGGCTGAATGACATG
CCATTATTCCAGACAACCAACTATATGATCCTCCCGGAGAATTCTAAAACCAAGGTATGT
ACTATAGCAGTGGGCGAGTTGATACTGGCTTCCTTGTGTGTAGATGAGAGCACCGTATTA
TTATATCATGACAGCAATGGTTCACAAGATGGTATT-CTAGTAGTGACGCTGGGAATCTT
TGGGGCAACACCTATGGATCAAGTAGAAGAGGTGATACCTGTCGCTCACCCATCAGTCGA
AAAAATACATATAACAAATCACCGTGGTTTCATAAAAGATTCAGTAGCAATCTGGATGGT
GCCTGCATTGGTCTCTGAGAACCTAGAGGAACAAAAAAATTGTCTGGAGTCGGCTTGTCA
AAGAAAATCCTACCCTATGTGCAACCAAACATCATGGGAACCCTTTGGAGGAGGACAGTT
GCCATCTTATGGGCGATTGACGTTACCTCTAGATGCAAGCATTGACCGCCAACTTAACAT
ATCATTTACATACGGTCCAGTTATACTGAATGGAGATGGTATGGATTATTATGAAAGCCC
ACTTTTGGACTCCGGATGGCTTACCATTCCTCCTAAGAATGGAACAATTCTTGGATTGAT
AAACAAAGCAAGTAGAGGAGACCAGTTCACTGTGATCCCTCATGTGTTGTCATTTGCGCC
CAGGGAATCAAGTGGAAACTGTTACTTACCTATTCAAACATCCCAGATTATGGATAAAGA
TGTCCTTACTGAGTCCAATTTAGTTGTGTTGCCTACACAGAATTTTAGATATGTCATAGC
AACATATGATATATCCCGGAACGATCATGCGATTGTTTATTATGTTTATGACCCAATCCG
GACGATTTCTTATACGTACCCATTTAGACTAACTACCAAGGGTAGACCTGATTTCCTAAG
GATTGAATGTTTTGTGTGGGATGACGATCTGTGGTGTCACCAATTTTACAGATTCGAGGC
TGACATCACCAACTCTACAACCAGTGTTGAGAATTTAGTCCGTATAAGGTTCTCATGTAA
CCGTTCAAAACCTTGA--------------------------------------------
------------------------------------------------------------
------------------------------------------------------------
------------------------------------------------------------
------------------------------------------------------------
---------------------------------
>CDV strain NM, from wild animals, China EF445053
------------------------------------------------------------
------------------------------------------------------------
------------------------------------------------------------
---------------------------------------------------ATGCTCCCC
TACCAAGACAAGGTGGGTGCCTTCTATAAGGATAATGCAAGAGCTAATTCATCCAAGCTG
TCCTTAGTGACAGAAGAGCAAGGGGGAAGGAGACCACCCTATTTGCTGTTTGTCCTTCTC
ATCCTACTGATTGGAATCCTGGCCTTGCTTGCCATCACTGGAGTTCGATTTCACCAAGTA
TCAACTAGCAATATGGAATTTAGCAGATTGCTAAAAGAGGATATGGAGAAATCAGAGGCC
GTACATCACCAAGTCATAGATGTCTTGACACCGCTCTTCAAAATTATTGGAGATGAGATT
GGGTTACGGTTGCCACAGAAACTAAACGAGATCAAACAATTTATCCTTCAAAAGACAAAC
TTCTTCAATCCGAACAGGGAATTCGACTTCCGCGATCTCCACTGGTGCATTAACCCACCT
AGCAAGATCAAGGTGAATTTTACTAATTACTGCGATACAGTTGGGGTCAAAAAATCTATT
GCATCGGCAGCAAATCCCATCATTTTATCAGCACTCTCCGGAGCCAGGGGTGACATATTC
CCGCCGTACAGATGCAGTGGAGCTACTACTTCAGTAGGCAGAGTATTCCCCCTATCCGTA
TCATTATCCATGTCTTTGATATCAAGAACATCAGAGATAATCAATATGCTAACCGCTATC
TCAGACGGAGTGTATGGTAAAACTTATTTGCTAGTGCCTGATTATATTGAAGGGGAATTT
GACTCGCAAAAGATTCGAGTCTTTGAGATAGGGTTTATCAAACGGTGGCTGAATGACATG
CCTTTACTCCAGACAACCAACTATATGGTCCTCCCGGAAACTTCCAAAGCCAAGGTATGT
ACTATAGCAGTGGGCGAGCTGACACTGGCTTCCTTGTGTGTAGATGAGAGTACCGTATTG
TTATATCATGACAGCAATGGTTCACAAAATGGTATT-CTAGTAGTGACATTGGGAATATT
TGGGGCAACACCTATGGATCAAGTTGAAGAGGTGATACCTGTCGCTCACCCATCAGTGGA
GAGAATACATATAACAAATCACCGTGGGTTCATAAAAGATTCAATAGTAACCTGGATGGT
GCCTGCATTGGTCTCTGAGAAACAAGAGGAGCAAAAAAACTGTCTGGAGTCGGCTTGTCA
AAGAAAATCCTACCCCATGTGCAACCAAACGTCATGGGAACCCTTTGGAGGAGGACAGTT
GCCTTCTTATGGGCGGTTGACATTACCTCTAGATCCAAGCATTAACCTTCAACTTAACAT
ATCATTTACATATGGTCCGGTTATACTGAACGGAGACGGTATGGATTATTATGAAAGCCC
ACTTTTGGACTCCGGATGGCTTACCATACCTCCCAAGAACGGAACAGTCCTTGGATTGAT
AAACAAAGCAAGTAGAGGAAACCAGTTCACTGTGACCCCCCATGTGTTGACATTTGCGCC
CAGAGAATCAAGTGGAAATTGTTATTTACCTATTCAAACATCCCAGATTATGGATAAAGA
TGTCCTTACTGAGTCCAATTTAGTGGTATTACCTACACAGAATTTTAGATATGTCATAGC
AACATATGATATATCCCGGGGCGATCATGCAATTGTTTATTATGTTTATGACCCAATCCG
GACGATTTCTTATACATACCCATTTAGACTAACTACCAAGGGTAGACCTGATTTCCTACG
GATTGAATGTTTTGTGTGGGATGACGATTTGTGGTGTCACCAATTTTACCGGTTCGAGGC
TAACATCACTAACTCTACAACCAGTGTTGAGAATTTAGTCCGTATAAGATTCTCATGTAA
TCGTTCAAAACCTTGA--------------------------------------------
------------------------------------------------------------
------------------------------------------------------------
------------------------------------------------------------
------------------------------------------------------------
---------------------------------
>CDV strain CDVBR1, Brazil EU098102
-----------AAGTCGATCCGACATTTAAACCTGATTTGACTGGAACTTCGAAATCATA
TGTAAGATCACTCTGAAGTACTCTGGTCACACGTCTTACATGATTGTCAGGATTGAAATC
TATAAATCCCGCCCAATTTTCTTTAAAAGCTATCAAACTGCAACAAATAGTGGAGAGGAC
TGACTACGATTATCGAAATTAAAGAAAACTTAGGGCTCAGGTAGTCCAACAATGCTCTCC
TACCAAGACAAGGTGGGTGCCTTCTATAAGGATAATGCAAGAGCTAATTCATCCAAGCTG
TCCTTAGTGACAGAAGAGCAAGGGGGCAGGAGACCACCCTATTTGCTGTTTGTCCTTCTC
ATCCTTCTGGTTGGAATCATGACCTTGCTTGCTATCACTGGGGTTCGATTTCACCAAGTA
TCAACTAGCAATATGGAATTTAGCAGATTGCTGAAAGAGGATATGGAGAAATCAGAGGCC
GTACATCACCAAGTTATAGATGTCTTGACACCGCTCTTCAAAATTATTGGAGATGAGGTT
GGGTTACGGTTGCCACAAAAACTAAACGAGATCAAACAATTTATCCTTCAAAAGACAAAC
TTCTTCAATCCGAACAGGGAATTCGACTTCCGCGATCTCCACTGGTGCATTAATCCACCT
AGTAAAATCAAGGTGAATTTTACTAATTACTGCGATACAATTGGGATCAGAAAATCTATT
GCATCGGCAGCAAATCCCATCCTTTTATCAGCACTCTCCGGAGGCAGAGGTGACATATTC
CCACCATATAGATGCAGTGGAGCTACTACTTCAATGGGCAGAGTTTTCCCCCTATCAGTA
TCATTGTCCATGTCTTTGATCTCAAGAACATCAGAGATAACCAATATGCTAACTGCTATC
TCAGACGGAGTGTATGGTAAAACCTATTTGCTAGTGCCTGAATACATTGAAGGGGAGTTC
GACACGCAAAAGATTCGAGTCTTTGAGATAGGGTTCATCAAACGGTGGCTGAATAACATG
CCATTACTCCAGACAACCAATTACATGGTCCTCCCGGAGAATTCCAAAGCCAAGGTATGT
ACTATAGCAGTGGGTGAGTTGACACTGGCTTCCTTGTGTGCAGATGAGAGCACCGTATTG
TTATATCATGACAGCAGTGGTTCACAAGATGGTATT-CTAGTAGTGACGCTGGGGATATT
TGGGGCAACACCTATGGATCAAGTTGAAGAAGTGATACCTGTCGCTCACCCATCAGTAGA
AAAAATACATATAACAAATCACCGTGGGTTCATCAAAGATTCAATAGCAACCTGGATGGC
GCCTGCATTGGCCTCTGAGAAACAAGAGGAACAAAAAAATTGTCTGGAGTCGGCTTGTCA
AAGAAAAACCTACCCTATGTGCAACCAAACGTCATGGGAAACCTTTGGACGAGGACAGTT
GCCATCTTATGGGCGGTTGACATTACCTCTAGATCCAAGCATTGACCTTCAACTTAACAT
ATCATTTACATACGGTCCAGTTATACTGAATGGAGACGGTATGGATTATTATGAAAGCCC
ACTTTCAGACTCCGGATGGCTTACCATTCCTCCCAAGAACGGAACAATCCTAGGATTGAT
AAACAAAGCAAGTAGAGGAGACCAGTTCACTGTAATTCCCCATGTGTTGACATTTGCGCC
CAGGGAATCGAGTGGAAATTGTTATTTACCTATTCAAACATCCCAGATTATGGATAACGA
TGTCCTTACTGAGTCCAATTTGGTGGTGTTGCTTACACAGAATTTTAGATATGTCATAGC
AACATATGATATATCCCGGGGCGATCATGCAATTGTTTATTATGTTTATGACCCAATCCG
GACGATTTCTTATACTTACCCATTTAGATTAACTACCAAGGGTAGACCTGATTTCCTAAG
GATTGAATGTTTTGTGTGGGATGACGATTTGTGGTGTCACCAATTTTACCAATTTGAGGC
AGACATCACCAACTCTACCACCAGTGTTGAGAATTTAGTCCGTATAAGATTCTCATGTAA
CCGTTCAAAACCTTGACAGTATGATGATACACATCTCAATCGGGCTTAGACATGATGACT
GAGGTGAGGAATCCCTCACCGATGATTGAATTAAACCATCTCCAGCATTATAAAAAAACT
AAGGATCCAGGATCCTTTCAGTCATGGACTCTGTTTCAGTAAATCAGATTCTATACCCTG
AGGTCCATCTAGATAGCCCAATTGTAACCAATAAGCTAGTAGCTATCTTAGAGTATGCAC
GAATTAAACATAACTATCAACTCCTTGATAC-----------------------------
---------------------------------
>CDV strain CDVBR2, Brazil EU098103
GCAGCATACTAAAGTCGAGCCGACATTTAAACCTGATTTGACTGGAACCTCGAAATCATA
TGTAAGATCACTCTGAGGTACTCTGGTCACATGTCTTACCCGATTGTCAGGATTGAAATC
TATAAATCTCGCCCTATTTTCTTTTAAAGCTATCAAACTGCAACAAATAGAGGAGAGGAC
TGACTAAGATTATCGAAATTAAAGAAAACTTAGGGCTCAGGTAGTCCAACAATGCTCTCC
TACCAAGACAAGGTGGGTGCTTTCTATAAGGATAATGCAAGAGCTAATTCATCTAAGCTG
TCCTTAGTGACAGAAGAGCAAGGGGGCAGGAGACCACCCTATTTGCTGTTTGTCCTTCTC
ATCCTTCTGGTTGGAATCATGACCTTGCTTGCTATCACTGGAGTTCGATTTCACCAGGTA
TCAACTAGCAATATGGAATTTAGCAGATTGCTGAAAGAGGATATGGAGAAATCAGAGGCC
GTACATCACCAAGTCATAGATGTCTTGACACCGCTCTTCAAAATTATTGGAGATGAGGTT
GGGTTACGGTTGCCACAAAAACTAAACGAGATCAAACAATTTATCCTTCAAAAGACAAAC
TTCTTCAATCCGAACAGGGAATTCGACTTCCGCGATCTCCACTGGTGCATTAATCCACCT
AGTAAGATCAAGGTGAATTTTACTAATTACTGCGATACAATTGGGATCAGAAAATCTATT
GCATCGGCAGCAAATCCCATCCTTTTATCAGCACTCTCCGGAGGCAGAGGTGACATATTC
CCACCATACAGATGCAGTGGAGCTACTACTTCAGTGGGCAGAGTTTTCCCCCTATCAGTA
TCATTATCCATGTCTTTGATCTCAAGAACATCAGAGATAACCAATATGCTAACTGCTATC
TCAGACGGAGTGTATGGTAAAACCTATTTGCTAGTGCCTGATTACATTGAAGAGGAGTTC
GACACGCAAAAGATTCGAGTATTTGAGATAGGGTTCATCAAACGGTGGCTGAATAACATG
CCATTACTCCAGACAACCAACTACATGGTCCTCCTGGAGAATTCCAAAGCCAAGGTATGT
ACTATAGCAGTGGGCGAGTTGACACTGGCTTCCTTGTGTGTAGATGAGAGCACCGTATCG
TTATATCATGACAGCAATGGTTCACAAGATGGTATT-CTAGTAGTGACGCTGGGGATATT
TGGGGCAACACCTATGGATCAAGTTGAAGAGGTGATACCTGTCGCTCACTCATCAGTAGA
GAAAATACATATAACCAATCACCGTGGGTTCATAAGAGATTCAATCGCAACCTGGATGGT
ACCTGCATTGGTCTCTGAGAAACAAGAGGAACAAAAAGATTGTCTGGAGTCGGCTTGTCA
AAGAAAAACCTACCCTATGTGCAACCAAACGTCATGGGAACCCTTTGGAGGAGGACAGTT
GCCATCTTATGGGCGGTTGACATTACTTCTAGATCCAAGCATTGACCTTCAACTTAACAT
ATCATTTACATACGGTCCAGTTATACTGAATGGAGACGGTATGGATTATTATGAAAGCCC
ACTTTCGGACTCCGGATGGCTTACCATTCCTCCCAAGAACGGAACAGTCCTTGGATTGAT
AAATAAAGCAAGTAGAGGAGACCAGTTCACTGTAATTCCTCATGTGTTGACATTTGCGCC
CAGGGAATCAAGTGGAAATTGTTATTTACCTATTCAAACATCCCAGATTATGGATAAAGA
TGTCCTTACTGAGTCCAATTTAGTGGTGTTACCTACACAGAATTTTAGATATGTCATAGC
AACATATGATATATCCCGGAGCGATCATGCAATTGTTTATTATGTTTATGACCCAAACCG
GACGATTTCTTATACGTACCCATTTAGACTAACTACCAAGGGTAGACCTGATTTCCTAAG
GATTGAATGTTTTGTGTGGGATGACGATTTGTGGTGTCACCAATTTTACCGATTTGAGGC
TGACATCACCAACTCTACAACCAGTGTTGAGAATTTAGTCCGTATAAGATTCTCATGTAA
CCGTTCAAAACCTTGACAGTATGATGATACACATCTCAACTGGACTTAGATGTGATGACT
GAGGTGAGAAATCCCTTACCGACAATTGAATTAAACCATCCCCAGCATTATAAAAAAACT
AAGGATCCAGGATCCTTTCAGTCATGGACTCTGTTTCAGTAAATCAGATTCTATACCCTG
AGGTCCATCTAGATAGCCCAATTGTAACCAATAAGCTAGTAGCTATCTTAGAGTATGCAC
GAATTAGACATAACTATCAACTCCTTGATACAACAT------------------------
---------------------------------
>CDV strain CDVBR3, Brazil EU098104
GCAGCATACTAAAGTCGAGCCGACATTTAAACCTGATTTGACTGGAACCTCGAAATCATA
TGTAAGATCACTCTGAGGTACTCTGGTCACATGTCTTACCCGATTGTCAGGATTGAAATC
TATAAATCTCGCCCTATTTTCTTTTAAAGCTATCAAACTGCAACAAATAGAGGAGAGGAC
TGACTAAGATTATCGAAATTAAAGAAAACTTAGGGCTCAGGTAGTCCAACAATGCTCTCC
TACCAAGACAAGGTGGGTGCTTTCTATAAGGATAATGCAAGAGCTAATTCATCTAAGCTG
TCCTTAGTGACAGAAGAGCAAGGGGGCAGGAGACCACCCTATTTGCTGTTTGTCCTTCTC
ATCCTTCTGGTTGGAATCATGACCTTGCTTGCTATCACTGGAGTTCGATTTCACCAGGTA
TCAACTAGCAATATGGAATTTAGCAGATTGCTGAAAGAGGATATGGAGAAATCAGAGGCC
GTACATCACCAAGTCATAGATGTCTTGACACCGCTCTTCAAAATTATTGGAGATGAGGTT
GGGTTACGGTTGCCACAAAAACTAAACGAGATCAAACAATTTATCCTTCAAAAGACAAAC
TTCTTCAATCCGAACAGGGAATTCGACTTCCGCGATCTCCACTGGTGCATTAATCCACCT
AGTAAGATCAAGGTGAATTTTACTAATTACTGCGATACAATTGGGATCAGAAAATCTATT
GCATCGGCAGCAAATCCCATCCTTTTATCAGCACTCTCCGGAGGCAGAGGCGACATATTC
CCACCATACAGATGCAGTGGAGCTACTACTTCAGTGGGCAGAGTTTTCCCCCTATCAGTA
TCATTGTCCATGTCTTTGATCTCAAGAACATCAGAGATAACCAATGTGCTAACTGCTATC
TCAGACGGAGTGTATGGTAAAACCTATTTGCTAGTGCCTGATGACATTGAAGGGGAGTTC
GACACGCAAAAGATTCGAGTCTTTGAGATAGGGTTCATCAAACGGTGGCTGAATAACATG
CCATTACTCCAGACAACCAACTACATGGTCCTCCCGGAGAATTCCAAAGCCAAGGTATGT
ACTATAGCAGTGGGCGAGTTGACACTGGCTTCCTTGTGTGTAGATGAGAGCACCGTATCG
TTATATCATGACAGCAATGGTTCACAAGATGGTATT-CTAGTAGTGACGCTGGGGATCTT
TGGGGCAACACCTATGGATCAAGTTGAAGAGGTGATACCTGTCGCTCACCCATCAGTAGA
GAAAATACATATAACCAATCACCGTGGGTTCATAAAAGATTCAATCGCAACCTGGATGGT
ACCTGCATTGGTCTCTGAGAAACAAGAGGAACAAAAAAATTGTCTGGAGTCGGCTTGTCA
AAGAAAAACCTACCCTATGTGCAACCAAACGTCATGGGAACCCTTTGGAGGAGGACAGTT
GCCATCTTATGGGCGGTTGACATTACTTCTAGATCCAAGCATTGACCTTCAACTTAACAT
ATCATTTACATACGGTCCAGTTATACTGAATGGAGACGGTATGGATTATTATGAAAGCCC
ACTTTCGGACTCCGGATGGCTTACCATTCCTCCCAAGAACGGAACAGTCCTTGGATTGAT
AAATAAAGCAAGTAGAGGAGACCAGTTCACTGTAATTCCTCATGTGTTGACATTTGCGCC
CAGGGAATCAAGTGGAAATTGTTATTTACCTATTCAAACATCCCAGATTATGGATAAAGA
TGTCCTTACTGAGTCCAATTTAGTGGTGTTACCTACACAGAATTTTAGATATGTCATAGC
AACATATGATATATCCCGGAGCGATCATGCAATTGTTTATTATGTTTATGACCCAAACCG
GACGATTTCTTATACGTACCCATTTAGACTAACTACCAAGGGTAGACCTGATTTCCTAAG
GATTGAATGTTTTGTGTGGGATGACGATTTGTGGTGTCACCAATTTTACCGATTTGAGGC
TGACATCACCAACTCTACAACCAGTGTTGAGAATTTAGTCCGTATAAGATTCTCATGTAA
CCGTTCAAAACCTTGACAGTATGATGATACACATCTCAACTGGACTTAGATGTGATGACT
GAGGTGAGAAATCCCTTACCGACAATTGAATTAAACCATCCCCAGCATTATAAAAAAACT
AAGGATCCAGGATCCTTTCAGTCATGGACTCTGTTTCAGTAAATCAGATTCTATACCCTG
AGGTCCATCTAGATAGCCCAATTGTAACCAATAAGCTAGTAGCTATCTTAGAGTATGCAC
GAATTAGACATAACTATCAACTCCTTGATACAACAT------------------------
---------------------------------
>CDV strain CDVBR4, Brazil EU098105
-----ATACTAAAGTCGAGCCGACATTTAAACCTGATTTGACTGGAACTTCGAAATCATA
TGTAAGATCACTCTGAGGTACTCTGGTCACACGTCTTACCCGATTGTCAGGATTGAAATC
TATAAATCTCGCCCTATTTTCTTTTAAAGCTATCAAACTGCAACAAATAGTGGAGAGGAC
TGACTAAGATTATCGAAATTAAAGAAAACTTAGGGCTCAGGTAGTCCAGCAATGCTCTCC
TACCAAGACAAGGTGGGTGCTTTCTATAAGGATAATGCAAGAGCTAATTCATCCAAGCTG
TCCTTAGTGACAGAAGAGCAAGGGGGCAGGAGACCACCCTATTTGCTGTTTGTCCTTCTC
ATCCTTCTGGTTGGAATCATGACCTTGCTTGCTATCACTGGAGTTCGATTTCACCAGGTA
TCAACTAGCAATATGGAATTTAGCAGATTGCTGAAAGAGGATATGGAGAAATCAGAGGCC
GTACATCACCAAGTCATAGATGTCTTGACACCGCTCTTCAAAATTATTGGAGATGAGGTT
GGGTTACGGTTGCCACAAAAACTAAACGAGATCAAACAATTTATCCTTCAAAAGACAAAC
TTCTTCAATCCGAACAGGGAATTCGACTTCCGCGATCTCCACTGGTGCATTAATCCACCT
AGTAAGATCAAGGTGAATTTTACTAATTACTGCGATACAATTGGGATCAGAAAATCTATT
GCATCGGCAGCAAATCCCATCCTTTTATCAGCACTCTCCGGAGGCAGAGGTGACATATTC
CCACCATATAGATGCAGTGGAGCTACTACTTCAATGGGCAGAGTTTTCCCCCTATCAGTA
TCATTGTCCATGTCTTTGATCTCAAGAACATCAGAGATAACCAATATGCTAACTGCTATC
TCAGACGGAGTGTATGGTAAAACCTATTTGCTAGTGCCTGAATACATTGAAGGGGAGTTC
GACACGCAAAAGATTCGAGTCTTTGAGATAGGGTTCATCAAACGGTGGCTGAATAACATG
CCATTACTCCAGACAACCAACTACATGGTCCTCCCGGAGAATTCCAAAGCCAAGGTATGT
ACTATAGCAGTGGGCGAGTTGACACTGGCTTCCTTGTGTGTAGATGAGAGCACCGTATCG
TTATATCATGACAGCAATGGTTCACAAGATGGTATT-CTAGTAGTGACGCTGGGGATATT
TGGGGCAACACCTATGGATCAAGTTGAAGAGGTGATACCTGTCGCTCACCCATCAGTAGA
GAAAATACATATAACCAATCACCGTGGATTCATAAAAGATTCAATCGCAACCTGGATGGT
ACCTGCATTGGTCTCTGAGAAACAAGAGGAACAAAAAAATTGTCTGGAGTCGGCTTGTCA
AAGAAAAACCTACCCTATGTGCAACCAAACGTCATGGGAACCCTTTGGAGGAGGACAGTT
GCCATCTTATGGGCGGTTGACATTACCTCTAGATCCAAGCTTTGACCTTCAACTTAACAT
ATCATTTACATACGGTCCAGTTATACTGAATGGAGACGGTATGGATTATTATGAAAGCCC
ACTTTCGGACTCCGGATGGCTTACCATTCCTCCCAAGAACGGAACAGTCCTTGGATTGAT
AAACAAAGCAAGTAGAGGAGACCAGTTCACTGTAATTCCTCATGTGTTGACATTTGCGCC
CAGGGAATCAAGTGGAAATTGTTATTTACCTATTCAAACATCCCAGATTATGGATAAAGA
TGTCCTTACTGAGTCCAATTTAGTGGTGTTGCCTACACAGAATTTTAGATATGTCATAGC
AACATATGATATATCCCGGAGCGATCATGCAATTGTTTATTATGTTTATGACCCAAACCG
GACGATTTCTTATACGTACCCATTTAGACTAACTACCAAGGGTAGACCTGATTTCCTAAG
GATTGAATGTTTTGTGTGGGATGACGATTTGTGGTGTCACCAATTTTACCGATTTGAGGC
TGACATCACCAACTCTACAACCAGTGTTGAGAATTTAGTCCGTATAAGATTCTCATGTAA
CCGTTCAAAACCTTGACAGTATGATGATACACATCTCAATTGGACTTAGATATGATGACT
GAGGTGAGAAATCCCTTACCGACAATTGAATTAAACCATCTCCAGCATTATAAAAAAACT
AAGGATCCAGGATCCTTTCAGTCATGGACTCTGTTTCAGTAAATCAGATTCTATACCCTG
AGGTCCATCTAGATAGCCCAATTGTAACCAATAAGCTAGTAGCTATCTTAGAGTATGCAC
GAATTAGACATAACTATCAACTCCTTGATACAACAT------------------------
---------------------------------
>CDV strain 111/03B, from dog in Italy DQ494319
------------------------------------------------------------
------------------------------------------------------------
------------------------------------------------------------
---------------------------------------------------ATGCTCTCC
TACCAAGACAAGGTGGGTGCCTTCTATAAGGATAATGCAAGAGCTAATTCATCCAAGCAG
TCCTTAGTGACAGAAGAACAAGGGGGCAGGAGACCACCCTACTTGCTGTTTGTCCTTCTC
ATCCTACTGGTTGGAATCCTGGCCTTGCTTGCTATCGCTGGAGTTCGATTTCGCCAGGTG
TTAACTAGTAATGTGGAATTTGGCAGATTGCTGAAGGATGATTTGGAGAAATCGGAGGCC
GTGCATCACCAAGTCATGGATGTCTTGACACCGCTCTTCAAAATTATTGGAGATGAGATT
GGGTTACGGTTGCCACAAAAACTAAACGAGATCAAACAATTTATCCTTCAAAAGACAAAC
TTCTTCAATCCGAACAGAGAATTCGACTTCCGCGATCTCCACTGGTGCATTAACCCGCCT
AGTAAGAACAAGGTGAATTTTACCAATTACTGTGACGCAATTGGGGTCAGAAAATCCATT
GCATCGGCCGCAAATCCCATCCCTTTATCAGCACTCTCCGGAGGCAGAGGTGACATATTC
CCACCATACAGATGCAGTGGAGCTGTTACTTCAGTAGGCAGAGTTTTCCCCCTATCAGTA
TCATTATCCATGTCTTTGATCTCAAAAACATCAGAGATAATCAATATGCTGACCGCCACC
TCAGACGGAGTGTATGGTAAAACTTACTTGTTAGTGCCTGATTATATTGAAAGGGAGTTC
GACACACAAATGATTCGGGTCTTTGAGATAGGGTTCATCGAACGGTGGCTGAATGACATG
CCATTACTCCAGACAACCAACTATATGGTCCTCCCGGAGAATTCCAAAGCTAAGGTGTGT
ACTATAGCAGTGGGCGAGCTGACACTGGCTTCCTTGTGTGTAGATGAGAGCACCGTATTA
TTATATCATGACAGCAATGGTTCACAAGACAGTATT-CTAGTAGTGACGCTGGGAATATT
TGGGGCAACACCGATGAATCAAGTAGAAGAGGTGATACCTGTCGCTCATCCATCAGTAGA
AAGGATACATATCACAAATCACCGTGGTTTCATAAAAGATTCAGTAGCAACCTGGATGGT
GCCTGCATTGGTCTCTGAGCAACAAGAAGGACAAAAAAATTGTCTGGAGTCGGCTTGTCA
AAGAAAATCCTACCCTATGTGCAACCAAACATCATGGGAATCCTTCGGAGGAGTACAGTT
GCCATCTTACGGGCGGTTGACATTACCTCTAGATGCAAGCATTGACCTTCAACTTAACAT
ATCTTTTACATACGGTCCGGTGATACTGAATGGAGATGGTATGGATTATTATGAAAACCC
ACTTTTGGACTCCGGATGGCTTACCATCCCTCCCAAGAACGGAACAATACTTGGATTAAT
AAATAAAGCAAGTAGAGGAGACCAGTTCACTGTAACCCCCCATGTATTGACATTTGCGCC
CAGGGAGTCGAGTGGAAATTGTTATCTACCTATTCAAACATCCCAGATTATGGATAAAGA
TGTCCTTACTGAGTCCAATTTAGTGGTGTTGCCTACACAGAATTTTAGATATGTCGTAGC
AACATATGGTATATCCCGGGAAAATCATGCGATTGTTTATTATGTTTATGACCCAATCCG
GGCGATTTCTTATACGTACCCATTTAGACTAACTACCAAGGGTAGACCTGATTTCCTAAG
GATTGAATGTTTTGTGTGGGATGACGATTTGTGGTGTCACCAATTTTACAGATTTGAGTC
TGATATCACCAACTCTACAACCAGTGTCGAAGATTTAGTCCGTATAAGATTCTCATGTAA
TCATTCAAAACCCTGA--------------------------------------------
------------------------------------------------------------
------------------------------------------------------------
------------------------------------------------------------
------------------------------------------------------------
---------------------------------
>CDV strain Chunchon, South Korea EU252149
------------------------------------------------------------
------------------------------------------------------------
------------------------------------------------------------
---------------------------------------------------ATGCTCTCC
TACCAAGACAAGGTGGGTGCCTTCTATAAGGATAATGCAAGAGCTAATTCATCCAAGCTG
TCCTTAGTGACAGAAGAACAAGGGGGCAGGAGACCACCCTACTTGCTGTTTGTCCTTCTC
ATCCTACTGGTTGGGAGCCTGGCCTTGCTTGCTATCGCTGGAGTTCGATTTCGCCAGGTG
TCAACTAGCAATGTGGAATTTGGCAGATTGCTGAAGGATGATTTGGAGAAATCGGAGGCA
GTGCATCACCAAGTCATGGATGTCTTGACACCGCTCTTCAAAATTATTGGAGATGAGATT
GGGTTACGGTTGCCTCAAAAACTAAACGAGATCAAACAATTTATCCTTCAAAAGACAAAC
TTCTTCAATCCGAACAGACAATTCGACTTCCGCGATCTCCACTGGTGCATTAACCCGCCT
AGTAAGATCAAGGTGAATTTCACCAATTACTGTGGTACAATTGGGGTCAGAAAATCCATT
GCATCGGCAGCAAATCCCATCCATTTATCAGGACTCTCCGGAGGCAGAGGTGACATATTC
CCACTATACAGATGCAGTGGAGCTATTACTTCAGTAGGCAGAGTTTTCCCCCTATCAGTA
TCATTATCCATGTCTTTGATCTCAAAAACATCAGAGATAATCAATATGCTGACCGCCATC
TCAGACGGAGTGTATGGTAAAACTTACTTGTTAGTGCCTGATTATATTGAAAGGGAGTTC
GACACACAAATGATTCGAGTCTTTGAGATAGGGTTCATCAAGCGGTGGCTGAATGACATG
GGATTACTCCAGACAACCAACTATATGGTCCTCCCGGAGAATTCCAAAGCTAAGGTGTGT
ACTATAGCAGTGGGCGAGCTGACACTGGCTTCCTTGTGTGTAGATGAGAGCACTGTATTA
TTATATCATGACAGCAATGGTTCACAAGACAGTATT-CTAGTAGTGACGCTGGGAATATT
TGGGGCAACACCGATGAATCAAGTAGAAGAGGTGATACCTGTCGCTCATCCATCAGTAGA
AAAGATACATATCACAAATCACCGTGGTTTCATAAAAGATTCAGTAGCAACCTGGATGGT
GCCTGCATTGGTCTCTGAGCAACAAGAAGGACAAAAAACTTGTCTGGAGTCGGCTTGTCA
AAGAAAATCCTACCCTATGTGCAACCAAACATCATGGGAACCCTTCGGAGGAGTACAGTT
GCCATCTTACGGGCGGTTGACATTACCTCTAGATGCAAGCATTGACCTTCAACTTAACAT
ATCGTTTACATACGGTCCGGGGATACTGAATGGAGATGGTATGGATTATTATGAAAACCC
ACTTTTGGACTCCGGATGGCTTACCATTCCTTTTAAGAACGGAACAATACTTGGATTAAT
AAATAAAGCAAGTAGAGGAGACCAGTTCACTGTAACCCCCCATGTATTGACATTTGCGCC
CAGGGAGTCGAGTGGAAATTGTTATCTACCTATTCAAACATCCCAGATTATGGATAAAGA
TGTCCTTACTGAATCCAATTTAGTGGTGTTGCCTACACAGAATTTTAGATATGTCGATGC
AACATATGATATATCCCGGGAAAATCATGCGATTGTTTATTATGTTTATGACCCAATCCG
GACGATTTCTTATACGTATCCATTTAGACTAACTACCAAGGGTAGACCTGATTTCTTAAG
GATTGAAAGTTTTGTGTGGGATGACGATTTGTGGTGTCACCAATTTTACAGATTTGAGTC
TGATATCACCAACTCTACAACCAGTGTCGAAGATTTAGTCCGTATAAGATTCTCATGTAA
TCGTTCAAAACCCTGA--------------------------------------------
------------------------------------------------------------
------------------------------------------------------------
------------------------------------------------------------
------------------------------------------------------------
---------------------------------
>CDV strain TW/06-K127, Taiwan EU296486
------------------------------------------------------------
------------------------------------------------------------
------------------------------------------------------------
---------------------------------------------------ATGCTCTCC
TACCAAGACAAGGTGGGTGCCTTCTATAAGGATAATGCAAGAGCTAATTCATCCAAGCTG
TCCTTAGTGACAGAAGAGCAAGGGGGAAGGAGACCACCCTATTTGCTGTTTGTCCTTCTC
ATCCTACTGATTGGAATCCTGGCCTTGCTTGCCATCACTGGAGTTCGATTTCACCAAGTA
TCAACTAGCAATATGGAATTTAGCAGATTGCTGAAAGAGGATATGGAGAAATCAGAGGCC
GTACATCACCAAGTCATAGATGTCTTGACACCGCTCTTCAAAATTATTGGAGATGAGATT
GGGTTACGGTTGCCACAAAAACTAAACGAGATCAAACAATTTATCCTTCAAAAGACAAAC
TTCTTCAATCCGAACAGGGAATTCGACTTCCGCGATCTCCACTGGTGCATTAACCCACCT
AGCAAGATCAAGGTGAATTTTACTAATTACTGTGATACAGTCGGGGTCAAAAAATCTATT
GCATCGGCAGCAAATCCCATCATTTTATCAGCACTCTCCGGAACCAGAGGTGACATATTC
CCGCCGTACAGATGCAGTGGAGCTACTACTTCAGTAGGCAGAGTATTCCCCCTATCCGTA
TCATTATCCATGTCTTTAATATCAAGAGCATCAGAGATAATCAATATGCTAACCGCTATC
TCAGACGGAATGTATGGTAAAACTTATTTGCTAGTGCCTGATTATATTGAAGGGGAGTTC
GACTCGCAAAAGATTCGAGTCTTTGAGATAGGGTTTATCAAACGGTGGCTGAATGACATG
CCTTTACTCCAGACAACCAACTATATGGTCCTCCCGGAAACTTCCAAAGCTAAGGTATGT
ACTATAGCAGTGGGCGAGCTGACACTAGCTTCCTTGTGTGTAGATGAGAGCACCGTATTG
TTATATCATGACAGCAATGGTTCACAAAATGGTATT-CTAGTAGTGACATTGGGAATATT
TGGGGCAACACCTATGGATCAAGTTGAAGAGGTGATACCTATCGCTCACCCATCAGTGGA
GAGAATACATACAACAAATCACCGTGGGTTCATAAAAGATTCAATAGTAACCTGGATGGT
ACCTGTATTGGTCTCTGAGAAACAAGAGGAGCAAAAAAACTGTCTGGAGTCTGCTTGTCA
AAGAAAATCCTACCCTATGTGCAACCAAACATCATGGGAACCCTTTGGAGGAGGACAGTT
GCCTTCTTATGGGCGGTTGACATTACCTCTAGATCCAAGCATTGACCTTCAACTTAACAT
ATCATTTGCATATGGTCCGGTTATACTGAACGGAGACGGTATGGATTATTATGAAAGCCC
ACTTTTGGACTCCGGATGGCTTACCATACCTCCTAAGAACGGAACAGTCCTTGGATTGAT
AAACAAAGCAAGTAGAGGAGACCAGTTCACTGTGACCCCCCATGTGTTGACATTTGCGCC
CAGGGAATCAAGTGGAAATTGTTATTTGCCTATTCAAACATCCCAGATTATGGATAAAGA
TGTCCTTACTGAGTCCAATTTAGTGGTGTTACCTACACAGAATTTTAGGTATGTCATAGC
AACATATGATATATCCCGGGGCGATCATGCAATTGTTTACTATGTTTATGACCCAATCCG
GACGATTTCTTATACATACCCATTTAGACTAACTACCAAGGGTAGACCTGATTTCCTAAG
GATTGAATGTTTTGTGTGGGATGACGATTTGTGGTGTCATCAATTTTACCGATTCGAGGC
TAACATTACTAACTCTACAACCAGTGTTGAGAATTTAGTCCGTATAAGATTCTCATGTAA
CCGTTCAAAACCTTGA--------------------------------------------
------------------------------------------------------------
------------------------------------------------------------
------------------------------------------------------------
------------------------------------------------------------
---------------------------------
>CDV strain TW/05-PT10, Taiwan EU296487
------------------------------------------------------------
------------------------------------------------------------
------------------------------------------------------------
---------------------------------------------------ATGCTCTCC
TACCAAGACAAGGTGGGTGCCTTCTATAAGGATAATGCAAGAGCTAATTCATCCAAGCTG
TCCTTAGTGACAGAAGAGCAAGGGGGAAGGAGACCACCCTATTTGCTGTTTGTCCTTCTC
ATCCTACTGATTGGAATCCTGGCCTTGCTTGCCATCACTGGAGTTCGATTTCACCAAGTA
TCAACTAGCAATATGGAATTTAGCAGATTGCTGAAAGAGGATATGGAGAAATCAGAGGCC
GTACATCACCAAGTCATAGATGTCTTGACACCGCTCTTCAAAATTATTGGAGATGAGATT
GGGTTACGGTTGCCACAAAAACTAAACGAGATCAAACAATTTATCCTTCAAAAGACAAAC
TTCTTCAATCCGAACAGGGAATTCGACTTCCGCGATCTCCACTGGTGCATTAACCCACCT
AGCAAGATCAAGGTGAATTTTACTAATTACTGTGATACAGTTGGGGTCAAAAAATCTATT
GCATCGGCAGCAAATCCCATCATTTTATCAGCACTCTCCGGAGCCAGAGGTGACATATTC
CCGCCGTACAGATGCAGTGGAGCTACTACTTCAGTAGGCAGAGTATTCCCCCTATCCGTA
TCATTATCCATGTCTTTGATATCAAGAACATCAGAGATAATCAATATGCTAACCGCTATC
TCAGACGGAATGTATGGTAAAACTTATTTGCTAGTGCCTGATTATATTGAAGGGGAGTTC
GACTCGCAAAAGATTCGAGTCTTTGAGATAGGGTTTATCAAACGGTGGCTGAATGACATG
CCTTTACTCCAGACAACCAACTATATGGTCCTTCCGGAAACTTCCAAAGCCAAGGTATGT
ACTATAGCAGTGGGCGAGCTGACACTAGCTTCCTTGTGTGTAGATGAGAGCACCGTATTG
TTATATCATGACAGCAATGGTTCACAAA-TGGTATTTCTAGTAGTGACATTGGGAATATT
TGGGGCAACACCTATGGATCAAGTTGAAGAGGTGATACCTATCGCTCACCCATCAGTGGA
GAGAATACATATAACAAATCACCGTGGGTTCATAAAAGATTCAATAGTAACCTGGATGGT
GCCTGTATTGGTCTCAGAGAAACAAGAGGAGCAAAAAAACTGTCTGGAGTCTGCTTGTCA
AAGAAAAACCTACCCTATGTGCAACCAAACGTCATGGGAACCCTTTGGAGGAGGACAGTT
GCCTTCTTATGGGCGGTTGACATTACCTCTAGATCCAAGCATTGACCTTCAACTTAACAT
ATCATTTACATATGGTCCGGTTATACTGAACGGAGACGGTATGGATTATTATGAAAGCCC
GCTTTTGGACTCCGGATGGCTTACCATACCTCCTAAGAACGGAACAGTCCTTGGATTGAT
AAACAAAGCAAGTAGAGGAGACCAGTTCACTGTGACCCCCCATGTGTTGACATTTGCGCC
CAGGGAATCAAGTGGAAATTGTTATTTGCCTATTCAAACATCCCAGATTATGGATAAAGA
TGTCCTTACTGAGTCCAATTTAGTAGTGTTACCTACACAGAATTTTAGGTATGTCATAGC
AACATATGATATATCCCGGGGCGATCATGCAATTGTTTATTATGTTTATGACCCAATCCG
GACGATTTCTTATACATACCCATTTAGACTAACTACCAAGGGTAGACCTGATTTCCTAAG
GATTGAATGTTTTGTGTGGGATGACGATTTGTGGTGTCATCAATTTTACCGATTCGAGGC
TAACATTACTAACTCTACAACCAGTGTTGAGAATTTAGTCCGTATAAGATTCTCATGTAA
CCGTTCAAAACCTTGA--------------------------------------------
------------------------------------------------------------
------------------------------------------------------------
------------------------------------------------------------
------------------------------------------------------------
---------------------------------
>CDV strain TW/05-PT13, Taiwan EU296489
------------------------------------------------------------
------------------------------------------------------------
------------------------------------------------------------
---------------------------------------------------ATGCTCTCC
TACCAAGACAAGGTGGGTGCCTTCTATAAGGATAATGCAAGAGCTAATTCATCCAAGCTG
TCCTTAGTGACAGAAGAGCAAGGGGGAAGGAGACCACCCTATTTGCTGTTTGTCCTTCTC
ATCCTACTGATTGGAATCCTGGCCTTGCTTGCCATCACTGGAGTTCGATTTCACCAAGTA
TCAACTAGCAATATGGAATTTAGCAGATTGCTGAAAGAGGATATGGAGAAATCAGAGGCC
GTACATCACCAAGTCATAGATGTCTTGACACCGCTCTTCAAAATTATTGGAGATGAGATT
GGGTTACGGTTGCCACAAAAACTAAACGAGATCAAACAATTTATCCTTCAAAAGACAAAC
TTCTTCAATCCGAACAGGGATTTCGACTTCCGCGATCTCCACTGGTGCATTAACCCACCT
AGCAAGATCAAGGTGAATTTTACTAATTACTGTGATACAGTTGGGGTCAAAAAATCTATT
GCATCGGCAGCAAATCCCATCATTTTATCAGCACTCTCCGGAGCCAGAGGTGACATATTC
CCGCCGTACAGATGCAGTGGAGCTACTACTTCAGTAGGCAGAGTATTCCCCCTATCCGTA
TCATTATCCATGTCTTTGATATCAAGAACATCAGAGATAATCAATATGCTAACCGCTATC
TCAGACGGAATGTATGGTAAAACTTATTTGCTAGTGCCTGATTATATTGAAGGGGAGTTC
GACTCGCAAAAGATTCGAGTCTTTGAGATAGGGTTTATCAAACGGTGGCTGAATGACATG
CCTTTACTCCAGACAACCAACTATATGGTCCTTCCGGAAACTTCCAAAGCCAAGGTATGT
ACTATAGCAGTGGGCGAGCTGACACTAGCTTCGTTGTGTGTAGATGAGAGCACCGTATTG
TTATATCATGACAGCAATGGTTCACAAAATGGTATT-CTAGTAGTGACATTGGGAATATT
TGGGGCAACACCTATGGATCAAGTTGAAGAGGTGATACCTATCGCTCACCCATCAGTGGA
GAGAATACATATAACAAATCACCGTGGGTTCATAAAAGATTCAATAGTAACCTGGATGGT
GCCTGTATTGGTCTCAGAGAAACAAGAGGAGCAAAAAAACTGTCTGGAGTCTGCTTGTCA
AAGAAAAACCTACCCTATGTGCAACCAAACGTCATGGGAACCCTTTGGAGGAGGACAGTT
GCCTTCTTATGGGCGGTTGACATTACCTCTAGATCCAAGCATTGACCTTCAACTTAACAT
ATCATTTACATATGGTCCGGTTATACTGAACGGAGACGGTATGGATTATTATGAAAGCCC
GCTTTTGGACTCCGGATGGCTTACCATACCTCCTAAGAACGGAACAGTCCTTGGATTGAT
AAACAAAGCAAGTAGAGGAGACCAGCTCACTGTGACCCCCCATGTGTTGACATTTGCGCC
CAGGGAATCAAGTGGAAATTGTTATTTGCCTATTCAAACATCCCAGATTATGGATAAAGA
TGTCCTTACTGAGTCCAATTTAGTAGTGTTACCTACACAGAATTTTAGGTATGTCATAGC
AACATATGATATATCCCAGGGCGATCATGCAATTGTTTATTATGTTTATGACCCAATCCG
GACGATTTCTTATACATACCCATTTAGACTAACTACCAAGGGTAGACCTGATTTCCTAAG
GATTGAATGTTTTGTGTGGGATGACGATTTGTGGTGTCATCAATTTTACCGATTCGAGGC
TAACATTACTAACTCTACAACCAGTGTTGAGAATTTAGTCCGTATAAGATTCTCATGTAA
CCGTTCAAAACCTTGA--------------------------------------------
------------------------------------------------------------
------------------------------------------------------------
------------------------------------------------------------
------------------------------------------------------------
---------------------------------
>CDV strain JL(07)1, from wild animals in China EU325728
------------------------------------------------------------
------------------------------------------------------------
------------------------------------------------------------
---------------------------------------------------ATGCTCTCT
TACCAAGACAAGGTGGGTGCCTTCTATAAGGATAATGCAAGAGCTAATTCATCCAAGCTG
TCCTTAGTGACAGAAGAGCAAGGGGGACGGAGACCACCCTATTTGCTGTTTGTCCTTCTC
ATCCTACTGATTGGAATCCTGGCCTTGCTTGCCATCACTGGAGTTCGATTTCACCAAGTA
TCAACTAGCAATATGGAATTTAGCAGATTGCTGAAAGAGGATATGGAGAAATCAGAGGCC
GTACATCACCAAGTCATAGATGTCTTGACACCGCTCTTCAAAATTATTGGAGATGAGATT
GGGTTACGGTTGCCACAAAAACTAAACGAGATCAAACAATTTATCCTCCAAAAGACAAAC
TTCTTCAATCCGAACAGGGAATTCGACTTCCGCGATCTCCACTGGTGTATTAACCCACCT
AGCAAGATCAAGGTGAATTTTACTAATTACTGTGATACAGTTGGGGTCAAAAAATCTATT
GCATCGGCAGCAAATCCCATCATTTTATCAGCACTCTCCGGGGCCAGAGGTGACATATTC
CCGCCGTACAGATGCAGTGGAGCTACTACTTCAGTAGGCAGAGTATTCCCCCTATCCGTA
TCATTATCCATGTCTTTGATATCAAGAACATCAGAGATAATCAATATGCTAACCGCTATC
TCAGACGGAGTGTATGGTAAAACTTATTTGCTAGTGCCTGATTATATTGGAGGGGAGTTC
GACTCGCAAAAGATTCGAGTCTTTGAGATAGGGTTTATCAAACGGTGGCTGAATGACATG
CCTTTACTCCAGACAACCAACTATATGGTCCTCCCGGAAACTTCCAAAGCCAAGGTATGT
ACTATAGCAGTGGGTGAGCTGACACTGGCTTCCTTGTGTGTAGATGAGAGCACCGTATTG
TTATATCATGACAGCAACGGTTCACAAGATGGTATT-CTAGTAGTGACATTGGGAATATT
TGGGGCAACACCTATGGATCAAGTTGAAGAGGTGATACCTATCGCTCACCCATCAGTGGA
GAGAATACATATAACAAATCACCGTGGGTTCATAAAAGACTCAATAGTAACCTGGATGGT
GCCTGTATTGGTCTCTGAGAAACAAGAGGAGCAAAAAAACTGTCTGGAGTCTGCTTGTCA
CATAAAATCCTACCCTATGTGCAACCAAACGTCATGGGAACCCTTTGGAGGAGGACAGTT
GCCTTCTTATGGGCGGTTGACATTACCTCTAGATCCAAGCATTGACCTTCAACTTAACAT
ATCATTTACATATGGTCCGGTTATACTGAACGGAGACGGTATGGATTATTATGAAAGCCC
ACTTTTGGACTCCGGATGGCTTACCATACCTCCTAAGAACGGGACAGTCCTTGGATTGAT
AAACAAAGCAAGTAGAGGAGACCAGTTCACTGTGACCCCCCATGTGTTGACATTTGCGCC
CAGGGAATCAAGTGGAAATTGTTATTTACCTATTCAAACATCCCAGATTATGGATAAAGA
TGTCCTTACTGAGTCCAATTTAGTGGTGTTACCTACACAGAATTTTAGATATGTCATAGC
AACATATGATATATCCCGGGGCGATCATGCAATTGTTTATTATGTTTATGACCCAATCCG
GACGATTTCTTATACATACCCATTTAGACTAACTACCAAGGGTAGACCTGATTTCCTAAG
GATTGAATGTTTTGTGTGGGATGACGATTTGTGGTGTCATCAATTTTACCGATTCGAGGC
TAACATCACTAACTCTACAACCAGTGTTGAGAATTTAGTCCGTATAAGATTCTCATGTAA
CCGTTCAAAACCTTGA--------------------------------------------
------------------------------------------------------------
------------------------------------------------------------
------------------------------------------------------------
------------------------------------------------------------
---------------------------------
>CDV strain LN(07)1, from raccon dog in China EU325730
------------------------------------------------------------
------------------------------------------------------------
------------------------------------------------------------
---------------------------------------------------ATGCTCTCT
TACCAAGACAAGGTGGGTGCCTTCTATAAGGACAATGCAAGAGCTAATTCATCCAAGCTG
TCCTTAGTGACAGAAGAGCAAGGGGGAAGGAGACCACCCTATTTGCTGTTTGTCCTTCTC
ATCCTACTGATTGGAATCCTGGCCTTGCTTGCCATCACTGGAGTTCGATTTCACCAAGTA
TCAACTAGCAATATGGAATTTAGCAGATTGCTGAAAGAGGATATGGAGAAATCAGAGGCC
GTACATCACCAAGTCATAGATGTCTTGACACCGCTCTTCAAAATTATTGGAGATGAGATT
GGGTTGCGGTTGCCACAAAAACTAAACGAGATCAAACAATTTATCCTTCAAAAGACAAAC
TTCTTCAATCCGAACAGGGAATTCGACTTCCGCGATCTCCACTGGTGCATTAACCCACCT
AGCAAGATCAAGGTGAATTTTACTAATTACTGTGATACAGTTGGGGTCAAAAAATCTATT
GCATCGGCAGCAAATCCCATCATTTTATCAGCACTCTCCGGAGCCAGAGGCGACATATTC
CCGCCGTACAGATGCAGTGGAGCTACTACTTCAGTAGGCAGAGTATTCCCCCTATCCGTA
TCATTATCCATGTCTTTGATATCAAGAACATCAGAGATAATCAATATGCTAACCGCTATC
TCAGACGGAGTGTATGGTAAAACTTATATGCTAGTGCCTGATTATATTGAAGGGGAGTTC
GACTCGCAAAAGATTCGAGTCTTTGAGATAGGGTTTATCAAACGGTGGCTGAATAACATG
CCTTTACTCCAGACAACCAACTATATGGTCCTCCCGGAAACTTCCAAAGCCAAGGTATGT
ACTATAGCAGTGGGCGAGCTGACACTAGCTTCCTTGTGTGTAGATGAGAGCACCGTATTG
TTATATCATGACAGCAATGGTTCACAAAATGGTATT-CTAGTAGTGACATTGGGAATATT
TGGGGCAACACCTATGGATCAAGTTGAAGAGGTGATACCTATCGCTCACCCATCAGTGGA
GAGAATACATATAACAAATCACCGTGGGTTCATAAAAGATTCAGTAGTAACCTGGATGGT
GCCTGTATTGGTCTCTGAGAAACAAGAGGAGCAAAAAAACTGTCTGGAGTCTGCTTGTCA
AAGAAAATCCTACCCGATGTGCAACCAAACGTCATGGGAACCCTTTGGAGGAGGACAGTT
GCCTTCTTATGGGCGGTTGACATTACCTCTAGATCCAAGCGTTGACCTTCAACTTAACAT
ATCATTTACATATGGTCCGGTTATACTGAACGGAGACGGTATGGATTATTATGAAAGCCC
ACTTTTGGAATCCGGATGGCTTGCCATACCCCCTAAGAACGGAACAGTCCTTGGATTGAT
AAACAAAGCAAGTAGAGGAGACCAGTTCACTGTGACCCCCCATGTGTTGACATTTGCGCC
CAGGGAATCAAGTGGGAATTGTTATTTGCCTATTCAAACATCCCAGATTATGGATAAAGA
TGTCCTTACTGAGTCCAATTTAGTGGTGTTACCTACACAGAATTTTAGATATGTCATAGC
AACATATGATATATCCCGGGGCGATCATGCAATTGTTTATTATGTTTATGACCCTATCCG
GACGATTTCTTATACATACCCATTTAGACTAACTACCAAGGGTAGACCTGATTTCCTAAG
GATTGAATGTTTTGTGTGGGATGACGATTTGTGGTGTCATCAATTTTACCGATTCGAGGC
TAACATCACTAACTCTACAACCAGTGTTGAGAATTTAGTCCGTATAAGATTCTCATGTAA
CCGTTCAAAACCTTGA--------------------------------------------
------------------------------------------------------------
------------------------------------------------------------
------------------------------------------------------------
------------------------------------------------------------
---------------------------------
>CDV strain HLJ2-07 from China EU593894
------------------------------------------------------------
------------------------------------------------------------
------------------------------------------------------------
---------------------------------------------------ATGCTCTCT
TACCAAGACAAGGTGGGTGCCTTCTATAAGGATAATGCAAGAGCTAATTCATCCAAGCTG
TCCTTAGTGACAGAAGAGCAAGGGGGACGGAGACCACCCTATTTGCTGTTTGTCCTTCTC
ATCCTACTGATTGGAATCCTGGCCTTGCTTGCCATCACTGGAGTTCGATTTCACCAAGTA
TCAACTAGCAATATGGAATTTAGCAGATTGCTGAAAGAGGATATGGAGAAATCAGAGGCC
GTACATCACCAAGTCATAGATGTCTTGACACCGCTCTTCAAAATTATTGGAGATGAGATT
GGGTTACGGTTGCCACAAAAACTAAGCGAGATCAAACAATTTATCCTTCAAAAGACAAAC
TTCTTCAATCCGAACAGGGAATTCGACTTCCGCGATCTCCACTGGTGTATTAACCCACCT
AGCAAGATCAAGGTGAATTTTACTAATTACTGTGATACAGTTGGGCTCAAAAAATCTATT
GCATCGGCAGCAAATCCCATCATTTTATCAGCACTCTCCGGAGCCAGAGGTGACATATTC
CCGCCGTACAGATGCAGTGGGGCTACTACTTCAGTAGGCAGAGTATTCCCCCTATCCGTA
TCATTATCCATGTCTTTGATATCAAGAACATCAGAGATAATCAATATGCTAACCGCTATC
TCAGACGGAGTGTATGGCAAAACTTATTTGCTAGTGCCTGATTATATTGAAGGGGAGTTC
GACTCGCAAAAGATTCGAGTCTTTGAGATAGGGTTTATCAAACGGTGGCTGAATGACATG
CCTTTACTCCAGACAACTAACTATATGGTCCTCCCGGAAACTTCCAAAGCCAAGGTATGT
ACTATAGCAGTGGGTGAGCTGACACTAGCTTCCTTGTGTGTAGATGAGAGCACCGTATTG
TTATATCATGACAGCAACGGTTCACAAGATGGTATT-CTAGTAGTGACATTGGGAATATT
TGGGGCAACACCTATGGATCAAGTTGAAGAGGTGATACCTATCGCTCACCCATCAGTGGA
GAGAATACATATAACAAATCACCGTGGGTTCATAAAAGACTCAATAGTAACCTGGATGGT
GCCTGTATTGGTCTCTGAGAAACAAGAGGAGCAAAAAAACTGTCTGGAGTCTGCTTGTCA
CAGAAAATCCTACCCTATGTGCAACCAAACGTCATGGGAACCCTTTGGAGGAGGACAGTT
GCCTTCTTATGGGCGGTTGACATTACCTCTAGATCCAAGCATTGACCTTCAACTTAACAT
ATCATTTACATATGGTCCGGTTATACTGAACGGAGACGGTATGGATTATTATGAAAGCCC
ACTTTTGGACTCCGGATGGCTTACCATACCTCCTAAGAACGGGACAGTCCTTGGATTGAT
AAACAAAGCAAGTAGAGGAGACCAGTTCACTGTGACCCCCCATGTGTTGACATTTGCGCC
CAGGGAATCAAGTGGAAATTGTTATTTGCCTATTCAAACATCCCAGATTATGGATAAAGA
TGTCCTTACTGAGTCCAATTTAGTGGTGTTACCTACACAGAATTTTAGATATGTCATAGC
AACATATGATATATCCCGGGGCGATCATGCAATTGTTTATTATGTTTATGACCCAATCCG
GACGATCTCTTATACATACCCATTTAGACTAACTACCAAGGGTAGACCTGATTTCCTAAG
GATTGAATGTTTTGTGTGGGATGACGATTTGTGGTGTCATCAATTTTACCGATTCGAGGC
TAACATCACTAACTCTACAACCAGTGTTGAGAATTTAGTCCGTATAAGATTCTCATGTAA
CCGTTCAAAACCTTGA--------------------------------------------
------------------------------------------------------------
------------------------------------------------------------
------------------------------------------------------------
------------------------------------------------------------
---------------------------------
>CDV strain XJ2, from dog in China EU684265
------------------------------------------------------------
------------------------------------------------------------
------------------------------------------------------------
---------------------------------------------------ATGCTCTCT
TACCAAGACAAGGTGGGTGCCTTCTATAAGGATAATGCAAGAGCTAATTCATCCAAGCTG
TCCTTAGTGACAGAAGAGCAAGGGGGACGGAGACCACCCTATTTGCTGTTTGTCCTTCTC
ATCCTACTGATTGGAATCCTGGCCTTGCTTGCCATCACTGGAGTTCGATTTCACCAAGTA
TCAACTAGCAATATGGAATTTAGCAGATTGCTGAAAGAGGATATGGAGAAATCAGAGGCC
GTACATCACCAAGTCATAGATGTCTTGACACCGCTCTTCAAAATTATTGGAGATGAGATT
GGGTTACGGTTGCCACAAAAACTAAACGAGATCAAACAATTTATCCTTCAAAAGACAAAC
TTCTTCAATCCGAACAGGGAATTCGACTTCCGCGATCTCCACTGGTGCATTAACCCACCT
AGCAAGATCAAGGTGAATTTTACTAATTACTGTGATACAGTTGGGGTCAAAAAATCTATT
GCATCGGCAGCAAATCCCATCATTTTATCAGCACTCTCCGGAGCCAGAGGTGACATATTC
CCGCCGTACAGATGCAGTGGAGCTACTACTTCAGTAGGCAGAGTATTCCCCCTATCCGTC
TCATTATCCATGTCTTTGATATCAAGAACATCAGAGATAATCAATATGCTAACCGCTATC
TCAGACGGAGTGTATGGTAAAACTTATTTGCTAGTGCCTGATTATATTGAAGGGGAGTTC
GACTCGCAAAAGATTCGAGTCTTTGAGATAGGGTTTATCAAACGGTGGCTGAATGACATG
CCTTTACTCCAGACAACCAACTATATGGTCCTCCCGGAAACTTCCAAAGCCAAGGTATGT
ACTATAGCAGTGGGTGAGCTGACACTAGCTTCCTTGTGTGTAGATGAGAGCACCGTATTG
TTATATCATGACAGCAACGGTTCACAAAATGGTATT-CTAGTAGTGACATTGGGAATATT
TGGGGCAACACCTATGGATCAAGTTGAAGAGGTGATACCTATCACTCACCCATCAGTGGA
GAGAATACATATAACAAATCACCGTGGGTTCTTAAAAGATTCAATAGTAACCTGGATGGT
GCCTGTATTGGTCTCTGAGAAACAAGAGGAGCAAAAAAACTGTCTGGAGTCTGCTTGTCA
CAGAAAATCCTACCCTATGTGTAACCAAACGTCATGGGAACCCTTTGGAGGAGGACAGTT
GCCTTCTTATGGGCGGTTGACATTACCTCTAGATCCAAGCATTGACCTTCAACTTAACAT
ATCATTTACATATGGTCCGGTTATACTGAACGGAGACGGTATGGATTATTATGAAAGCCC
ACTTTTGGACTCCGGATGGCTTACCATACCTCCTAAGAACGGGACAGTCCTTGGATTGAT
AAACAAAGCAAGTAGAGGAGACCAGTTCACTGTGACCCCCCATGTGTTGACATTTGCGCC
CAGGGAATCAAGTGGAAATTGTTATTTGCCTATTCAAACATCCCAGATTATGGATAAAGA
TGTCCTTACTGAGTCCAATTTAGTGGTGTTACCAACACAGAATTTTAGATATGTCATAGC
AACATATGATATATCCCGGGGTGATCATGCAATTGTTTATTATGTTTATGACCCAATCCG
GACGATTTCTTATACATACCCATTTAGACTAACTACCAAGGGTAGACCTGATTTCCTAAG
GATTGAATGTTTTGTGTGGGATGACGATTTGTGGTGTCATCAATTTTACCGATTCGAGGC
TAACATCACTAACTCTACAACCAGTGTTGAGAATTTAGTCCGTATAAGATTCTCATGTAA
CCGTTCAAAACCTTGA--------------------------------------------
------------------------------------------------------------
------------------------------------------------------------
------------------------------------------------------------
------------------------------------------------------------
---------------------------------
>CDV strain 07Q72, from dog in South Korea EU716072
------------------------------------------------------------
------------------------------------------------------------
------------------------------------------------------------
---------------------------------------------------ATGCTCTCC
TACCAAGACAAGGTGGGTGCCTTCTATAAGGATAATGCAAGAGCTAATTCATCCAAGCTG
TCCTTAGTGACAGAAGAGCAAGGGGGACGGAGACCACCCTATTTGCTGTTTGTCCTTCTC
ATCCTACTGATTGGAATCCTGGCCTTGCTTGCCATCACTGGAGTTCGATTTCACCAAGTA
TCAACTAGCAATATGGAATTTAGCAGATTGCTGAAAGAGGATATGGAGAAATCAGAGGCC
GTACATCACCAAGTCATAGATGTCTTGACACCGCTTTTCAAAATTATTGGAGATGAGATT
GGGTTACGGTTGCCACAAAAACTAAACGAGATCAAACAATTTATCCTCCAAAAGACAAAC
TTCTTCAATCCGAACAGGGAATTCGACTTCCGCGATCTCCACTGGTGTATTAACCCACCT
AGCAAGATCAAGGTGAATTTTACTAATTACTGTGATACAGTTGGGGTCAAAAAATCTATT
GCATCGGCAGCAAATCCCATCATTTTATCAGCACTCTCCGGAGCCAGAGGTGACATATTC
CCGCCGTACAGATGCAGTGGAGCTACTACTTCAGTAGGCAGAGTATTCCCCCTATCCGTA
TCATTATCCATGTCTTTGATATCAAGAACATCAGAGATAATCAATATGCTAACCGCTATC
TCAGACGGAGTGTATGGTAAAACTTATTTGCTAGTGCCTGATTATATTGAAGGGGAGTTC
GACTCGCAAAAGATTCGAGTCTTTGAGATAGGGTTTATCAAACGGTGGCTGAATGACATG
CCTTTACTCCAGACAACCAACTATATGGTCCTCCCGGAAACTTCCAAAGCCAAGGTATGT
ACTATAGCAGTGGGTGAGCTGACACTAGCTTCCTTGTGTGTAGATGAGAGCACCGTATTG
TTATATCATGACAGCAACGGTTCACAAGATGGTATT-CTAGTAGTGACATTGGGAATATT
TGGGGCAACACCTATGGATCAAGTTGAAGAGGTGATACCTATCGCTCACCCATCAGTGGA
GAGAATACATATAACAAATCACCGAGGGTTCATAAAAGACTCAATAGTAACCTGGATGGT
GCCTGTATTGGTCTCTGAGAAACAAGAGGAGCAAAAAAACTGTCTGGAGTCTGCTTGTCA
CAGAAAATCCTACCCTATGTGCAACCAGACGTCATGGGAACCCTTTGGAGGAGGACAGTT
GCCTTCTTATGGGCGGTTGACATTACCTCTAGATCCAAGCATTGACCTTCAACTTAACAT
ATCATTTACATATGGTCCGGTTATACTGAACGGAGACGGTATGGATTATTATGAAAGCCC
ACTTTTGGACTCCGGAGGGCTTACCATACCTCCTAAGAACGGGACAGTCCTTGGATTGAT
AAACAAAGCAAGTAGAGGAGACCAGTTCACTGTGACCCCCCATGTGTTGACATTTGCGCC
CAGGGAATCAAGTGGAAATTGTTATTTACCTATTCAAACATCCCAGATTATGGATAAAGA
TGTCCTTACTGAGTCCAATTTAGTGGTGTTACCTACACAGAATTTTAGATATGTCATAGC
AACATATGATATATCCCGGGGCGATCATGCAATTGTTTATTATGTTTATGACCCAATCCG
GACGATTTCTTATACATACCCATTTAGACTAACTACCAAGGGTAGACCTGATTTCTTAAG
GATTGAATGTTTTGTGTGGGATGACGATTTGTGGTGTCATCAATTTTACCGATTCGAGGC
TAACATCACTAACTCTACAACCAGTGTTGAGAATTTAGTCCGTATGAGATTCTCATGTAA
CCGTTCAAAACCTTGA--------------------------------------------
------------------------------------------------------------
------------------------------------------------------------
------------------------------------------------------------
------------------------------------------------------------
---------------------------------
>CDV strain 97 Jindo from South Korea EU716073
------------------------------------------------------------
------------------------------------------------------------
------------------------------------------------------------
---------------------------------------------------ATGCTCTCC
TACCAAGACAAGGTGGGTGCCTTCTATAAGGATAATGCAAGAGCTAATTCATCCAAGCTG
TCCTTAGTGACAGAAGAACAAGGGGGAAGGAGACCACCCTACTTGCTGTTTGTCCTTCTC
ATCCTACTGGTTGGAATCCTGGCCTTGCTTGCTATCGCTGGAGTTCGATTTCGCCAGGTG
TCAACTAGCAATGTGGAATTTGGCAGATTGCTGAAAGATGATTTGGAGAAATCGGAGGCC
GTGCATCACCAAGTCATGGATGTCTTGACACCGCTCTTCAAAATTATTGGAGATGAGATT
GGGTTACGGTTGCCACAAAAACTAAACGAGATCAAACAATTTATCCTTCAAAAGACAAAC
TTCTTCAATCCGAACAGAGAATTCGACTTCCGCGATCTCCACTGGTGCATTAACCCGCCT
AGTAAGATCAAGGTGAATTTTACCAATTACTGTGATACAATTGGGGTCAAAAAATCCATT
GCATCGGCAGCAAATCCCATCATTTTATCAGCACTCTCCGGAGTCAGAGGTGACATATTC
CCACCATACAGATGCAGTGGAGCTACTACTTCAGTAGGCAGAGTTTTCCCCCTATCAGTA
TCATTATCCATGTCTTTGATATCAAAAACATCAGAGATAATCAATATGCTGACCGCCATC
TCAGACGGAGTGTATGGTAAAACTTACTTGCTAGTGCCTGATTATATTGAAAGGGAGTTC
GACACACAAAAGATTCGAGTCTTTGAGATAGGGTTCATCAAACGGTGGCTGAATGACATG
CCATTACTCCAGACAACCAACTATATGGTCCTCCCGGAGAATTCCAAAGCTAAGGTGTGT
ACTATAGCAGTGGGCGAGCTGACACTGGCTTCCTTGTGTGTAGATGAGAGCACCGTATTA
TTATATCATGACAGCAATGGTTCACAAGACAGTATT-CTAGTAGTGACGCTGGGAATATT
TGGGGCAACACCGATGAATCAAGTAGAAGAGGTGATACCTGTCGCTCATCCATCAGTAGA
AAAAATACATATCACAAATCACCGTGGTTTCATAAAAGATTCAGTAGCAACCTGGATGGT
GCCTGCATTGGTCTCTGAGCAACAAGAAGGACAAAAAAATTGTCTGGAGTCGGCTTGTCA
AAGAAAATCCTACCCTATGTGCAACCAAACATCATGGGAACCCTTCGGAGGAGTACAGTT
GCCATCTTACGGGCGGTTGACATTACCTCTAGATGCAAGCATTGACCTTCAACTTAACAT
ATCGTTTACATACGGTCCGGTGATACTGAATGGAGATGGTATGGATTATTATGAAAGCCC
ACTTTTGGACTCCGGATGGCTTACCATCCCTCCCAAGAACGGAACAATACTTGGTTTAAT
AAATAAAGCAAGTAGAGGAGACCAGTTCACTGTAACCCCCCATGTATTGACATTTGCGCC
CAGGGAGTCGAGTGAAAATTGTTATCTACCTATTCAAACATCCCAGATTATGGATAAAGA
TGTCCTTACTGAGTCCAATTTAGTGGTGTTGCCTACACAGAATTTTAGATATGTCATAGC
AACATATGATATATCCCGGGAAAATCATGCGATTGTTTATTATGTTTATGACCCAATCCG
GACGATTTCTTATACGTACCCATTTAGACTAACTACCAAGGGTAGACCTGATTTCCTAAG
GATTGAATGTTTTGTGTGGGATGACGATTTGTGGTGTCACCAATTTTACAGATTTGAGTC
TGATATCACCAGCTCTACAACCAGTGTCGAAGATTTAGTCCGTATAAGATTCTCATGTAA
TCGTTCAAAACCTTGA--------------------------------------------
------------------------------------------------------------
------------------------------------------------------------
------------------------------------------------------------
------------------------------------------------------------
---------------------------------
>CDV strain 98Marten from South Korea EU716074
------------------------------------------------------------
------------------------------------------------------------
------------------------------------------------------------
---------------------------------------------------ATGCTCTCC
TACCAAGACAAGGTGGGTGCCTTCTATAAGGATAATGCAAGAGCTAATTCACCCAAGCTG
TCCTTAGTGACAGAAGAACAAGGGGGCAGGAGACCACCCTACTTGCTGTTTGTTCTTCTC
ATCCTACTGGTTGGAATCCTGGCCTTGCTTGCTATCGCTGGAGTTCGATTTCGCCAGGTG
TCAACTAGCAATGTGGAATTTGGCAGATTGCTGAAGGATGATTTGGAGAAATCAGAGGCC
GTGCATCACCAAGTCATGGATGTCTTGACACCGCTCTTCAAAATTATTGGAGATGAGATT
GGGTTACGGTTGCCACAAAAACTAAACGAGATCAAACAATTTATCCTTCAAAAGACAAAC
TTCTTCAATCCGAACAGAGAATTCGACTTCCGCGATCTCCACTGGTGCATTAACCCGCCT
AGTAAGATCAAGGTGAATTTTACCAATTACTGTGATACAATTGGGGTCAGAAAATCCATT
GCATCGGCAGCAAATCCCATCCTTTTATCAGCACTCTCCAGAGGCAGAGGTGACATATTC
CCACCATACAGATGCAGTGGAGCTACTACTTCAGTAGGCAGAGTTTTCCCCCTATCAGTA
TCATTATCCATGTCTTTGATCTCAAAAACATCAGAGATAATCAATATGCTGACCGCCATC
TCAGACGGAGTGTATGGTAAAACTTACTTGTTAGTGCCTGATTATATTGAAAGGGAGTTC
GACACACAAAAGATTCGAGTCTTTGAGATAGGGTTCATCAAACGGTGGCTGAATGACATG
CCATTACTCCAGACAACCAACTATATGGTCCTCCCGGAGAATTCTAAAGCTGAGGTGTGT
ACTATAGCAGTGGGCGAGCTGACACTGGCTTCCTTGTGTGTAGATGAGAGCACCGTATTA
TTATATCATGACAGCAATGGTCCACATGACAGTGTT-CTAGTAGTGACGCTGGGAATATT
TGGGGCAACACCGATGAATCAAGTAGAAGAGGTGATACCTGTCGCTCATCCATCAGTAGA
AAAGATACATATCACAAATCACCGTGGTTTCATAAAAGATTCAGTAGCAACCTGGATGGT
GCCTGCATTGGTCTCTGAGCAACAAGAAGGACAAAAAAATTGTCTGGAGTCGGCTTGTCA
AAGAAAATCCTACCCTATGTGCAACCAAACATCATGGGAACCCTTCGGAGGAGTACAGTT
GCCATCTTACGGGCGGTTGACATTACATCTGGATGCAAGCATTGACCTTCAACTTAACAT
ATCGTTTACATACGGTCCGGTGATACTGAATGGAGATGGTATGGATTATTATGAAAACCC
ACTTTTGGACTCCGGATGGCTTACCATTCCTCCCAAGAACGGAACAATACTTGGATTAAT
AAATAAAGCAAGTAGAGGAGACCAGTTCACTGTAACCCCCCATGTATTGACATTTGCACC
CAGGGAGTCGAGTGGAAATTGTTATCTACCTATTCAAACATCCCAGATTATGGATAAAGA
TGTCCTTACTGAGTCCAATTTAGTGGTGTTGCCTACACAGAATTTTAGATATGTCGTAGC
AACATATGATATATCCCGGGGAAATCATGCGATTGTTTATTATGTTTATGACCCAATCCG
GACGATTTCTTATATGTACCCATTTAGACTAACTACCAAGGGTAGACCTGATTTCCTAAG
GATTGAATGTTTTGTGTGGGATGACGATTTGTGGTGTCACCAATTTTACAGATTTGAGTC
TGATATCACCAACTCTACAACCAGTGTCGAAGATTTAGTCCGTATAAGATTCTCATGTAA
TCGTTCAAAACCTTGA--------------------------------------------
------------------------------------------------------------
------------------------------------------------------------
------------------------------------------------------------
------------------------------------------------------------
---------------------------------
>CDV strain 07D111 from South Korea  EU716075
------------------------------------------------------------
------------------------------------------------------------
------------------------------------------------------------
---------------------------------------------------ATGCTCTCC
TACCAAGACAAGGTGGGTGCCTTCTATAAGGATAATGCAAGAGCTAATTCACCCAAGCTG
TCCTTAGTGACAGAAGAACAAGGGGGCAGGAGACCACCCTACTTGCTGTTTGTTCTTCTC
ATCCTACTGGTTGGAATCCTGGCCTTGCTTGCTATCGCTGGAGTTCGATTTCGCCAGGTG
TCAACTAGCAATGTGGAATTTGGCAGATTGCTGAAGGATGATTTGGAGAAATCGGAGGCC
GTGCATCACCAAGTCATGGATGTCTTGACACCGCTCTTCAAAATTATTGGAGATGAGATT
GGGTTACGGTTGCCACAAAAACTAAACGAGATCAAACAATTTATCCTTCAAAAGACAAAC
TTCTTCAATCCGAACAGAGAATTCGACTTCCGCGATCTCCACTGGTGCATTAACCCGCCT
AGTAAGATCAAGGTGAATTTTACCAATTACTGTGATACAATTGGGGTCAGAAAATCCATT
GCATCGGCAGCAAATCCCATCATTTTATCAGCACTCTCCAGAGGCAGAGGTGACATATTC
CCACCATACAGATGCAGTGGAGCTACTACTTCAGTAGGCAGAGTTTTCCCCCTATCAGTA
TCATTATCCATGTCTTTGATCTCAAAAACATCAGAGATAATCAATATGCTGACCGCCATC
TCAGACGGAGTGTATGGTAAAACTTACTTGTTAGTGCCTGATTATATTGAAAGGGAGTTC
GACACACAAAAGATTCGAGTCTTTGAGATAGGGTTCATCAAACGGTGGCTGAATGACATG
CCATTACTCCAGACAACCAACTATATGGTCCTCCCGGAGAATTCTAAAGCTAAGGTGTGT
ACTATAGCAGTGGGCGAGCTGACACTGGCTTCCTTGTGTGTAGATGAGAGCACCGTATTA
TTATATCATGACAGCAATGGTCCACATGACAGTGTT-CTAGTAGTGACGCTGGGAATATT
TGGGGCAACACCGATGAATCAAGTAGAAGAGGTGATACCTGTCGCTCATCCATCAGTAGA
AAAAATACATATCACAAATCACCGTGGTTTCATAAAAGATTCAGTAGCAACCTGGATGGT
GCCTGCATTGGTCTCTGAGCAACAAGAAGGACAAAAAAATTGTCTGGAGTCGGCTTGTCA
AAGAAAATCCTACCCTATGTGCAACCAAACATCATGGGAACCCTTCGGAGGAGTACAGTT
GCCATCTTACGGGCGGTTGACATTACCTCTGGATGCAAGCATTGACCTTCAACTTAACAT
ATCGTTTACATACGGTCCGGTGATACTGAATGGAGATGGTATGGATTATTATGAAAACCC
ACTTTTGGACTCCGGATGGCTTACCATTCCTCCCAAGAACGGAACAATACTTGGATTAAT
AAATAAAGCAAGTAGAGGAGACCAGTTCACTGTAACCCCCCATGTATTGACATTTGCACC
CAGGGAGTCGAGTGGAAATTGTTATCTACCTATTCAAACATCCCAGATTATGGATAAAGA
TGTCCTTACTGAGTCCAATTTAGTGGTGTTGCCTACACAGAATTTTAGATATGTCGTAGC
AACATATGATATATCCCGGGGAAATCATGCGATTGTTTATTATGTTTATGACCCAATCCG
GACGATTTCTTATATGTACCCATTTAGACTAACTACCAAGGGTAGACCTGATTTCCTAAG
GATTGAATGTTTTGTGTGGGATGACGATTTGTGGTGTCACCAATTTTACAGATTTGAGTC
TGATATCACCAACTCTACAACCAGTGTCGAAGATTTAGTCCGTATAAGATTCTCATGTAA
TCGTTCAAAACCTTGA--------------------------------------------
------------------------------------------------------------
------------------------------------------------------------
------------------------------------------------------------
------------------------------------------------------------
---------------------------------
>CDV strain Bruno107Arg2005FJ011005, from dog in Argentina 
------------------------------------------------------------
------------------------------------------------------------
------------------------------------------------------------
---------------------------------------------------ATGCTCTCC
TACCAAGACAAGGTGGGTGCCTTTTATAAGGATAATGCAAGAGCCAATTCATCCAAGCTG
TCTCTAGTGACAGAAGAGCAAGGGGGTAGGAGACCACCCTATCTGCTGTTTGTCCTTCTC
ATCCTACTGGTTGGAATCATGACCTTGCTTGCTATCACCGGAGTTCGATTTCACCAGGTA
TCAACTAGCAATATGGAATTCAGCAGATTGCTGAAAGAGGATATGGAGAAATCAGAGGCC
GTACACCACCAAGTCATGGATGTCTTGACACCGCTCTTCAAAATTATTGGAGATGAGGTT
GGGTTACGGTTGCCACAAAAACTGAACGAGATCAAACAATTTATCCTTCAAAAGACAAAC
TTCTTCAATCCGAACAGGGAATTCGACTTCCGCGATCTCCACTGGTGCATTAACCCACCT
AGTAAGATCAAGGTGAATTTTTCTAATTACTGTGATACAATTGGGATCAGAAAATCTATT
GCATCAGCAGCAAATCCTATCCTTTTATCAGCACTCTCCGGAGGCAGAGGTGACATATTC
CCTCCATACAGATGCAATGGAGCTGCTACTTCAATAGGCAGAGTTTTCCCTCTATCTGTG
TCATTGTCCATGTCCTTGATCTCCAGAACAGCAGAGATAATCAATATGCTAACCGCTATC
TCAGACGGAGTTGATGGTAAAACTTACTTGCTAGTGCCTGATTATATTGAAGGGGAGTTC
GAAACGCAGAAGATTCGAGTCTTTGAGATCGGGTTCATCAAACGGTGGCTGAATGACATG
TCATTACTCCAGACAACCAACTATATGGTCCTCCCGGAGAATTCCAAAGCCAAGGTATGT
ACTATAGCAGTGGGCGAGTTGACACTGGCTTCCTTGTGTGTAGATGAGAGCACTGTATTG
TTATATCATGACAGCAATGGTTCACAAGATGGTATT-CTAGTAGTGACGCTGGGAATATT
TTGGGGCACACCTATGGATCAAGTTGAAGAGGTGATACCTGTCGCTCACCCATCAGTAGA
AAAAATACATATAACAAATCACCGTGGGTTCATAAAAGATTCAAAAGCAATCTGGATGGT
GCCTGCATTGGTCTCTGAGAAACAAGAGGAACAAAAAAATTGTCTGGAGTCGGCTTGTCA
AAGAAAAACCTACCCTATGTGCAACCAAACGTCATGGGAACCCTTTGGGGGAGGACAATT
GCCATCCTATGGGCGGCTGACATTACCTCTAGATCCAAGTATTGACCTTCAACTTAACAT
ATCGTTTACATACGGTCCGGTTATACTGAATGGAGACGGTATGGATTATTATGAAAGCCC
ACTTTTGGACTCCGGATGGCTTACCATTCCTCCCAAAAACGGAACAGTTCTTGGATTGAT
GAACAAAGCAAGTAGAGGAGACCAGTTCACTGTAATCCCCCATGTGTTGACATTTGCGCC
TAGGGAATCAGGTGGAAATTGTTATTTACCTATTCAAACCTCCCAGATTATGGATAAAGA
TGTCCTTGCTGAGTCCAATTTAGTGGTGTTGCCTACACAGAATTTTAGATATGTCATAGC
AACATATGATATATCCCGGGACGATCATGCGATTGTTTATTATGTTTATGATCCAATCCG
GACGATTTCTTATACGTACCCATTTAGACTAACTACCAAGGGTAGACCTGATTTCCTAAG
AATTGAATGTTTTGTATGGGATGACGATTTGTGGTGTCATCAATTTTACCGATTCGAGGC
TGACATCACTAACTCTACAACCAGTGTTGAGAATTTAGTCCGTATAAGATTCTCATGTAA
CCGTTCAAAACCT-----------------------------------------------
------------------------------------------------------------
------------------------------------------------------------
------------------------------------------------------------
------------------------------------------------------------
---------------------------------
>CDV strain Argentina 23, from dog in Argentina FJ392652 
------------------------------------------------------------
------------------------------------------------------------
------------------------------------------------------------
---------------------------------------------------ATGCTCTCC
TACCAAGACAAGGTGGGTGCCTTCTATAAGGATAATGCAAGAGCTAATTCATCCAAGCTG
TCCTTAGTGACAGAAGAGCAAGGGGGCCGGAGACCACCCTATTTGCTGTTTGTCCTTCTC
ATCCTTCTGGTTGGAATCATGACCTTGCTTGCTATCACTGGAGTTCGATTTCACCAAGTA
TCAACTAGCAATATGGAATTTAGCAGATTGCTGAAAGAGGATATGGAGAAATCAGAGGCC
GTACATCACCAAGTCATAGATGTCTTGACACCGCTCTTCAAAATTATTGGAGATGAGGTT
GGGTTACGGTTGCCACAGAAACTAAACGAGATCAAGCAATTTATCCTTCAAAAGACAAAC
TTCTTCAATCCGAACAGGGAATTCGACTTCCGCGATCTCCACTGGTGCATTAATCCACCT
AGTAAGATCAAGGTGAATTTTACTAATTACTGTGATACAATTGAGATCAGAAAATCTATT
GCATCGGCAGCAAATCCCATCCTTTTATCAGCACTCTCCGGAGGCAGAGGTGACATATTC
CCACCATACAGATGCAGTGGAGCTACTACTTCAGTGGGCAGAGTTTTCCCCCTATCAGTA
TCATTGTCCATGTCTTTGATCTCAAGAACATCAGAGATAACCAATATGCTAACTGCTATC
TCAGACGGAGTGTATGGTAAAACCTATTTGCTAGTGCCTGATTACTTTGAAGGGGAGTTC
GACACGCAAAAGATTCGGGTCTTTGAGATAGGGTTCATCAAACGGTGGCTGAATGACATG
CCATTACTCCAGACAACCAACTACATGTTCCTCCCGGAGAATTCCAAAGCCAAGGTATGT
ACTATAGCAGTGGGCGAGTTGACACTGGCTTCCTTGTGTGTAGATGAGAGCACCGTATCG
TTATATCATGACGGCAGTGGTTCACAAGATGGTATT-CTAGTAGTGACGCTGGGGATATT
TGGGGCAACACCTATGGATCAAGTTGAAGAGGTGATACCTGTCGCTCACCCATCAGTAGA
GAAAATACATATAACCAATCACCGTGGATTCATAAAAGATTCAATCGCAACCTGGATGGT
GCCTGCATTGGTCTCTGAGAAACAAGAGGAACAAAAAAATTGTCTGGAGTCGGCTTGTCA
AAGAAAAACCTACCCTATGTGCAACCAAACGTCATGGGAACCCTTTGGAGGAGGACAGTT
GCCATCTTATGGGCGGTGGACATTACCTCTAGATCCAAGCATTGACCTTCAACTTAACAT
ATCAGTTACATACGGTCCAGTTATACTGAATGGAGACGGTATGGATTATTATGAAAGCCC
ACTTTCAGACTCCGGATGGCTTACCATTCCTCCCAAGAACGGAACAATCCTTGGATTGAT
AAACAAAGCAAGTAGAGGAGACCAGTTCACTGTAATCCCCCATGTGTTGACATTTGCGCC
CAGGGAATCAAGTGGAAATTGTTATTTACCTATTCAAACATCCCAGATTATGGATAAAGA
TGTCCTTACTGAGTCCAATTTAGTGGTGTTGCCTACACAGAATTTTAGATATGTCATAGC
AACATATGATATATCCCGGGGCGATCATGCAATTGTTTATTATGTTTATGACCCAATCCG
GACGATTTCTTATACTTACCCATTTAGACTAACTACCAAGGGTAGACCTGTTTCCCTAAG
GATTGAATGTTTTGTGTGGGATGACGATTTGTGGTGTCACCAATTTTACCAATTTGAGGC
AGACATCACCAACTCTACCACCAGTGTTGAGAATTTAGTCCGTATAAGATTCTCATGTAA
CCGTTCAAAACCTTGA--------------------------------------------
------------------------------------------------------------
------------------------------------------------------------
------------------------------------------------------------
------------------------------------------------------------
---------------------------------
>CDV strain BV1, from fox in Germany FJ416336
------------------------------------------------------------
------------------------------------------------------------
--------------------CTATAAAAGCTATCAAACTGCAACAAATAGTGGAAAGGAC
TGACCACGATTATCGAAATTAAAGAAAACTTAGGGCTCAGGTAGTCCAACAATGCTCTCC
TACCAAGACAAGGTGGGTGCCTTCTATAAGGATAATGCAAGAGCTAATTCATCCAAGCTG
TCCTTAGTGACAGAAGAGCAAGGGGGCAGGAGACCACCCTATTTGCTGTTTGTCCTTCTC
ATCCTTCTGGTTGGAATCATGACCTTGCTTGCTATCACTGGAGTTCGATTTCACCAAGTA
TCAACTAGCAATATGGAATTTAGCAGATTACTGAAAGAGGATATGGAGAAATCAGAGGCC
GTACATCACCAAGTCATAGATGTCTTGACACCGCTCTTCAAAATTATTGGAGATGAGGTT
GGGTTACGGTTGCCACAAAAACTAAACGAGATCAAACAATTTATCCTTCAAAAGACAAAC
TTCTTCAATCCGAACAGGGAATTTGACTTCCGCGATCTCCACTGGTGCATTAATCCACCT
AGTAAGATCAAGGTGAATTTTACTAATTACTGCGATACAATCGGGATCAGAAAATCTATT
GCATCGGCAGCAAATCCCATCCTTTTATCAGCACTCTCGGGAGGCAGAGGTGACATATTC
CCACCATACAGATGCAGTGGAGCTACTACTTCAGTGGGCAGAGTTTTCCCCCTATCAGTA
TCATTGTCCATGTCTTTGATTTCAAAAACATCAGGGATAACCAATATGCTAACTGCCATC
TCAGACGGAGTGTATGGTAAAACCTATTTGCTAGTGCCTGATTACATTGAAGGGGAGTTC
GACACGCAAAAGATTCGAGTCTTTGAGATAGGGTTCATTAAACGGTGGCTGAATAACATG
CCATTATTCCAGACAACCAACTACATGGTCCTCCCGGAGAATTCCAAAGCCAAGGTATGT
ACTATAGCAGTGGGCGAATTGACACTAGCTTCCTTGTGTGTAGATGAGAGCACCGTATTG
TTATATCATGATAGTAATGGTTCACAAGGTGGTGTT-CTAGTAGTGACGCTGGGGATATT
TGGGGCAACACCTATGGATCAAGTTGAAGAAATGATACCTGTCGCTCACCCGTCAGTAGA
AAAAATACATATAACAAATCACCGTGGGTTCATAAAAGATTCAATAGCAACCTGGATGGT
GCCTGCATTGGTCTCTGAGAAACAAGAGGAACAAAAAAATTGTCTGGAGTCGGCTTGTCA
AAGAAAAACCTACCCTATGTGCAACCAAACGTCATGGGAACCCTTTGGAGGGGGACAGTT
GCCATCTTATGGGCGGTTGACATTACCTCTAGATCCGAGCATTGACCTTCAACTTAACGT
ATCATTTACATACGGTCCAGTTATACTGAATGGAGACGGTATGGATTATTATGAAAGCCC
ACTTTTGGACTCTGGGTGGCTTACCATTCCTCCCAAGAACGGAACAGTCCTTGGATTGAT
AAACAAAGCAAGTAGAGGAGACCAGTTCACTGTAATCCCCCATGTGTTAACATTTGCGCC
CAGGGAATCAAGTGGAAATTGTTATTTACCTATTCAAACATCCCAGATTCTGGATAAAGA
TGTCCTTACTGAGTCCAATTTAGTGGTGTTGCCTACACAGAATTTTAGATATGTCATAGC
AACATATGATATATCCCGGGGCGATCATGCAATTGTTTATTATGTTTATGACCCAATCCG
GACGATATCTTATACGCACCCATTTAGACTAACTACCAAGGGTAGACCTGAATTCCTAAG
GATTGAATGTTTTGTGTGGGATGACGATTTGTGGTGTCACCAATTTTACCAATTTGAGGC
TGACATCACCAACTCTACAATCAGTGTTGAGAATTTAGTCCATATAAGATTCTCATGTAA
CCGTTCAAAACCTTGACAGTATGATGATACACAACTCAATTGGACTTAGATATGATGACT
GAGGTGAGAAATCCCTTACCGACGATTGAATTAAACAATCTCCAGCATTATAAAAAAACT
GAGGATCCAGGATCCTTTAAGTCATGGACTCTGTTTCAGTAAATCAGATTCTATATCCTG
GGG---------------------------------------------------------
------------------------------------------------------------
---------------------------------
>CDV strain BV2, from fox in Germany FJ416337
------------------------------------------------------------
------------------------------------------------------------
--------------------CTATAAAAGCTATCAAACTGCAACAAATAGTGGAGAGGAC
TGACCACGATTATCGAAATTAAAGAAAACTTAGGGCTCAGGTAGTCCAACAATGCTCTCC
TACCAAGACAAGGTGGGTGCCTTCTATAAGGATAATGCAAGAGCTAATTCATCCAAGCTG
TCCTTAGTGACAGAAGAGCAAGGGGGCAGGAGACCACCCTATTTGCTGTTTGTCCTTCTC
ATCCTTCTGGTTGGAATCATGACCTTGCTTGCTATCACTGGAGTTCGATTTCAACAAGTA
TCAACTAGCAATATGGAATTTAGCAGATTACTGAAAGAGGATATGGAGAAATCAGAGGCC
GTACATCACCAAGTCATAGATGTCTTGACACCGCTCTTCAAAATTATTGGAGATGAGGTT
GGGTTACGGTTGCCACAAAAACTAAACGAGATCAAACAATTTATCCTTCAAAAGACAAAC
TTCTTCAATCCGAACAGGGAATTCGACTTCCGCGATCTCCACTGGTGCATTAATCCACCT
AGTAAGATCAAGGTGAATTTTACTAATTACTGCGATACAATCGGGATCAGAAAATCTATT
GCATCGGCAGCAAATCCCATCCTTTTATCAGCACTCTCGGGAGGCAGAGGTGACATATTC
CCACCATACAGATGCAGTGGAGCTACTACTTCAGTGGGCAGAGTTTTCCCCCTATCAGTA
TCATTGTCCATGTCTTTGATTTCAAAAACATCAGGGATAACCAATATGCTAACTGCCATC
TCAGACGGAGTGTATGGTAAAACCTATTTGCTAGTGCCTGATTACATTGAAGGGGAGTTC
GACACGCAAAAGATTCGAGTCTTTGAGATAGGGTTCATTAAACGGTGGCTGAATAACATG
CCATTATTCCAGACAACCAACTACATGGTCCTCCCGGAGAATTCCAAAGCCAAGGTATGT
ACTATAGCAGTGGGCGAATTGACACTAGCTTCCTTGTGTGTAGATGAGAGCACCGTATTG
TTATATCATGATAGTAATGGTTCACAAGGTGGTGTT-CTAGTAGTGACGCTGGGGATATT
TGGGGCAACACCTATGGATCAAGTTGAAGAAATGATACCTGTCGCTCACCCGTCAGTAGA
AAAAATACATATAACAAATCACCGTGGGTTCATAAAAGATTCAATAGCAACCTGGATGGT
GCCTGCATTGGTCTCTGAGAAACAAGAGGAACAAAAAAATTGTCTGGAGTCGGCTTGTCA
AAGAAAAACCTACCCTATGTGCAACCAAACGTCATGGGAACCCTTTGGAGGGGGACAGTT
GCCATCTTATGGGCGGTTGACATTACCTCTAGATCCGAGCATTGACCTTCAACTTAACGT
ATCATTTACATACGGTCCAGTTATACTGAATGGAGACGGTATGGATTATTATGAAAGCCC
ACTTTTGGACTCTGGGTGGCTTACCATTCCTCCCAAGAACGGAACAGTCCTTGGATTGAT
AAACAAAGCAAGTAGAGGAGACCAGTTCACTGTAATCCCCCATGTGTTAACATTTGCGCC
CAGGGAATCAAGTGGAAATTGTTATTTACCTATTCAAACATCCCAGATTATGGATAAAGA
TGTCCTTACTGAGTCCAATTTAGTGGTGTTGCCTACACAGAATTTTAGATATGTCATAGC
AACATATGATATATCCCGGGGCGATCATGCAATTGTTTATTATGTTTATGACCCAATCCG
GACGATATCTTATACGCACCCATTTAGACTAACTACCAAGGGTAGACCTGAATTCCTAAG
GATTGAATGTTTTGTGTGGGATGACGATTTGTGGTGTCACCAATTTTACCAATTTGAGGC
TGACATCACCAACTCTACAATCAGTGTTGAGAATTTAGTCCATATAAGATTCTCATGTAA
CCGTTCAAAACCTTGACAGTATGATGATACACAACTCAATTGGACTTAGATATGATGACT
GAGGTGAGAAATCCCTTACCGACGATTGAATTAAACAATCTCCAGCATTATAAAAAAACT
GAGGATCCAGGATCCTTTAAGTCATGGACTCTGTTTCAGTAAATCAGATTCTATATCCTG
GGG---------------------------------------------------------
------------------------------------------------------------
---------------------------------
>CDV strain BV3, from badger in Germany FJ416338
------------------------------------------------------------
------------------------------------------------------------
--------------------CTATAAAAGCTATCAAACTGCAACAAATAGTGGAAAGGAC
TGACCACGATTATCGAAATTAAAGAAAACTTAGGGCTCAGGTAGTCCAACAATGCTCTCC
TACCAAGACAAGGTGGGTGCCTTCTATAAGGATAATGCAAGAGCTAATTCATCCAAGCTG
TCCTTAGTGACAGAAGAGCAAGGGGGCAGGAGACCACCCTATTTGCTGTTTGTCCTTCTC
ATCCTTCTGGTTGGAATCATGACCTTGCTTGCTATCACTGGAGTTCGATTTCACCAAGTA
TCAACTAGCAATATGGAATTTAGCAGATTACTGAAAGAGGATATGGAGAAATCAGAGGCC
GTACATCACCAAGTCATAGATGTCTTGACACCGCTCTTCAAAATTATTGGAGATGAGGTT
GGGTTACGGTTGCCACAAAAACTAAACGAGATCAAACAATTTATCCTTCAAAAGACAAAC
TTCTTCAATCCGAACAGGGAATTTGACTTCCGCGATCTCCACTGGTGCATTAATCCACCT
AGTAAGATCAAGGTGAATTTTACTAATTACTGCGATACAATCGGGATCAGAAAATCTATT
GCATCGGCAGCAAATCCCATCCTTTTATCAGCACTCTCGGGAGGCAGAGGTGACATATTC
CCACCATACAGATGCAGTGGAGCTACTACTTCAGTGGGCAGAGTTTTCCCCCTATCAGTA
TCATTGTCCATGTCTTTGATTTCAAAAACATCAGGGATAACCAATATGCTAACTGCCATC
TCAGACGGAGTGTATGGTAAAACCTATTTGCTAGTGCCTGATTACATTGAAGGGGAGTTC
GACACGCAAAAGATTCGAGTCTTTGAGATAGGGTTCATTAAACGGTGGCTGAATAACATG
CCATTATTCCAGACAACCAACTACATGGTCCTCCCGGAGAATTCCAAAGCCAAGGTATGT
ACTATAGCAGTGGGCGAATTGACACTAGCTTCCTTGTGTGTAGATGAGAGCACCGTATTG
TTATATCATGATAGTAATGGTTCACAAGGTGGTGTT-CTAGTAGTGACGCTGGGGATATT
TGGGGCAACACCTATGGATCAAGTTGAAGAAATGATACCTGTCGCTCACCCGTCAGTAGA
AAAAATACATATAACAAATCACCGTGGGTTCATAAAAGATTCAATAGCAACCTGGATGGT
GCCTGCATTGGTCTCTGAGAAACAAGAGGAACAAAAAAATTGTCTGGAGTCGGCTTGTCA
AAGAAAAACCTACCCTATGTGCAACCAAACGTCATGGGAACCCTTTGGAGGGGGACAGTT
GCCATCTTATGGGCGGTTGACATTACCTCTAGATCCGAGCATTGACCTTCAACTTAACGT
ATCATTTACATACGGTCCAGTTATACTGAATGGAGACGGTATGGATTATTATGAAAGCCC
ACTTTTGGACTCTGGGTGGCTTACCATTCCTCCCAAGAACGGAACAGTCCTTGGATTGAT
AAACAAAGCAAGTAGAGGAGACCAGTTCACTGTAATCCCCCATGTGTTAACATTTGCGCC
CAGGGAATCAAGTGGAAATTGTTATTTACCTATTCAAACATCCCAGATTCTGGATAAAGA
TGTCCTTACTGAGTCCAATTTAGTGGTGTTGCCTACACAGAATTTTAGATATGTCATAGC
AACATATGATATATCCCGGGGCGATCATGCAATTGTTTATTATGTTTATGACCCAATCCG
GACGATATCTTATACGCACCCATTTAGACTAACTACCAAGGGTAGACCTGAATTCCTAAG
GATTGAATGTTTTGTGTGGGATGACGATTTGTGGTGTCACCAATTTTACCAATTTGAGGC
TGACATCACCAACTCTACAATCAGTGTTGAGAATTTAGTCCATATAAGATTCTCATGTAA
CCGTTCAAAACCTTGACAGTATGATGATACACAACTCAATTGGACTTAGATATGATGACT
GAGGTGAGAAATCCCTTACCGACGATTGAATTAAACAATCTCCAGCATTATAAAAAAACT
GAGGATCCAGGATCCTTTAAGTCATGGACTCTGTTTCAGTAAATCAGATTCTATATCCTG
GGGGCCCATC--------------------------------------------------
------------------------------------------------------------
---------------------------------
>CDV strain BV4, from fox in Germany FJ416339
------------------------------------------------------------
------------------------------------------------------------
--------------------CTATAAAAGCTATCAAACTGCAACAAATAGTGGAAAGGAC
TGACCACGATTATCGAAATTAAAGAAAACTTAGGGCTCAGGTAGTCCAACAATGCTCTCC
TACCAAGACAAGGTGGGTGCCTTCTATAAGGATAATGCAAGAGCTAATTCATCCAAGCTG
TCCTTAGTGACAGAAGAGCAAGGGGGCAGGAGACCACCCTATTTGCTGTTTGTCCTTCTC
ATCCTTCTGGTTGGAATCATGACCTTGCTTGCTATCACTGGAGTTCGATTTCACCAAGTA
TCAACTAGCAATATGGAATTTAGCAGATTACTGAAAGAGGATATGGAGAAATCAGAGGCC
GTACATCACCAAGTCATAGATGTCTTGACACCGCTCTTCAAAATTATTGGAGATGAGGTT
GGGTTACGGTTGCCACAAAAACTAAACGAGATCAAACAATTTATCCTTCAAAAGACAAAC
TTCTTCAATCCGAACAGGGAATTTGACTTCCGCGATCTCCACTGGTGCATTAATCCACCT
AGTAAGATCAAGGTGAATTTTACTAATTACTGCGATACAATCGGGATCAGAAAATCTATT
GCATCGGCAGCAAATCCCATCCTTTTATCAGCACTCTCGGGAGGCAGAGGTGACATATTC
CCACCATACAGATGCAGTGGAGCTACTACTTCAGTGGGCAGAGTTTTCCCCCTATCAGTA
TCATTGTCCATGTCTTTGATTTCAAAAACATCAGGGATAACCAATATGCTAACTGCCATC
TCAGACGGAGTGTATGGTAAAACCTATTTGCTAGTGCCTGATTACATTGAAGGGGAGTTC
GACACGCAAAAGATTCGAGTCTTTGAGATAGGGTTCATTAAACGGTGGCTGAATAACATG
CCATTATTCCAGACAACCAACTACATGGTCCTCCCGGAGAATTCCAAAGCCAAGGTATGT
ACTATAGCAGTGGGCGAATTGACACTAGCTTCCTTGTGTGTAGATGAGAGCACCGTATTG
TTATATCATGATAGTAATGGTTCACAAGGTGGTGTT-CTAGTAGTGACGCTGGGGATATT
TGGGGCAACACCTATGGATCAAGTTGAAGAAATGATACCTGTCGCTCACCCGTCAGTAGA
AAAAATACATATAACAAATCACCGTGGGTTCATAAAAGATTCAATAGCAACCTGGATGGT
GCCTGCATTGGTCTCTGAGAAACAAGAGGAACAAAAAAATTGTCTGGAGTCGGCTTGTCA
AAGAAAAACCTACCCTATGTGCAACCAAACGTCATGGGAACCCTTTGGAGGGGGACAGTT
GCCATCTTATGGGCGGTTGACATTACCTCTAGATCCGAGCATTGACCTTCAACTTAACGT
ATCATTTACATACGGTCCAGTTATACTGAATGGAGACGGTATGGATTATTATGAAAGCCC
ACTTTTGGACTCTGGGTGGCTTACCATTCCTCCCAAGAACGGAACAGTCCTTGGATTGAT
AAACAAAGCAAGTAGAGGAGACCAGTTCACTGTAATCCCCCATGTGTTAACATTTGCGCC
CAGGGAATCAAGTGGAAATTGTTATTTACCTATTCAAACATCCCAGATTCTGGATAAAGA
TGTCCTTACTGAGTCCAATTTAGTGGTGTTGCCTACACAGAATTTTAGATATGTCATAGC
AACATATGATATATCCCGGGGCGATCATGCAATTGTTTATTATGTTTATGACCCAATCCG
GACGATATCTTATACGCACCCATTTAGACTAACTACCAAGGGTAGACCTGAATTCCTAAG
GATTGAATGTTTTGTGTGGGATGACGATTTGTGGTGTCACCAATTTTACCAATTTGAGGC
TGACATCACCAACTCTACAATCAGTGTTGAGAATTTAGTCCATATAAGATTCTCATGTAA
CCGTTCAAAACCTTGACAGTATGATGATACACAACTCAATTGGACTTAGATATGATGACT
GAGGTGAGAAATCCCTTACCGACGATTGAATTAAACAATCTCCAGCATTATAAAAAAACT
GAGGATCCAGGATCCTTTAAGTCATGGACTCTGTTTCAGTAAATCAGATTCTATATCCTG
GGGTCC------------------------------------------------------
------------------------------------------------------------
---------------------------------
>CDV strain LN(08)1, from wild animals in China FJ423609
------------------------------------------------------------
------------------------------------------------------------
------------------------------------------------------------
---------------------------------------------------ATGCTCTCT
TACCAAGACAAGGTGGGTGCCTTCTATAAGGATAATGCAAGAGCTAATTCATCCAAGCTG
TCCTTAGTGACAGAAGAGCAAGGGGGACGGAGACCACCCTATTTGCTGTTTGTCCTTCTC
ATCCTACTGATTGGAATCCTGGCCTTGCTTGCCATCACTGGAGTTCGATTTCACCAAGTA
TCAACTAGCAATATGGAATTTAGCAGATTGCTGAAAGAGGATATGGAGAAATCAGAGGCC
GTACATCACCAAGTCATAGATGTCTTGACACCGCTCTTCAAAATTATTGGAGATGAGATT
GGGTTACGGTTGCCACAAAAACTAAACGAGATCAAACAATTTATCCTCCAAAAGACAAAC
TTCTTCAATCCGAACAGGGAATTCGACTTCCGCGATCTCCACTGGTGTATTAACCCACCT
AGCAAGATCAAGGTGAATTTTACTAATTACTGTGATACAGTTGGGGTCAAAAAATCTATT
GCATCGGCAGCAAATCCCATCATTTTATCAGCACTCTCCGGGGCCAGAGGTGACATATTC
CCGCCGTACAGATGCAGTGGAGCTACTACTTCAGTAGGCAGAGTATTCCCCCTATCCGTA
TCATTATCCATGTCTTTGATATCAAGAACATCAGAGATAATCAATATGCTAACCGCTATC
TCAGACGGAGTGTATGGTAAAACTTATTTGCTAGTGCCTGATTATATTGAAGGGGAGTTC
GACTCGCAAAAGATTCGAGTCTTTGAGATAGGGTTTATCAAACGGTGGCTGAATGACATG
CCTTTACTCCAGACAACCAACTATATGGTCCTCCCGGAAACTTCCAAAGCCAAGGTATGT
ACTATAGCAGTGGGTGAGCTGACACTAGCTTCCTTGTGTGTAGATGAGAGCACCGTATTG
TTATATCATGACAGCAACGGTTCACAAGATGGTATT-CTAGTAGTGACATTGGGAATATT
TGGGGCAACACCTATGGATCAAGTTGAAGAGGTGATACCTATCGCTCACCCATCAGTGGA
GAGAATACATATAACAAATCACCGTGGGTTCATAAAAGACTCAATAGTAACCTGGATGGT
GCCTGTATTGGTCTCTGAGAAACAAGAGGAGCAAAAAAACTGTCTGGAGTCTGCTTGTCA
CAGAAAATCCTACCCTATGTGCAACCAAACGTCATGGGAACCCTTTGGAGGAGGGCAGTT
GCCTTCTTATGGGCGGTTGACATTACCTCTAGATCCAAGCATTGACCTTCAACTTAACAT
ATCATTTACATATGGTCCGGTTATACTGAACGGAGACGGTATGGATTATTATGAAAGCCC
ACTTTTGGACTCCGGATGGCTTACCATACCTCCTAAGAACGGGACAGTCCTTGGATTGAT
AAACAAAGCAAGTAGAGGAAACCAGTTCACTGTGACCCCCCATGTGTTGACATTTGCGCC
CAGGGAATCAAGTGGAAATTGTTATTTACCTATTCAAACATCCCAGATTATGGATAAAGA
TGTCCTTACTGAGTCCAATTTAGTGGTGTTACCTACACAGAATTTTAGATATGTCATAGC
AACATATGATATATCCCGGGGCGATCATGCAATTGTTTATTATGTTTATGACCCAATCCG
GACGATTTCTTATACATACCCATTTAGACTAACTACCAAGGGTAGACCTGATTTCCTAAG
GATTGAATGTTTTGTGTGGGATGACGATTTGTGGTGTCATCAATTTTACCGATTCGAGGC
TAACATCACTAACTCTACAACCAGTGTTGAGAATTTAGTCCGTATAAGATTCTCATGTAA
CCGTTCAAAACCTTGA--------------------------------------------
------------------------------------------------------------
------------------------------------------------------------
------------------------------------------------------------
------------------------------------------------------------
---------------------------------
>CDV strain 4L70214, South Africa FJ461693
------------------------------------------------------------
------------------------------------------------------------
------------------------------------------------------------
---------------------------------------------------ATGCTCTCC
TACCAAGACAAGGTGGGCGCCTTCTATAAGGATAATGCAAGAGCTAATTCATCCAAGCTG
TCCTTAGTGACAGAAGAGCAAGGGATCAGGAGACCGCCCTATTTGCTGTTTGTCCTTCTC
ATCCTACTGGTTGGAGTCCTGGCCTTGCTTGCTATCACTGGAGTTCGATTTCACCAAGTA
TCAACTAGCAATATGGAATTTAGCAGATTGCTGAAAGAGGATATGGAGAAATCAGAGGCC
GTACATCACCAAGTCATAGATGTCTTGACACCGCTCTTCAAAATTATTGGAGATGAGATT
GGGTTACGGTTGCCACAAAAACTAAACGAGATCAAACAATTTATTCTTCAAAAAACAAAC
TTCTTCAATCCGAGCAGGGAATTCGACTTCCGAGATCTCCACTGGTGCATTAATCCGCCT
AGTAAGATCAAGGTGAATTTTACTAGTTACTGTGATACAATTGGGATCAAAAAATCTATT
GCATCGGCAGCAAAACCCATCCTTTTATCAGCACTCTCCGGAGGCAGAGGTGACATATTC
CCACCATACAGATGCAGTGGAGCTACTACTTCAATGGGCAGAGTTTTCCCCCTATCAGTA
TCATTATCCATGTCTTTGATCTCAAGAACATCAGAGATAATCAATATGCTGACCGCTATC
TCAGACGGGGTGTATGGTAAAACTTATTTGCTAGTGCCTGATTATATTGAAGGGGAGTTC
GACACGCAAAAGATTCGAGTATTTGAGATAGGGTTCATCAAACGGTGGCTGAATGACATG
CCATTGCTCCAGACAACCAACTATATGGTCCTCCCGGAGAATTCTAAGGCCAAGGTATGT
ACTATTGCAGTGGGCGAGTTGACACTGGCTTCCTTGTGTGTGGATGATAGCACCGTATTA
TTGTATCATGACAGCAATGGTTCACAAGATGGTATT-CTAGTAGTGACGCTGGGAATATT
TGGGGCAACACCTATGGACCAAGTTGAGGAGGTGATACCTATCGCTCATCCATCAGTAGA
AAAAATACATATAACAAATCACCGCGGTTTCATAAAAGATTCAATAGCAACCTGGATGGT
GCCTGCATTGGTCTCTGAGAGACAAGAGGAACAAAAAATTTGTCTGGAGTCAGCTTGTCA
AAGAAAATCCTACCCTATGTGCAACCAAACGTCATGGGAACCCTTTGGAGGAGGACAGTT
GCCATCTTACGGGCGGTTGACCTTACCTTTAGATGCAAGCATTGATCTTCAACTTAACAT
ATCGTTTACATATGGTCCGGTTATACTGAATGGAGATGGTATGGATTATTATGAAAGCCC
ACTTTTGGACTCCGGATGGCTTACCATTCCTCCTAAGAACGGAACAATCCTTGGATTGAT
AAACAAAGCAAGTAGAGGAGACCAGTTCACTGTAATCCCCCATGTGTTGACATTTTCGCC
TAGGGAATCAAGTGGAAGTTGTTATTTACCTATTCAAACATCCCAGATTATGGATAAAGA
TGTCCTTACTGAGTCCAATTTAGTGGTGTTGCCTACACAGAATTTCAGATACGTCGTAGC
AACATATGATATATCCCGGAACGATCATGCGATTGTTTATTATGTTTATGACCCAATCCG
GACGATTTCTTATACGTACCCATTTAGACTAACTACCAAGGGTAGACCTGATTTCCTAAG
GATTGAATGTTTTGTGTGGGATGACGATTTGTGGTGTCATCAATTTTACAGGTTCGAGAC
TGACATCACCAACTCCACAACCAGTGTTGAGAACTTAGTCCGTATAAGATTCTCATGTAA
CCGTTCAAAACCTTGA--------------------------------------------
------------------------------------------------------------
------------------------------------------------------------
------------------------------------------------------------
------------------------------------------------------------
---------------------------------
>CDV strain 21L from South Africa FJ461694
------------------------------------------------------------
------------------------------------------------------------
------------------------------------------------------------
---------------------------------------------------ATGCTCTCC
TACCAAGACAAAGTGGGTGCCTTCTATAAGGATAATGCAAGGGCTAATTCATCCAAGCTG
TCCTTAGTGACAGAAGAGCAAGGGATCAGGAGACCACCCTATTTGCTGTTTGTCCTTCTC
ATCTTACTGGTTGGAGTCCTGGCTTTGCTTGCTATCACTGGAGTTCGATTTCACCAAGTA
TCAACTAGCAATATGGAATTTAGCAGATTGCTGAAAGAGGATATGGAGAAATCAGAGGCC
GTACATCACCAAGTCATAGATGTCTTGACACCGCTCTTCAAAATTATTGGAGATGAGATT
GGGTTACGGTTGCCACAAAAACTAAACGAGATCAAACAATTTATTCTTCAAAAAACAAAC
TTCTTCAATCCGAGCAGGGAATTCGACTTCCGAGATCTCCACTGGTGCATTAATCCGCCT
AGTAAGATCAAGGTGAATTTTACTAGTTACTGTGATACAGTTGGGATCAGAAAATCTATT
GCACTGGCAGCAAAACCCATCCTTTTATCAGCACTCTCCGGAGGCAAGGGTGACATATTC
CCACCATACAGATGCAGTGGAGCTACTACTTCAATAGGCAGAGTTTTCCCCCTATCAGTA
TCATTATCCATGTCTTTGATCTCAAGAACATCAGAGATAATCAATATGCTGACCGCTGTC
TCAGACGGGGTGTATGGTAAAACTTATTTGCTAGTGCCTGATTATATTGAAGGAGAGTTC
GACACGCAAAAGATTCGAGTATTTGAGATAGGGTTCATCAAACGGTGGCTGAATGATATG
CCATTACTCCAGACAACCAACTATATGGTCCTCCCGGAGAATTCTAAGGCCAAGGTATGT
ACTATCGCAGTGGGCGAGTTGACACTGGCTTCCTTGTGTGTGGGTGAGAGCACCGTATTA
TTGTATCATGACAGCAATGGTTCACAGGACGGTATT-CTAGTAGTGACGCTGGGAATATT
TGGGGCAACACCTATGGATCAGGTTGAAGAGGTGATACCTGTCGCTCATCCATCAGTGGA
AAAAATACATATAACAAATCACCGCGGTTTCATAAAAGATTCAATAGCAACCTGGATGGT
GCCTGCTTTGGTCTCTGAGAGACAAGAGGAACAAAAAATTTGTCTGGAGTCAGCTTGTCA
AAGAAAATCCTACCCTATGTGCAACCAAACGTCATGGGAACCCTTTGGAGGAGGACAGTT
GCCATCTTACGGGCGGTTGACCTTACCTTTAGATGCAAGCATTGATCTTCAACTGAACAT
ATCATTTACATACGGTCCGGTTATACTGAATGGAGATGGTATGGATTATTATGAAAGCCC
ACTTTTGGACTCCGGATGGCTTACCATTCCTCCTAAGAACGGAACAATCCTTGGATTGAT
AAACAAAGCAAGTAGAGGAGACCAGTTCACTGTAATCCCCCATGTGTTGACATTTGCGCC
TAGGGAATCAAGTGGAAGTTGTTATTTACCTATTCAAACATCCCAGATTATGGATAAAGA
TGTCCTAACTGAGTCCAATTTAGTGGTGTTGCCTACACAGAATTTCAGATACGTCGTAGC
AACATATGATATATCCCGGAACGATCATGCGATTGTTTATTATGTTTATGACCCAATCCG
GACGATTTCTTATACGTACCCATTTAGACTAACCACCAAGGGTAAACCTGATTTCCTAAG
GATTGAATGTTTTGTGTGGGATGACGATTTGTGGTGTCACCAATTTTACAGATTCGAGGC
TGACATCACCAACTCCACAACCAGTGTTGAGAACTTAGTCCGTATAAGATTCTCATGTAA
CCGTTCAAGACCTTGA--------------------------------------------
------------------------------------------------------------
------------------------------------------------------------
------------------------------------------------------------
------------------------------------------------------------
---------------------------------
>CDV strain 13sp from South Africa FJ461695
------------------------------------------------------------
------------------------------------------------------------
------------------------------------------------------------
---------------------------------------------------ATGCTCTCC
TACCAAGACAAGGTGGGCGCCTTCTATAAGGATAATGCAAGAGCTAATTCATCCAAGCTG
TCCTTAGTGACAGAAGAGCAAGGGATCAGGAGACCGCCCTATTTGCTGTTTGTCCTTCTC
ATCCTACTGGTTGGAGTCCTGGCCTTGCTTGCTATCACTGGAGTTCGATTTCACCAAGTA
TCAACTAGCAATATGGAATTTAGCAGATTGCTGAAAGAGGATATGGAGAAATCAGAGGCC
GTACATCACCAAGTCATAGATGTCTTGACACCGCTCTTCAAAATTATTGGAGATGAGATT
GGGTTACGGTTGCCACAAAAACTAAACGAGATCAAACAATTTATTCTTCAAAAAACAAAC
TTCTTCAATCCGAGCAGGGAATTCGACTTCCGAGATCTCCACTGGTGCATTAATCCGCCT
AGTAAGATCAAGGTGAATTTTACTAGTTACTGTGATACAATTGGGATCAAAAAATCTATT
GCATCGGCAGCAAAACCCATCCTTTTATCAGCACTCTCCGGAGGCAGAGGTGACATATTC
CCACCATACAGATGCAGTGGAGCTACTACTTCAATGGGCAGAGTTTTCCCCCTATCAGTA
TCATTATCCATGTCTTTGATCTCAAGAACATCAGAGATAATCAATATGCTGACCGCTATC
TCAGACGGGGTGTATGGTAAAACTTATTTGCTAGTGCCTGATTATATTGAAGGGGAGTTC
GACACGCAAAAGATTCGAGTATTTGAGATAGGGTTCATCAAACGGTGGCTGAATGACATG
CCATTGCTCCAGACAACCAACTATATGGTCCTCCCGGAGAATTCTAAGGCCAAGGTATGT
ACTATTGCAGTGGGCGAGTTGACACTGGCTTCCTTGTGTGTGGACGATAGCACCGTATTA
TTGTATCATGACAGCAATGGTTCACAAGATGGTATT-CTAGTAGTGACGCTGGGAATATT
TGGGGCAACACCTATGGACCAAGTTGAGGAGGTGATACCTATCGCTCATCCATCAGTAGA
AAAAATACATATAACAAATCACCGCGGTTTCATAAAAGATTCAATAGCAACCTGGATGGT
GCCTGCATTGGTCTCTGAGAGACAAGAGGAACAAAAAATTTGTCTGGAGTCAGCTTGTCA
AAGAAAATCCTACCCTATGTGCAACCAAACGTCATGGGAACCCTTTGGAGGAGGACAGTT
GCCATCTTACGGGCGGTTGACCTTACCTTTAGATGCAAGCATTGATCTTCAACTTAACAT
ATCGTTTACATATGGTCCGGTTATACTGAATGGAGATGGTATGGATTATTATGAAAGCCC
ACTTTTGGACTCCGGATGGCTTACCATTCCTCCTAAGAACGGAACAATCCTTGGATTGAT
AAACAAAGCAAGTAGAGGAGACCAGTTCACTGTAATCCCCCATGTGTTGACATTTTCGCC
TAGGGAATCAAGTGGAAGTTGTTATTTACCTATTCAAACATCCCAGATTATGGATAAAGA
TGTCCTTACTGAGTCCAATTTAGTGGTGTTGCCTACACAGAATTTCAGATACGTCGTAGC
AACATATGATATATCCCGGAACGATCATGCGATTGTTTATTATGTTTATGACCCAATCCG
GACGATTTCTTATACGTACCCATTTAGACTAACTACCAAGGGTAGACCTGATTTCCTAAG
GATTGAATGTTTTGTGTGGGATGACGATTTGTGGTGTCATCAATTTTACAGGTTCGAGAC
TGACATCACCAACTCCACAACCAGTGTTGAGAACTTAGTCCGTATAAGATTCTCATGTAA
CCGTTCAAAACCTTGA--------------------------------------------
------------------------------------------------------------
------------------------------------------------------------
------------------------------------------------------------
------------------------------------------------------------
---------------------------------
>CDV strain 1sp from South Africa FJ461696
------------------------------------------------------------
------------------------------------------------------------
------------------------------------------------------------
---------------------------------------------------ATGCTCTCC
TACCAAGACAAAGTGGGTGCCTTCTATAAGGATAATGCAAGGGCTAATTCATCCAAGCTG
TCCTTAGTGACAGAAGAGCAAGGGATCAGGAGACCACCCTATTTGCTGTTTGTCCTTCTC
ATCTTACTGGTTGGAGTCCTGGCTTTGCTTGCTATCACTGGAGTTCGATTTCACCAAGTA
TCAACTAGCAATATGGAATTTAGCAGATTGCTGAAAGAGGATATGGAGAAATCAGAGGCC
GTACATCACCAAGTCATAGATGTCTTGACACCGCTCTTCAAAATTATTGGAGATGAGATT
GGGTTACGGTTGCCACAAAAACTAAACGAGATCAAACAATTTATTCTTCAAAAAACAAAC
TTCTTCAATCCGAGCAGGGAATTCGACTTCCGAGATCTCCACTGGTGCATTAATCCGCCT
AGTAAGATCAAGGTGAATTTTACTAGTTACTGTGATACAATTGGGATCAGAAAATCTATT
GCACTGGCAGCAAAACCCATCCTTTTATCAGCACTCTCCGGAGGCAAGGGTGACATATTC
CCACCATACAGATGCAGTGGAGCTACTACTTCAATAGGCAGAGTTTTCCCCCTATCAGTA
TCATTATCCATGTCTTTGATCTCAAGAACATCAGAGATAATCAATATGCTGACCGCTGTC
TCAGACGGGGTGTATGGTAAAACTTATTTGCTAGTGCCTGATTATATTGAAGGAGAGTTC
GACACGCAAAAGATTCGAGTATTTGAGATAGGGTTCATCAAACGGTGGCTGAATGACATG
CCATTACTCCAGACAACCAACTATATGGTCCTCCCGGAGAATTCTAAGGCCAAGGTATGT
ACTATCGCAGTGGGCGAGTTGACACTGGCTTCCTTGTGTGTGGGTGAGAGCACCGTATTA
TTGTATCATGACAGCAATGGTTCACAAGACGGTATT-CTAGTAGTGACGCTGGGAATATT
TGGGGCAACACCTATGGATCAGGTTGAAGAGGTGATACCTGTCGCTCATCCATCAGTGGA
AAAAATACATATAACAAATCACCGCGGTTTCATAAAAGATTCAATAGCAACCTGGATGGT
GCCTGCTTTGGTCTCTGAGAGACAAGAGGAACAAAAAATTTGTCTGGAGTCAGCTTGTCA
AAGAAAATCCTACCCTATGTGCAACCAAACGTCATGGGAACCCTTTGGAGGAGGACAGTT
GCCATCTTACGGGCGGTTGACCTTACCTTTAGATGCAAGCATTGATCTTCAACTGAACAT
ATCATTTACATACGGTCCGGTTATACTGAATGGAGATGGTATGGATTATTATGAAAGCCC
ACTTTTGGACTCCGGATGGCTTACCATTCCTCCTAAGAACGGAACAGTCCTTGGATTGAT
AAACAAAGCAAGTAGAGGAGACCAGTTCACTGTAATCCCCCATGTGTTGACATTTGCGCC
TAGGGAATCAAGTGGAAGTTGTTATTTACCTATTCAAACATCCCAGATTATGGATAAAGA
TGTCCTAACTGAGTCCAATTTAGTGGTGTTGCCTACACAGAATTTCAGATACGTCGTAGC
AACATATGATATATCCCGGAACGATCATGCGATTGTTTATTATGTTTATGACCCAATCCG
GACGATTTCTTATACGTACCCATTTAGACTAACCACCAAGGGTAAACCTGATTTCCTAAG
GATTGAATGTTTTGTGTGGGATGACGATTTGTGGTGTCACCAATTTTACAGATTCGAGGC
TGACATCACCAACTCCACAACCAGTGTTGAGAACTTAGTCCGTATAAGATTCTCATGTAA
CCGTTCAAAACCTTGA--------------------------------------------
------------------------------------------------------------
------------------------------------------------------------
------------------------------------------------------------
------------------------------------------------------------
---------------------------------
>CDV strain 7L from South Africa FJ461711
------------------------------------------------------------
------------------------------------------------------------
------------------------------------------------------------
---------------------------------------------------ATGCTCTCC
TACCAAGACAAAGTGGGTGCCTTCTATAAGGATAATGCAAGGGCTAATTCATCCAAGCTG
TCCTTAGTGACAGAAGAGCAAGGGATCAGGAGACCACCCTATTTGCTGTTTGTCCTTCTC
ATCTTACTGGTTGGAGTCCTGGCTTTGCTTGCTATCACTGGAGTTCGATTTCACCAAGTA
TCAACTAGCAATATGGAATTTAGCAGATTGCTGAAAGAGGATATGGAGAAATCAGAGGCC
GTACATCACCAAGTCATAGATGTCTTGACACCGCTCTTCAAAATTATTGGAGATGAGATT
GGGTTACGGTTGCCACAAAAACTAAACGAGATCAAACAATTTATTCTTCAAAAAACAAAC
TTCTTCAATCCGAGCAGGGAATTCGACTTCCGAGATCTCCACTGGTGCATTAATCCGCCT
AGTAAGATCAAGGTGAATTTTACTAGTTACTGTGATACAGTTGGGATCAGAAAATCTATT
GCACTGGCAGCAAAACCCATCCTTTTATCAGCACTCTCCGGAGGCAAGGGTGACATATTC
CCACCATACAGATGCAGTGGAGCTACTACTTCAATAGGCAGAGTTTTCCCCCTATCAGTA
TCATTATCCATGTCTTTGATCTCAAGAACATCAGAGATAATCAATATGCTGACCGCTGTC
TCAGACGGGGTGTATGGTAAAACTTATTTGCTAGTGCCTGATTATATTGAAGGAGAGTTC
GACACGCAAAAGATTCGAGTATTTGAGATAGGGTTCATCAAACGGTGGCTGAATGATATG
CCATTACTCCAGACAACCAACTATATGGTCCTCCCGGAGAATTCTAAGGCCAAGGTATGT
ACTATCGCAGTGGGCGAGTTGACACTGGCTTCCTTGTGTGTGGGTGAGAGCACCGTATTA
TTGTATCATGACAGCAATGGTTCACAGGACGGTATT-CTAGTAGTGACGCTGGGAATATT
TGGGGCAACACCTATGGATCAGGTTGAAGAGGTGATACCTGTCGCTCATCCATCAGTGGA
AAAAATACATATAACAAATCACCGCGGTTTCATAAAAGATTCAATAGCAACCTGGATGGT
GCCTGCTTTGGTCTCTGAGAGACAAGAGGAACAAAAAATTTGTCTGGAGTCAGCTTGTCA
AAGAAAATCCTACCCTATGTGCAACCAAACGTCATGGGAACCCTTTGGAGGAGGACAGTT
GCCATCTTACGGGCGGTTGACCTTACCTTTAGATGCAAGCATTGATCTTCAACTGAACAT
ATCATTTACATACGGTCCGGTTATACTGAATGGAGATGGTATGGATTATTATGAAAGCCC
ACTTTTGGACTCCGGATGGCTTACCATTCCTCCTAAGAACGGAACAATCCTTGGATTGAT
AAACAAAGCAAGTAGAGGAGACCAGTTCACTGTAATCCCCCATGTGTTGACATTTGCGCC
TAGGGAATCAAGTGGAAGTTGTTATTTACCTATTCAAACATCCCAGATTATGGATAAAGA
TGTCCTAACTGAGTCCAATTTAGTGGTGTTGCCTACACAGAATTTCAGATACGTCGTAGC
AACATATGATATATCCCGGAACGATCATGCGATTGTTTATTATGTTTATGACCCAATCCG
GACGATTTCTTATACGTACCCATTTAGACTAACCACCAAGGGTAAACCTGATTTCCTAAG
GATTGAATGTTTTGTGTGGGATGACGATTTGTGGTGTCACCAATTTTACAGATTCGAGGC
TGACATCACCAACTCCACAACCAGTGTTGAGAACTTAGTCCGTATAAGATTCTCATGTAA
CCGTTCAAGACCTTGA--------------------------------------------
------------------------------------------------------------
------------------------------------------------------------
------------------------------------------------------------
------------------------------------------------------------
---------------------------------
>CDV strain 4L7039 from South Africa FJ461714
------------------------------------------------------------
------------------------------------------------------------
------------------------------------------------------------
---------------------------------------------------ATGCTCTCC
TACCAAGACAAGGTGGGCGCCTTCTATAAGGATAATGCAAGAGCTAATTCATCCAAGCTG
TCCTTAGTGACAGAAGAGCAAGGGATCAGGAGACCGCCCTATTTGCTGTTTGTCCTTCTC
ATCCTACTGGTTGGAGTCCTGGCCTTGCTTGCTATCACTGGAGTTCGATTTCACCAAGTA
TCAACTAGCAATATGGAATTTAGCAGATTGCTGAAAGAGGATATGGAGAAATCAGAGGCC
GTACATCACCAAGTCATAGATGTCTTGACACCGCTCTTCAAAATTATTGGAGATGAGATT
GGGTTACGGTTGCCACAAAAACTAAACGAGATCAAACAATTTATTCTTCAAAAAACAAAC
TTCTTCAATCCGAGCAGGGAATTCGACTTCCGAGATCTCCACTGGTGCATTAATCCGCCT
AGTAAGATCAAGGTGAATTTTACTAGTTACTGTGATACAATTGGGATCAAAAAATCTATT
GCATCGGCAGCAAAACCCATCCTTTTATCAGCACTCTCCGGAGGCAGAGGTGACATATTC
CCACCATACAGATGCAGTGGAGCTACTACTTCAATGGGCAGAGTTTTCCCCCTATCAGTA
TCATTATCCATGTCTTTGATCTCAAGAACATCAGAGATAATCAATATGCTGACCGCTATC
TCAGACGGGGTGTATGGTAAAACTTATTTGCTAGTGCCTGATTATATTGAAGGGGAGTTC
GACACGCAAAAGATTCGAGTATTTGAGATAGGGTTCATCAAACGGTGGCTGAATGACATG
CCATTGCTCCAGACAACCAACTATATGGTCCTCCCGGAGAATTCTAAGGCCAAGGTATGT
ACTATTGCAGTGGGCGAGTTGACACTGGCTTCCTTGTGTGTGGATGATAGCACCGTATTA
TTGTATCATGACAGCAATGGTTCACAAGATGGTATT-CTAGTAGTGACGCTGGGAATATT
TGGGGCAACACCTATGGACCAAATTGAGGAGGTGATACCTATCGCTCATCCATCAGTAGA
AAAAATACATATAACAAATCACCGCGGTTTCATAAAAGATTCAATAGCAACCTGGATGGT
GCCTGCATTGGTCTCTGAGAGACAAGAGGAACAAAAAATTTGTCTGGAGTCAGCTTGTCA
AAGAAAATCCTACCCTATGTGCAACCAAACGTCATGGGAACCCTTTGGAGGAGGACAGTT
GCCATCTTACGGGCGGTTGACCTTACCTTTAGATGCAAGCATTGATCTTCAACTTAACAT
ATCGTTTACATATGGTCCGGTTATACTGAATGGAGATGGTATGGATTATTATGAAAGCCC
ACTTTTGGACTCCGGATGGCTTACCATTCCTCCTAAGAACGGAACAATCCTTGGATTGAT
AAACAAAGCAAGTAGAGGAGACCAGTTCACTGTAATCCCCCATGTGTTGACATTTTCGCC
TAGGGAATCAAGTGGAAGTTGTTATTTACCTATTCAAACATCCCAGATTATGGATAAAGA
TGTCCTTACTGAGTCCAATTTAGTGGTGTTGCCTACACAGAATTTCAGATACGTCGTAGC
AACATATGATATATCCCGGAACGATCATGCGATTGTTTATTATGTTTATGACCCAATCCG
GACGATTTCTTATACGTACCCATTTAGACTAACTACCAAGGGTAGACCTGATTTCCTAAG
GATTGAATGTTTTGGGTGGGATGACGATTTGTGGTGTCATCAATTTTACAGGTTCGAGAC
TGACATCACCAACTCCACAACCAGTGTTGAGAACTTAGTCCGTATAAGATTCTCATGTAA
CCGTTCAAAACCTTGA--------------------------------------------
------------------------------------------------------------
------------------------------------------------------------
------------------------------------------------------------
------------------------------------------------------------
---------------------------------
>CDV strain 4sp from South Africa FJ461715
------------------------------------------------------------
------------------------------------------------------------
------------------------------------------------------------
---------------------------------------------------ATGCTCTCC
TACCAAGACAAGGTGGGCGCCTTCTATAAGGATAATGCAAGAGCTAATTCATCCAAGCTG
TCCTTAGTGACAGAAGAGCAAGGGATCAGGAGACCGCCCTATTTGCTGTTTGTCCTTCTC
ATCCTACTGGTTGGAGTCCTGGCCTTGCTTGCTATCACTGGAGTTCGATTTCACCAAGTA
TCAACTAGCAATATGGAATTTAGCAGATTGCTGAAAGAGGATATGGAGAAATCAGAGGCC
GTACATCACCAAGTCATAGATGTCTTGACACCGCTCTTCAAAATTATTGGAGATGAGATT
GGGTTACGGTTGCCACAAAAACTAAACGAGATCAAACAATTTATTCTTCAAAAAACAAAC
TTCTTCAATCCGAGCAGGGAATTCGACTTCCGAGATCTCCACTGGTGCATTAATCCGCCT
AGTAAGATCAAGGTGAATTTTACTAGTTACTGTGATACAATTGGGATCAAAAAATCTATT
GCATCGGCAGCAAAACCCATCCTTTTATCAGCACTCTCCGGAGGCAGAGGTGACATATTC
CCACCATACAGATGCAGTGGAGCTACTACTTCAATGGGCAGAGTTTTCCCCCTATCAGTA
TCATTATCCATGTCTTTGATCTCAAGAACATCAGAGATAATCAATATGCTGACCGCTATC
TCAGACGGGGTGTATGGTAAAACTTATTTGCTAGTGCCTGATTATATTGAAGGGGAGTTC
GACACGCAAAAGATTCGAGTATTTGAGATAGGGTTCATCAAACGGTGGCTGAATGACATG
CCATTGCTCCAGACAACCAACTATATGGTCCTCCCGGAGAATTCTAAGGCCAAGGTATGT
ACTATTGCAGTGGGAGAGTTGACACTGGCTTCCTTGTGTGTGGATGATAGCACCGTATTA
TTGTATCATGACAGCAATGGTTCACAAGATGGTATT-CTAGTAGTGACGCTGGGAATATT
TTGGGCAACACCTATGGACCAAATTGAGGAGGTGATACCTATCGCTCATCCATCAGTAGA
AAAAATACATATAACAAATCACCGCGGTTTCATAAAAGATTCAATAGCAACCTGGATGGT
GCCTGCATTGGTCTCTGAGAGACAAGAGGAACAAAAAATTTGTCTGGAGTCAGCTTGTCA
AAGAAAATCCTACCCTATGTGCAACCAAACGTCATGGGAACCCTTTGGAGGAGGACAGTT
GCCATCTTACGGGCGGTTGACCTTACCTTTAGATGCAAGCATTGATCTTCAACTTAACAT
ATCGTTTACATATGGTCCGGTTATACTGAATGGAGATGGTATGGATTATTATGAAAGCCC
ACTTTTGGACTCCGGATGGCTTACCATTCCTCCTAAGAACGGAACAATCCTTGGATTGAT
AAACAAAGCAAGTAGAGGAGACCAGTTCACTGTAATCCCCCATGTGTTGACATTTTCGCC
TAGGGAATCAAGTGGAAGTTGTTATTTACCTATTCAAACATCCCAGATTATGGATAAAGA
TGTCCTTACTGAGTCCAATTTAGTGGTGTTGCCTACACAGAATTTCAGATACGTCGTAGC
AACATATGATATATCCCGGAACGATCATGCGATTGTTTATTATGTTTATGACCCAATCCG
GACGATTTCTTATACGTACCCATTTAGACTAACTACCAAGGGTAGACCTGATTTCCTAAG
GATTGAATGTTTTGTGTGGGATGACGATTTGTGGTGTCATCAATTTTACAGGTTCGAGAC
TGACATCACCAACTCCACAACCAGTGTTGAGAACTTAGTCCGTATAAGATTCTCATGTAA
CCGTTCAAAACCTTGA--------------------------------------------
------------------------------------------------------------
------------------------------------------------------------
------------------------------------------------------------
------------------------------------------------------------
---------------------------------
>CDV strain 16L from South Africa FJ461716
------------------------------------------------------------
------------------------------------------------------------
------------------------------------------------------------
---------------------------------------------------ATGCTCTCC
TACCAAGACAAGGTGGGCGCCTTCTATAAGGATAATGCAAGAGCTAATTCATCCAAGCTG
TCCTTAGTGACAGAAGAGCAAGGGATCAGGAGACCGCCCTATTTGCTGTTTGTCCTTCTC
ATCCTACTGGTTGGAGTCCTGGCCTTGCTTGCTATCACTGGAGTTCGATTTCACCAAGTA
TCAACTAGCAATATGGAATTTAGCAGATTGCTGAAAGAGGATATGGAGAAATCAGAGGCC
GTACATCACCAAGTCATAGATGTCTTGACACCGCTCTTCAAAATTATTGGAGATGAGATT
GGGTTACGGTTGCCACAAAAACTAAACGAGATCAAACAATTTATTCTTCAAAAAACAAAC
TTCTTCAATCCGAGCAGGGAATTCGACTTCCGAGATCTCCACTGGTGCATTAATCCGCCT
AGTAAGATCAAGGTGAATTTTACTAGTTACTGTGATACAATTGGGATCAAAAAATCTATT
GCATCGGCAGCAAAACCCATCCTTTTATCAGCACTCTCCGGAGGCAGACGTGACATATTC
CCACCATACAGATGCAGTGGAGCTACTACTTCAATGGGCAGAGTTTTCCCCCTATCAGTA
TCATTATCCATGTCTTTGATCTCAAGAACATCAGAGATAATCAATATGCGGACCGCTATC
TCAGACGGGGTGTATGGTAAAACTTATTTGCTAGTGCCTGATTATATTGAAGGGGAGTTC
GACACGCAAAAGATTCGAGTATTTGAGATAGGGTTCATCAAACGGTGGCTGAATGACATG
CCATTGCTCCAGACAACCAACTATATGATCCTCCCGGAGAATTCTAAGGCCAAGGTATGT
ACTATTGCAGTGGGCGAGTTGACACTGGCTTCCTTGTGTGTGGATGATAGCACTGTATTA
TTGTATCATGACAGCAATGGTTCACAAGATGGTATT-CTAGTAGTGACGCTGGGAATATT
TGGGGCAACACCTATGGACCAAGTTGAGGAGGTGATACCTATCGCTCATCCATCAGTAGA
AAAAATACATATAACAAATCACCGCGGTTTCATAAAAGATTCAATAGCAACCTGGATGGT
GCCTGCATTGGTCTCTGAGAGACAAGAGGAACAAAAAATTTGTCTGGAGTCAGCTTGTCA
AAGAAAATCCTACCCTATGTGCAACCAAACGTCATGGGAACCCTTTGGAGGAGGACAGTT
GCCATCTTACGGGCGGTTGACCTTACCTTTAGATGCAAGCATTGATCTTCAACTTAACAT
ATCGTTTACATATGGTCCGGTTATACTGAATGGAGATGGTATGGATTATTATGAAAGCCC
ACTTTTGGACTCCGGATGGCTTACCATTCCTCCTAAGAACGGAACAATCCTTGGATTGAT
AAACAAAGCAAGTAGAGGAGACCAGTTCACTGTAATCCCCCATGTGTTGACATTTTCGCC
TAGGGAATCAAGTGGAAGTTGTTATTTACCTATTCAAACATCCCAGATTATGGATAAAGA
TGTCCTTACTGAGTCCAATTTAGTGGTGTTGCCTACACAGAATTTCAGATACGTCGTAGC
AACATATGATATATCCCGGAACGATCATGCGATTGTTTATTATGTTTATGACCCAATCCG
GACGATTTCTTATACGTACCCATTTAGACTAACTACCAAGGGTAGACCTGATTTCCTAAG
GATTGAATGTTTTGTGTGGGATGACGATCTGTGGTGTCATCAATTTTACAGGTTCGAGAC
TGACATCACCAACTCCACAACCAGTGTTGAGAACTTAGTCCGTATAAGATTCTCATGTAA
CCGTTCAAAACCTTGA--------------------------------------------
------------------------------------------------------------
------------------------------------------------------------
------------------------------------------------------------
------------------------------------------------------------
---------------------------------
>CDV strain 2L from South Africa FJ461720
------------------------------------------------------------
------------------------------------------------------------
------------------------------------------------------------
---------------------------------------------------ATGCTCTCC
TACCAAGACAAAGTGGGTGCCTTCTATAAGGATAATGCAAGAGCTAATTCATCCAAGCTG
TCCTTAGTGACAGAAGAGCAAGGGATCAGGAGACCGCCCTATTTGCTGTTTGTCCTTCTC
ATCCTATTGGTTGGAGTCCTGGCCTTGCTTGCTATCACTGGAGTTCGATTTCACCAAGTA
TCAACTAGCAATATGGAATTTAGCAGATTGCTGAAAGAGGATATGGAGAAATCAGAGGCC
GTACATCACCAAGTCATAGATGTCTTGACACCGCTCTTCAAAATTATTGGAGATGAGATT
GGGTTACGGTTGCCACAAAAACTAAACGAGATCAAACAATTTATTCTTCAAAAAACAAAC
TTCTTCAATCCGAGCAGGGAATTCGACTTCCGAGATCTCCACTGGTGCATTAATCCGCCT
AGTAAGATCAAGGTGAATTTTACTAGTTACTGTGATACAATTGGGATCAAAAAATCTATT
GCATCGGCAGCAAAACCCATCCTTTTATCAGCACTCTCCGGAGGCAAGGGTGACATATTC
CCACCATACAGATGCAGTGGAGCTACTACTTCAATGGGCAGAGTTTTCCCCCTATCAGTA
TCATTATCCATGTCTTTGATCTCAAGAACATCAGAGATAATCAATATGCTGACCGCTATC
TCAGACGGGGTGTATGGTAAAACTTATTTGCTAGTGCCTGATTATATTGAAGGGGAGTTC
GACACGCAAAAGATTCGAGTATTTGAGATAGGGTTCATCAAACGGTGGCTGAATGACATG
CCATTGCTCCAGACAACCAACTATATGGTCCTCCCGGAGAATTCTAAGGCCAAGGTATGT
ACTATTGCAGTGGGCGAGTTGACACTGGCTTCCTTGTGTGTGGATGATAGCACCGTATTA
TTGTATCATGACAGCAATGGTTCACAAGATGGTATT-CTAGTAGTGACGCTGGGAATATT
TGGGGCAACACCTATGGACCAAGTTGAGGAGGTGATACCTATCGCTCATCCATCAGTAGA
AAAAATACATATAACAAATCACCGCGGTTTCATAAAAGATTCAATAGCAACCTGGATGGT
GCCTGCATTGGTCTCTGAGAGACAAGAGGAACAAAAAATTTGTCTGGAGTCAGCTTGTCA
AAGAAAATCCTACCCTATGTGCAACCAAACGTCATGGGAACCCTTTGGAGGAGGACAGTT
GCCATCTTACGGGCGGTTGACCTTACCTTTAGATGCAAGCATTGATCTTCAACTTAACAT
ATCGTTTACATATGGTCCGGTTATACTGAATGGAGATGGTATGGATTATTATGAAAGCCC
ACTTTTGGACTCCGGATGGCTTACCATTCCTCCTAAGAACGGAACAATCCTTGGATTGAT
AAACAAAGCAAGTAGAGGAGACCAGTTCACTGTAATCCCCCATGTGTTGACATTTTCGCC
TAGGGAATCAAGTGGAAGTTGTTATTTACCTATTCAAACATCCCAGATTATGGATAAAGA
TGTCCTTACTGAGTCCAATTTAGTGGTGTTGCCTACACAGAATTTCAGATACGTCGTAGC
AACATATGATATATCCCGGAACGATCATGCGATTGTTTATTATGTTTATGACCCAATCCG
GACGATTTCTTATACGTACCCATTTAGACTAACCACCAAGGGTAAACCTGATTTCCTAAG
GATTGAATGTTTTGTGTGGGATGACGATTTGTGGTGTCACCAATTTTACAGATTCGAGGC
TGACATCACCAACTCCACAACCAGTGTTGAGAACTTAGTCCGTATAAGATTCTCATGTAA
CCGTTCAAAACCTTGA--------------------------------------------
------------------------------------------------------------
------------------------------------------------------------
------------------------------------------------------------
------------------------------------------------------------
---------------------------------
>CDV strain 12sp from South Africa FJ461721
------------------------------------------------------------
------------------------------------------------------------
------------------------------------------------------------
---------------------------------------------------ATGCTCTCC
TACCAAGACAAGGTGGGCGCCTTCTATAAGGATAATGCAAGAGCTAATTCATCCAAGCTG
TCCTTAGTGACAGAAGAGCAAGGGATCAGGAGACCGCCCTATTTGCTGTTTGTCCTTCTC
ATCCTACTGGTTGGAGTCCTGGCCTTGCTTGCTATCACTGGAGTTCGATTTCACCAAGTA
TCAACTAGCAATATGGAATTTAGCAGATTGCTGAAAGAGGATATGGAGAAATCAGAGGCC
GTACATCACCAAGTCATAGATGTCTTGACACCACTCTTCAAAATTATTGGAGATGAGATT
GGGTTACGGTTGCCACAAAAACTAAACGAGATCAAACAATTTATTCTTCAAAAAACAAAC
TTCTTCAATCCGAGCAGGGAATTCGACTTCCGAGATCTCCACTGGTGCATTAATCCGCCT
AGTAAGATCAAGGTGAATTTTACTAGTTACTGTGATACAATTGGGATCAAAAAATCTATT
GCATCGGCAGCAAAACCCATCCTTTTATCAGCACTCTCCGGAGGCAGAGGTGACATATTC
CCACCATACAGATGCAGTGGAGCTACTACTTCAATGGGCAGAGTTTTCCCCCTATCAGTA
TCATTATCCATGTCTTTGATCTCAAGAACATCAGAGATAATCAATATGCTGACCGCTATC
TCAGACGGGGTGTATGGTAAAACTTATTTGCTAGTGCCTGATTATATTGAAGGGGAGTTC
GACACGCAAAAGATTCGAGTATTTGAGATAGGGTTCATCAAACGGTGGCTGAATGACATG
CCATTGCTCCAGACAACCAACTATATGGTCCTCCCGGAGAATTCTAAGGCCAAGGTATGT
ACTATTGCAGTGGGCGAGTTGACACTGGCTTCCTTGTGTGTGGACGATAGCACCGTATTA
TTGTATCATGACAGCAATGGTTCACAAGATGGTATT-CTAGTAGTGACGCTGGGAATATT
TGGGGCAACACCTATGGACCAAGTTGAGGAGGTGATACCTATCGCTCACCCATCAGTAGA
AAAAATACATATAACAAATCACCGCGGTTTCATAAAAGATTCAATAGCAACCTGGATGGT
GCCTGCATTGGTCTCTGAGAGACAAGAGGAACAAAAAATTTGTCTGGAGTCAGCTTGTCA
AAGAAAATCCTACCCTATGTGCAACCAAACGTCATGGGAACCCTTTGGAGGAGGACAGTT
GCCATCTTACGGGCGGTTGACCTTACCTTTAGATGCAAGCATTGATCTTCAACTTAACAT
ATCGTTTACATATGGTCCGGTTATACTGAATGGAGATGGTATGGATTATTATGAAAGCCC
ACTTTTGGACTCCGGATGGCTTACCATTCCTCCTAAGAACGGAACAATCCTTGGATTGAT
AAACAAAGCAAGTAGAGGAGACCAGTTCACTGTAATCCCCCATGTGTTGACATTTTCGCC
TAGGGAATCAAGTGGAAGTTGTTATTTACCTATTCAAACATCCCAGATTATGGATAAAGA
TGTCCTTACTGAGTCCAATTTAGTGGTGTTGCCTACACAGAATTTCAGATACGTCGTAGC
AACATATGATATATCCCGGAACGATCATGCGATTGTTTATTATGTTTATGACCCAATCCG
GACGATTTCTTATACGTACCCATTTAGACTAACTACCAAGGGTAGACCTGATTTCCTAAG
GATTGAATGTTTTGTGTGGGATGACGATTTGTGGTGTCATCAATTTTACAGGTTCGAGAC
TGACATCACCAACTCCACAACCAGTGTTGAGAACTTAGTCCGTATAAGATTCTCATGTAA
CCGTTCAAAACCTTGA--------------------------------------------
------------------------------------------------------------
------------------------------------------------------------
------------------------------------------------------------
------------------------------------------------------------
---------------------------------
>CDV strain 23L from South Africa FJ461722
------------------------------------------------------------
------------------------------------------------------------
------------------------------------------------------------
---------------------------------------------------ATGCTCTCC
TACCAAGACAAGGTGGGCGCCTTCTATAAGGATAATGCAAGAGCTAATTCATCCAAGCTG
TCCTTAGTGACAGAAGAGCAAGGGATCAGGAGACCGCCCTATTTGCTGTTTGTCCTTCTC
ATCCTACTGGTTGGAGTCCTGGCCTTGCTTGCTATCACTGGAGTTCGATTTCACCAAGTA
TCAACTAGCAATATGGAATTTAGCAGATTGCTGAAAGAGGATATGGAGAAATCAGAGGCC
GTACATCACCAAGTCATAGATGTCTTGACTCCGCTCTTCAAAATTATTGGAGATGAGATT
GGGTTACGGTTGCCACAAAAACTAAACGAGATCAAACAATTTATTCTTCAAAAAACAAAC
TTCTTCAATCCGAGCAGGGAATTCGACTTCCGAGATCTCCACTGGTGCATTAATCCGCCT
AGTAAGATCAAGGTGAATTTTACTAGTTACTGTGATACAATTGGGATCAAAAAATCTATT
GCATCGGCAGCAAAACCCATCCTTTTATCAGCACTCTCCGGAGGCAGAGGTGACATATTC
CCACCATACAGATGCAGTGGAGCTACTACTTCAATGGGCAGAGTTTTCCCCCTATCAGTA
TCATTATCCATGTCTTTGATCTCAAGAACATCAGAGATAATCAATATGCTGACCGCTATC
TCAGACGGGGTGTATGGTAAAACTTATTTGCTAGTGCCTGATTATATTGAAGGGGAGTTC
GACACGCAAAAGATTCGAGTATTTGAGATAGGGTTCATCAAACGGTGGCTGAATGACATG
CCATTGCTCCAGACAACCAACTATATGGTCCTCCCGGAGAATTCTAAGGCCAAGGTATGT
ACTATTGCAGTGGGCGAGTTGACACTGGCTTCCTTGTGTGTGGATGATAGCACCGTATTA
TTGTATCATGACAGCAATGGTTCACAAGATGGTATT-CTAGTAGGGACGCTGGGAATATT
TGGGGCAACACCTATGGACCAAGTTGAGGAGGTGATACCTATCGCTCATCCATCAGTAGA
AAAAATACATATAACAAATCACCGCGGTTTCATAAAAGATTCAATAGCAACCTGGATGGT
GCCTGCATTGGTCTCTGAGAGACAAGAGGAACAAAAAATTTGTCTGGAGTCAGCTTGTCA
AAGAAAATCCTACCCTATGTGCAACCAAACGTCATGGGAACCCTTTGGAGGAGGACAGTT
GCCATCTTACGGGCGGTTGACCTTACCTTTAGATGCAAGCATTGATCTTCAACTTAACAT
ATCGTTTACATATGGTCCGGTTATACTGAATGGAGATGGTATGGATTATTATGAAAGCCC
ACTTTTGGACTCCGGATGGCTTACCATTCCTCCTAAGAACGGAACAATCCTTGGATTGAT
AAACAAAGCAAGTAGAGGAGACCAGTTCACTGTAATCCCCCATGTGTTGACATTTTCGCC
TAGGGAATCAAGTGGAAGTTGTTATTTACCTATTCAAACATCCCAGATTATGGATAAAGA
TGTCCTTACTGAGTCCAATTTAGTGGTGTTGCCTACACAGAATTTCAGATACGTCGTAGC
AACATATGATATATCCCGGAACGATCATGCGATTGTTTATTATGTTTATGACCCAATCCG
GACGATTTCTTATACGTACCCATTTAGACTAACTACCAAGGGTAGACCTGATTTCCTAAG
GATTGAATGTTTTGTGTGGGATGACGATTTGTGGTGTCATCAATTTTACAGGTTCGAGAC
TGACATCACCAACTCCACAACCAGTGTTGAGAACTTAGTCCGTATAAGATTCTCATGTAA
CCGTTCAAAACCTTGA--------------------------------------------
------------------------------------------------------------
------------------------------------------------------------
------------------------------------------------------------
------------------------------------------------------------
---------------------------------
>CDV strain 23sp from South Africa FJ461723
------------------------------------------------------------
------------------------------------------------------------
------------------------------------------------------------
---------------------------------------------------ATGCTCTCC
TACCAAGACAAGGTGGGCGCCTTCTATAAGGATAATGCAAGAGCTAATTCATCCAAGCTG
TCCTTAGTGACAGAAGAGCAAGGGATCAGGAGACCGCCCTATTTGCTGTTTGTCCTTCTC
ATCCTACTGGTTGGAGTCCTGGCCTTGCTTGCTATCACTGGAGTTCGATTTCACCAAGTA
TCAACTAGCAATATGGAATTTAGCAGATTGCTGAAAGAGGATATGGAGAAATCAGAGGCC
GTACATCACCAAGTCATAGATGTCTTGACTCCGCTCTTCAAAATTATTGGAGATGAGATT
GGGTTACGGTTGCCACAAAAACTAAACGAGATCAAACAATTTATTCTTCAAAAAACAAAC
TTCTTCAATCCGAGCAGGGAATTCGACTTCCGAGATCTCCACTGGTGCATTAATCCGCCT
AGTAAGATCAAGGTGAATTTTACTAGTTACTGTGATACAATTGGGATCAAAAAATCTATT
GCATCGGCAGCAAAACCCATCCTTTTATCAGCACTCTCCGGAGGCAGAGGTGACATATTC
CCACCATACAGATGCAGTGGAGCTACTACTTCAATGGGCAGAGTTTTCCCCCTATCAGTA
TCATTATCCATGTCTTTGATCTCAAGAACATCAGAGATAATCAATATGCTGACCGCTATC
TCAGACGGGGTGTATGGTAAAACTTATTTGCTAGTGCCTGATTATATTGAAGGGGAGTTC
GACACGCAAAAGATTCGAGTATTTGAGATAGGGTTCATCAAACGGTGGCTGAATGACATG
CCATTACTCCAGACAACCAACTATATGGTCCTCCCGGAGAATTCTAAGGCCAAGGTATGT
ACTATTGCAGTGGACTGGGTGACACTGGCTTCCTTGTGTGTGGATGATAGCACCGTATTA
TTGTATCATGACAGCAATGGTTCACAAGGTAGTATT-CTAGTAGTGACGCTGGGAATATT
TGGGGCAACACCTATGGACCAAGTTGAGGAGGTGATACCTATCGCTCACCCATCAGTAGA
AAAAATACATATAACAAATCACCGCGGTTTCATAAAAGATTCAATAGCAACCTGGATGGT
GCCTGCATTGGTCTCTGAGAGACAAGAGGAACAAAAAATTTGTCTGGAGTCAGCTTGTCA
AAGAAAATCCTACCCTATGTGCAACCAAACGTCATGGGAACCCTTTGGAGGAGGACAGTT
GCCATCTTACGGGCGGTTGACCTTACCTTTAGATGCAAGCATTGATCTTCAACTTAACAT
ATCGTTTACATATGGTCCGGTTATACTGAATGGAGATGGTATGGATTATTATGAAAGCCC
ACTTTTGGACTCCGGATGGCTTACCATTCCTCCTAAGAACGGAACAATCCTTGGATTGAT
AAACAAAGCAAGTAGAGGAGACCAGTTCACTGTAATCCCCCATGTGTTGACATTTTCGCC
TAGGGAATCAAGTGGAAGTTGTTATTTACCTATTCAAACATCCCAGATTATGGATAAAGA
TGTCCTTACTGAGTCCAATTTAGTGGTGTTGCCTACACAGAATTTCAGATACGTCGTAGC
AACATATGATATATCCCGGAACGATCATGCGATTGTTTATTATGTTTATGACCCAATCCG
GACGATTTCTTATACGTACCCATTTAGACTAACTACCAAGGGTAGACCTGATTTCCTAAG
GATTGAATGTTTTGTGTGGGATGACGATTTGTGGTGTCATCAATTTTACAGGTTCGAGAC
TGACATCACCAACTCCACAACCAGTGTTGAGAACTTAGTCCGTATAAGATTCTCATGTAA
CCGTTCAAAACCTTGA--------------------------------------------
------------------------------------------------------------
------------------------------------------------------------
------------------------------------------------------------
------------------------------------------------------------
---------------------------------
>CDV strain TW1, Taiwan FJ705230
------------------------------------------------------------
------------------------------------------------------------
------------------------------------------------------------
---------------------------------------------------ATGCTCTCC
TACCAAGACAAGGTGGGTGCCTTCTATAAGGATAATGCAAGAGCTAATTCATCCAAGCTG
TCCTTAGTGACAGAAGAGCAAGGGGGAAGGAGACCACCCTATTTGCTGTTTGTCCTTCTC
ATCCTACTGATTGGAATCCTGGCCTTGCTTGCCATCACTGGAGTTCGATTTCATCAAGTA
TCAACTAGCAATATGGAATTTAGCAGATTGCTGAAAGAGGATATGGAGAAATCAGAGGCC
GTACATCACCAAGTCATAGATGTCTTGACACCGCTCTTCAAAATTATTGGAGATGAGATT
GGGTTACGGTTGCCACAAAAACTAAACGAGATCAAACAATTTATCCTTCAAAAGACAAAC
TTCTTCAATCCGAACAGGGAATTCGACTTCCGCGATCTCCACTGGTGCATTAACCCACCT
AGCAAGATCAAGGTGAATTTTACCAATTACTGTGATACAGTTAGGGTCAAAAAATCTATT
GCATCGGCAGCAAATCCCATCATTTTATCAGCACTCTCCGGAGCCAGAGGTGACATATTC
CCGCCGTACAGATGCAGTGGAGCTACTACTTCAGTAGGCAGAGTATTCCCCCTATCCGTA
TCATTATCCATGTCTTTGATATCAAGAACATCAGAGATAATCAATATGCTAACCGCTATC
TCAGACGGAATGTATGGTAAAACTTATTTGCTAGTGCCTGATTATATTGAAGGGGAGTTC
GACTCGCAAAAGATTCGAGTCTTTGAGATAGGGTTTATCAAACGGTGGCTGAATGACATG
CCTTTACTCCAGACAACCAACTATATGGTCCTTCCGGAAACTTCCAAAGCCAAGGTATGT
ACTATAGCAGTGGGCGAGCTGACACTAGCTTCCTTGTGTGTAGATGAGAGCACCGTATTG
TTATATCATGACAGCAATGGTTCACAAAATGGTATT-CTAGTAGTGACATTGGGGATATT
TGGGGCAACACCTATGGATCAAGTTGAAGAGGTGATACCTATCGCTCACCCATCAGTGGA
GAGAATACATATAACAAATCACCGTGGGTTCATAAAAGATTCAATAGTAACCTGGATGGT
GCCTGTATTGGTCTCAGAGAAACAAGAGGAGCAAAAAAACTGTCTGGAGTCTGCTTGTCA
AAGAAAAACCTACCCTATGTGCAACCAAACGTCATGGGAACCCTTTGGAGGAGGACAGTT
GCCCTCTTATGGGCGGTTGACATTACTTCTAGATCCAAGCATTGACCTTCAACTTAACAT
ATCATTTACATATGGTCCGGTTATACTGAACGGAGACGGTATGGATTATTATGAAAGCCC
ACTTTTGGACTCCGGATGGCTTACCATACCTCCTAAGAACGGAACAGTCCTTGGATTGAT
AAACAAAGCAAGTAGAGGAGACCAGTTCACTGTGACCCCCCATGTGTTGACATTTGCGCC
CAGGGAATCAAGTGGAAATTGTTATTTGCCTATTCAAACATCCCAGATTATGGATAAAGA
TGTCCTTACTGAGTCCAATTTAGTAGTGTTACCTACACAGAATTTTAGGTATGTCATAGC
AACATATGATATATCCCGGGGCGATCATGCAATTGTTTATTATGTTTATGACCCAATCCG
GACGATTTCTTATACATACCCATTTAGACTAACTACCAAGGGTAGACCTGATTTCCTAAG
GATTGAATGTTTTGTGTGGGATGACGATTTGTGGTGTCATCAATTTTACCGATTCGAGGC
TAACATTACTAACTCTACAACCAGTGTTGAGAATTTAGTCCGTATAAGATTCTCATGTAA
CCGTTCAAAACCTTGA--------------------------------------------
------------------------------------------------------------
------------------------------------------------------------
------------------------------------------------------------
------------------------------------------------------------
---------------------------------
>CDV strain TW3 from Taiwan FJ705232
------------------------------------------------------------
------------------------------------------------------------
------------------------------------------------------------
---------------------------------------------------ATGCTCTCC
TACCAAGACAAGGTGGGTGCCTTCTATAAGGATAATGCAAGAGCTAATTCATCCAAGCTG
TCCTTAGTGACAGAAGAGCAAGGGGGAAGGAGACCACCCTATTTGCTGTTTGTCCTTCTC
ATCCTACTGATTGGAATCCTGGCCTTGCTTGCCATCACTGGAGTTCGATCTCACCAAGTA
TCAACTAGCAATATGGAATTTAGCAGATTGCTGAAAGAGGATATGGAGAAATCAGAGGCC
GTACATCACCAAGTCATAGATGTCTTGACACCGCTCTTCAAAATTATTGGAGATGAGATT
GGGTTACGGTTGCCACAAAAACTAAACGAGATCAAACAATTTATCCTTCAAAAGACAAAC
TTCTTCAATCCGAACAGGGAATTCGACTTCCGCGATCTCCACTGGTGCATTAACCCACCT
AGCAAGATCAAGGTGAATTTTACCAATTGCTGTGATACAGTTGGGGTCAAAAAATCTATT
GCATCGGCAGCAAATCCCATCATTTTATCAGCACTCTCCGGAGCCAGAGGTGACATATTC
CCGCCGTACAGATGCAGTGGAGCTACTACTTCAGTAGGCAGAGTATTCCCCCTATCCGTA
TCATTATCCATGTCTTTGATATCAAGAACATCAGAGATAATCAATATGCTAACCGCTATC
TCAGACGGAATGTATGGTAAAACTTATTTACTAGTGCCTGATTATATTGAAGGGGAGTTC
GACTCGCAAAAGATTCGAGTCTTTGAGATAGGGTTTATCAAACGGTGGCTGAATGACATG
CCTTTACTCCAGACAACCAACTATATGGTCCTTCCGGAAACTTCCAAAGCCAAGGTATGT
ACTATAGCAGTGGGCGAGCTGACACTAGCTTCCTTGTGTGTAGATGAGAGCACCGTATTG
TTATATCATGACAGCAATGGTTCACAAAATGGTATT-CTAGTAGTGACATTGGGAATATT
TGGGGCAACACCTATGGATCAAGTTGAAGAGGTGATACCTATCGCTCACCCATCAGTGGA
GAGAATACATATAACAAATCACCGTGGGTTCATAAAAGATTCAATAGTAACCTGGATGGT
GCCTGTATTGGTCTCAGAGAAACAAGAGGAGCAAAAAAGCTGTCTGGAGTCTGCTTGTCA
AAGAAAAACCTACCCTATGTGCAACCAAACGTCATGGGAACCCTTTGGAGGAGGACAGTT
GCCTTCTTATGGGCGGTTGACATTACCTCTAGATCCAAGCATTGACCTTCAACTTAACAT
ATCATTTACATATGGTCCGGTTATACTGAACGGAGACGGTATGGATTATTATAAAAGCCC
ACTTTTGGACTCCGGATGGCTTACCATACCTCCTAAGAACGGAACAGTCCTTGGATTGAT
AAACAAAGCAAGTAGAGGAGACCAGTTCACTGTGACCCCCCATGTGTTGACATTTGCGCC
CAGGGAATCAAGTGGAAATTGTTATTTGCCTATTCAAACATCCCAGATTATGGATAAAGA
TGTCCTTACTGAGTCCAATTTAGTAGTGTTACCTACACAGAATTTTAGGTATGTCATAGC
AACATATGATATATCCCGGGGCGATCATGCAATTGTTTATTATGTTTATGACCCAATCCG
GACGATTTCTTATACATACCCATTTAGACTAACTACCAAGGGTAGACCTGATTTCCTAAG
GATTGAATGTTTTGTGTGGGATGACGATTTGTGGTGTCATCAATTTTACCGATTCGAGGC
TAACATTACTAACTCTACAACCAGTGTTGAGAATTTAGTCCGTATAAGATTCTCATGTAA
CCGTTCAAAACCTTGA--------------------------------------------
------------------------------------------------------------
------------------------------------------------------------
------------------------------------------------------------
------------------------------------------------------------
---------------------------------
>CDV strain TW6 from Taiwan FJ705235
------------------------------------------------------------
------------------------------------------------------------
------------------------------------------------------------
---------------------------------------------------ATGCTCTCC
TACCAAGACAAGGTGGGTGCCTTCTATAAGGATAATGCAAGAGCTAATTCATCCAAGCTG
TCCTTAGTGACAGAAGAGCAAGGGGGAAGGAGACCACCCTATTTGCTGTTTGTCCTTCTC
ATCCTACTGATTGGAATCCTGGCCTTGCTTGCCATCACTGGAGTTCGATTTCACCAAGTA
TCAACTAGCAATATGGAATTTAGCAGATTGCTGAAAGAGGATATGGAGAAATCAGAGGCC
GTACATCACCAAGTCATAGATGTCTTGACGCCGCTCTTCAAAATTATTGGAGATGAGATT
GGGTTACGGTTGCCACAAAAACTAAACGAGATCAAACAATTTATCCTTCAAAAGACAAAC
TTCTTCAATCCGAACAGGGAATTCGACTTCCGCGATCTCCACTGGTGCATTAACCCACCT
AGCAAGATCAAGGTGAATTTTACTAATTACTGTGATACAGTTGGGGTCAAAAAATCTATT
GCATCGGCAGCAAATCCCATCATTTTATCAGCACTCTCCGGAGCCAGAGGTGACATATTC
CCGCCGTACAGATGCAGTGGAGCTACTACTTCAGTAGGCAGAGTATTCCCCCTATCCGTA
TCATTATCCATGTCTTTGATATCAAGAACATCAGAGATAATCAATATGCTAACCGCTATC
TCAGACGGAATGTATGGTAAAACTTATTTGCTAGTGCCTGATTATATTGAAGGGGAGTTC
GACTCGCAAAAGATTCGAGTCTTTGAGATAGGGTTTATCAAACGGTGGCTGAATGACATG
CCTTTACTCCAGACAACCAACTATATGGTCCTTCCGGAAACTTCCAAAGCCAAGGTATGT
ACTATAGCAGTGGGCGAGCTGACACTAGCTTCCTTGTGTGTAGATGAGAGCACCGTATTG
TTATATCATGACAGCAATGGTTCACAAAATGGTATT-CTAGTAGTGACATTGGGAATATC
TGGGGCAACACCTATGGATCAAGTTGAAGAGGTGATACCTATCGCTCACCCATCAGTGGA
GAGAATACATATAACAAATCACCGTGGGTTCATAAAAGATTCAATAGTAACCTGGATGGT
GCCTGTATTGGTCTCAGAGAAACAAGAGGAGCAAAAAAACTGTCTGGAGTCTGCTTGTCA
AAGAAAAACCTATCCTATGTGCAACCAAACGTCATGGGAACCCTTTGGAGGAGGACAGTT
GCCTTCTTATGGGCGGTTGACATTACCTCTAGATCCAAGCATTGACCTTCAACTTAACAT
ATCATTTACATATGGTCCGGTTATACTGAACGGAGACGGTATGGATTATTATGAAAGCCC
GCTTTTGGACTCCGGATGGCTTACCATACCTCCTAAGAACGGAACAGTCCTTGGATTGAT
AAACAAAGCAAGTAGAGGAGACCAGTTCACTGTGACCCCCCATGTGTTGACATTTGCGCC
CAGGGAATCAAGTGGAAATTGTTATTTGCCTATTCAAACATCCCAGATTATGGATAAAGA
TGTCCTTACTGAGTCCAATTTAGTAGTGTTACCTACACAGAATTTTAGGTATGTCATAGC
AACATATGATATATCCCGGGGCGATCATGCAATTGTTTATTATGTTTATGACCCAATCCG
GACGATTTCTTATACATACCCATTTAGACTAACTACCAAGGGTAGACCTGATTTCCTAAG
GATTGAATGTTTTGTGTGGGATGACGATTTGTGGTGTCATCAATTTTACCGATTCGAGGC
TAACATTACTAACTCTACAACCAGTGTTGAGAATTTAGTCCGTATAAGATTCTCATGTAA
CCGTTCAAAACCTTGA--------------------------------------------
------------------------------------------------------------
------------------------------------------------------------
------------------------------------------------------------
------------------------------------------------------------
---------------------------------
>CDV strain TW7 from Taiwan FJ705236
------------------------------------------------------------
------------------------------------------------------------
------------------------------------------------------------
---------------------------------------------------ATGCTCTCC
TACCAAGACAAGGTGGGTGCCTTCTATAAGGATAATGCAAGAGCTAATTCATCCAAGCTG
TCCTTAGTGACAGAAGAGCAAGGGGGAAGGAGACCACCCTATTTGCTGTTTGTCCTTCTC
ATCCTACTGATTGGAATCCTGGCCTTGCTTGCCATCACTGGAGTTCGATTTCACCAAGTA
TCAACTAGCAATATGGAATTTAGCAGATTGCTGAAAGAGGATATGGAGAAATCAGAGGCC
GTACATCACCAAGTCATAGATGTCTTGACGCCGCTCTTCAAAATTATTGGAGATGAGATT
GGGTTACGGTTGCCACAAAAACTAAACGAGATCAAACAATTTATCCTTCAAAAGACAAAC
TTCTTCAATCCGAACAGGGAATTCGACTTCCGCGATCTCCACTGGTGCATTAACCCACCT
AGCAAGATCAAGGTGAATTTTACTAATTACTGTGATACAGTTGGGGTCAAAAAATCTATT
GCATCGGCAGCAAATCCCATCATTTTATCAGCACTCTCCGGAGCCAGAGGTGACATATTC
CCGCCGTACAGATGCAGTGGAGCTACTACTTCAGTAGGCAGAGTATTCCCCCTATCCGTA
TCATTATCCATGTCTTTGATATCAAGAACATCAGAGATAATCAATATGCTAACCGCTATC
TCAGACGGAATGTATGGTAAAACTTATTTGCTAGTGCCTGATTATATTGAAGGGGAGTTC
GACTCGCAAAAGATTCGAGTCTTTGAGATAGGGTTTATCAAACGGTGGCTGAATGACATG
CCTTTACTCCAGACAACCAACTATATGGTCCTTCCGGAAACTTCCAAAGCCAAGGTATGT
ACTATAGCAGTGGGCGAGCTGACACTAGCTTCCTTGTGTGTAGATGAGAGCACCGTATTG
TTATATCATGACAGCAATGGTTCACAAAATGGTATT-CTAGTAGTGACATTGGGAATATT
TGGGGCAACACCTATGGATCAAGTTGAAGAGGTGATACCTATCGCTCACCCATCAGTGGA
GAGAATACATATAACAAATCACCGTGGGTTCATAAAAGATTCAATAGTAACCTGGATGGT
GCCTGTATTGGTCTCAGAGAAACAAGAGGAGCAAAAAAACTGTCTGGAGTCTGCTTGTCA
AAGAAAAACCTATCCTATGTGCAACCAAACGTCATGGGAACCCTTTGGAGGAGGACAGTT
GCCTTCTTATGGGCGGTTGACATTACCTCTAGATCCAAGCATTGACCTTCAACTTAACAT
ATCATTTACATATGGTCCGGTTATACTGAACGGAGACGGTATGGATTATTATGAAAGCCC
GCTTTTGGACTCCGGATGGCTTACCATACCTCCTAAGAACGGAACAGTCCTTGGATTGAT
AAACAAAGCAAGTAGAGGAGACCAGTTCACTGTGACCCCCCATGTGTTGACATTTGCGCC
CAGGGAATCAAGTGGAAATTGTTATTTGCCTATTCAAACATCCCAGATTATGGATAAAGA
TGTCCTTACTGAGTCCAATTTAGTAGTGTTACCTACACAGAATTTTAGGTATGTCATAGC
AACATATGATATATCCCGGGGCGATCATGCAATTGTTTATTATGTTTATGACCCAATCCG
GACGATTTCTTATACATACCCATTTAGACTAACTACCAAGGGTAGACCTGATTTCCTAAG
GATTGAATGTTTTGTGTGGGATGACGATTTGTGGTGTCATCAATTTTACCGATTCGAGGC
TAACATTACTAACTCTACAACCAGTGTTGAGAATTTAGTCCGTATAAGATTCTCATGTAA
CCGTTCAAAACCTTGA--------------------------------------------
------------------------------------------------------------
------------------------------------------------------------
------------------------------------------------------------
------------------------------------------------------------
---------------------------------
>CDV strain 5sp, from dog in South Africa FJ461718
------------------------------------------------------------
------------------------------------------------------------
------------------------------------------------------------
---------------------------------------------------ATGCTCTCC
TACCAAGACAAGGTGGGTGCCTTCTATAAAGATAATGCAAGAGCTAATTCATCCAAGCTG
TCCTTAGTGACAGAAGAGCAAGGGGGCAGGAGACCACCCTATTTGCTGTTTGTCCTTCTC
ATCCTACTGGTTGGAATCATGGCCTTACTTGCTATCACTGGAGTTCGATTTCACCAAGTA
TCAACTAGCAATATGGAATTTAGCAGATTGCTGAAAGAGGATATGGAGAAATCAGAGGCC
GTACATCACCAAGTCATAGATGTCTTGACACCGCTCTTCAAAATTATTGGAGATGAGATT
GGGTTACGGTTGCCACAAAAACTAAACGAGATCAAACAATTTATCCTTCAAAAGACAAAC
TTCTTCAATCCGAACAGGGAATTCGACTTCCGCGATCTCCACTGGTGCATTAACCCACCT
AGTAAGATCAAGGTGAATTTAACTAATTACTGCGATACAATTGGGCTCAGAAAATCTATT
GCATCGGCAGCAAATCCCATCCTTTTATCAGCACTCTCCAGAGGCAGAGGTGACATATTC
CCACCATACAGATGCAGTGGAGCTACTACTTCAGTAGGCAGATTTTTCCCCCTATCAGTA
TCATTGTCCATGTCTTTGATCTCAAGAACATCAGAGATAATCAATATGCTAACCGCTATC
TCAGACGGAGTGTATGGTAAAACTTATTTGCTAGTGCCTGATTATATTGAAGGGGAGTTC
GACACGCAAAAGATTCGAGTCTTTGAGATAGGGTTCATCAAACGGTGGCTGAATGACATG
CCATTACTCCAGACAACCAACTATATGGTCCTCCCGGAGAATTCCAAAGCCAAGGTATGT
ACTATAGCAGTGGGCGAGTTGACACTGGCTTCCTTGTGTGTAGATGAGAGCACCGTATTG
TTATATCATGACAGCAATGGTTCACAAGATGGTATT-CTAGTAGTGACGCTGGGAATATT
TGGGGCAACACCTATGGATCAAGTTGAAGAGGTGATACTTGTCGCTCACCCATCAGTAGA
AAAAATACATATAACAAATCACCGTGGGTTCATAAAAGATTCAATAGCAACCTGGATGGT
GCCTGCATTGGTCTCTGAGAAACAAGAGGAACAAAAAAATTGTCTGGAGTCGGCTTGTCA
AAGAAAATCCTACCCTATGTGCAACCAAACGTCATGGGAACCCTTTGGAGGAGGACAGTT
GCCATCTTATGGGCGGTTGACATTACCTCTAGATCCAAGTATTGACCTTCAACTTAACAT
ATCGTTTACATACGGTCCGGTTATACTGAATGGAGACGGTATGGATTATTATGAAAGCCC
ACTTTTGGACTCCGGATGGCTTACCATTCCTCCCAAGAACGGAACAGTCCTTGGATTGAT
AAACAAAGCAAGTAGAGGAGACCAGTTCACTGTAATCCCCCATGTGTTGACATTTGCGCC
CAGGGAATCAAGTGGAAATTGTTATTTACCTATTCAAACATTCCAGATTATGGATAAAGA
TGTCCTTACTGAGTCCAATTTAGTGGTGTTGCCTACACAGAATTTTAGATATGTCATAGC
AAAATATGATATATCCCGGGACGATCATGCGATTGTTTATTATGTTTATGACCCAATCCG
GAAGATTTCTTTTACGTACCCATTTAGACTAACTACCAAGGGTAGACCTGATTTCCTAAG
GATTGAATGTTTTGTGTGGGATGACGATTTGTGGTGTCACCAATTTTACCGATTCGAGGC
TGACATCACCAACTTTACAACCAGTGTTGAGAATTTAGTCCGTATAAGATTCTCATGTAA
CCGTTCAAAACCTTGA--------------------------------------------
------------------------------------------------------------
------------------------------------------------------------
------------------------------------------------------------
------------------------------------------------------------
---------------------------------
>CDV strain SD(08)1, from dog in South Africa FJ810215
------------------------------------------------------------
------------------------------------------------------------
------------------------------------------------------------
---------------------------------------------------ATGCTCTCT
TACCAAGACAAGGTGGGTGCCTTCTATAAGGACAATGCAAGAGCTAATTCATCCAAGCTG
TCCTTAGTGACAGAAGAGCAAGGGGGAAGGAGACCACCCTATTTGCTGTTTGTCCTTCTC
ATCCTACTGATTGGAATCCTGGCCTTGCTTGCCATCACTGGAGTTCGATTTCACCAAGTA
TCAACTAGCAATATGGAATTTAGCAGATTGCTAAAAGAGGATATGGAGAAATCAGAGGCC
GTACATCACCAAGTTATAGATGTCTTGACACCGCTCTTCAAAATTATTGGAGATGAGATT
GGGTTGCGGTTGCCACAAAAACTAAACGAGATCAAACAATTTATCCTTCAAAAGACAAAC
TTCTTCAATCCGAACAGGGAATTCGACTTCCGCGATCTCCACTGGTGCATTAACCCACCT
AGCAAGATCAAGGTGAATTTTACTAATTACTGTGATACAGTTGGGGTCAAAAAATCTATT
GCATCGGCAGCAAATCCCATCATTTTATCAGCACTCTCCGGAGCCAGAGGCGACATATTC
CCGCCGTACAGATGCAGTGGAGCTACTACTTCAGTAGGCAGAGTATTCCCCCTATCCGTA
TCATTATCCATGTCTTTGATATCAAGAACATCAGAGATAATCAATATGCTAACCGCTATC
TCAGACGGAGTGTATGGTAAAACTTATTTGCTAGTGCCTGATTATATTGAAGGGGAGTTC
GACTCGCAAAAGATTCGAGTCTTTGAGATAGGGTTTATCAAACGGTGGCTGAATAACATG
CCTTTACTCCAGACAACCAACTATATGGTCCTCCCGGAAACTTCCAAAGCCAAGGTATGT
ACTATAGCAGTGGGCGAGCTGACACTAGCTTCCTTGTGTGTAGATGAGAGCACCGTATTG
TTATATCATGACAGCAATGGTTCACAAAATGGTATT-CTAGTAGTGACATTGGGAATATT
TGGGGCAACACCTATGGATCAAGTTGAAGAGGTGATACCTATCGCTCACCCATCAGTGGA
GAGAATACATATAACAAATCACCGTGGGTTCATAAAAGATTCAGTAGTAACCTGGATGGT
GCCTGTATTGGTCTCTGAGAAACAAGAGGAGCAAAAAAACTGTCTGGAGTCTGCTTGTCA
AAGAAAATCCTACCCGATGTGCAACCAAACGTCATGGGAACCCTTTGGAGGAGGACAGTT
GCCTTCTTATGGGCGGTTGACATTACCTCTAGATCCAAGCGTTGACCTTCAACTTAACAT
ATCATTTACATATGGTCCGGTTATACTGAACGGAGACGGTATGGATTATTATGAAAGCCC
ACTTTTGGAATCCGGATGGCTTACCATACCCCCTAAGAACGGAACAGTCCTTGGATTGAT
AAACAAAGCAAGTAGAGGAGACCAGTTCACTGTGACCCCCCATGTGTTGACATTTGCGCC
CAGGGAATCAAGTGGGAATTGTTATTTGCCTATTCAAACATCCCAGATTATGGATAAAGA
TGTCCTTACTGAGTCCAATTTAGTGGTGTTACCTACACAGAATTTTAGATATGTCATAGC
AACATATGATATATCCCGGGGCGATCATGCAATTGTTTATTATGTTTATGACCCTATCCG
GACGATTTCTTATACATACCCATTTAGACTAACTACCAAGGGTAGACCTGATTTCCTAAG
GATTGAATGTTTTGTGTGGGATGACGATTTGTGGTGTCATCAATTTTACCGATTCGAGGC
TAACATCACTAACTCTACAACCAGTGTTGAGAATTTAGTCCGTATAAGATTCTCATGTAA
CCGTTCAAAACCTTGA--------------------------------------------
------------------------------------------------------------
------------------------------------------------------------
------------------------------------------------------------
------------------------------------------------------------
---------------------------------
>CDV srain BJ080514, from dog in China FJ848530
------------------------------------------------------------
------------------------------------------------------------
------------------------------------------------------------
---------------------------------------------------ATGCTCTCC
TACCAAGACAAGGTGGGTGCCTTCTATAAGGATAATGCAAGAGCTAATTCATCCAAGCTG
TCCTTAGTGACAGAAGAGCAAGGGGGAAGGAGACCACCCTATTTGCTGTTTGTCCTTCTC
ATCCTACTGATTGGAATCCTGGCCTTGCTTGCCATCACTGGAGTTCGATTTCACCAAGTA
TCAACTAGCAATATGGAATTTAGCAGATTGCTGAAAGAGGATATGGAGAAATCAGAGGCC
GTACATCACCAAGTCATAGATGTCTTGACACCGCTCTTCAAAATTATTGGAGATGAGATT
GGGTTGCGGTTGCCACAAAAACTAAACGAGATCAAACAATTTATCCTCCAAAAGACAAAC
TTCTTCAATCCGAACAGGGAATTCGACTTCCGCGATCTCCACTGGTGTATTAACCCACCT
AGCAAGATCAAGGTGAATTTTACTAATTACTGTGATACAGTTGGGGTCAAAAAATCTATT
GCATCGGCAGCAAATCCCATCATTTTATCAGCACTCTCCGGAGCCAGAGGTGACATATTC
CCGCCGTACAGATGCAGTGGAGCTACTACTTCAGTAGGCAGAGTATTCCCCCTATCCGTA
TCATTATCCATGTCTTTGATATCAAGAACATCAGAGATAATCAATATGCTAACCGCTATC
TCAGACGGAGTGTATGGTAAAACTTATTTGCTAGTGCCTGATTATATTGAAGGGGAGTTC
GACTCGCAAAAGATTCGAGTCTTTGAGATAGGGTTTATCAAACGGTGGCTGAATGACATG
CCTTTACTCCAGACAACCAACTATATGGTCCTCCCGGAAACTTCCAAAGCCAAGGTATGT
ACTATAGCAGTGGGTGAGCTGACACTAGCTTCCTTGTGTGTAGATGAGAGCACCGTATTG
TTATATCATGACAGCAACGGTTCACAAAATGGTATT-CTAGTAGTGACATTGGGAATATT
TGGGGCGACACCTATGGATCAAGTTGAAGAGGTGATACCTATCGCTCACCCATCAGTGGA
GAGAATACATATAACAAATCACCGTGGGTTCATAAAAGACTCAATAGTAACCTGGATGGT
GCCTGTATTGGTCTCTGAGAAACAAGAGGAGCAAAAAAACTGTCTGGAGTCTGCTTGTCA
AAGAAAATCCTACCCTATGTGCAACCAAACGTCATGGGAACCCTTCGGAGGAAGACAGTT
GCCTTCTTATGGGCGGTTGACATTACCTCTAGATCCAAGCATTGACCTTCAACTTAACAT
ATCATTTACATATGGTCCGGTTATACTGAACGGAGACGGTATGGATTATTATGAAAGCCC
ACTTTTGGACTCCGGATGGCTTACCATACCTCCTAAGAACGGGACAGTCCTTGGATTGAT
AAACAAAGCAAGTAGAGGAGACCAGTTCACTGTGACCCCCCATGTGTTGACATTTGCGCC
CAGGGAATCAAGTGGAAATTGTTATTTACCTATTCAAACATCCCAGATTATGGATAAAGA
TGTCCTTACTGAGTCCAATTTAGTGGTGTTACCTACACAGAATTTTAGATATGTCATAGC
AACATATGATATATCCCGGGGCGATCATGCAATTGTTTATTATGTTTATGACCCAATCCG
GACGATTTCTTATACATACCCATTTAGACTAACTACCAAGGGTAGACCTGATTTCCTAAG
GATTGAATGTTTTGTGTGGGATGACGATTTGTGGTGTCATCAATTTTACCGATTCGAGGC
TAACATCACTAACTCTACAACCAGTGTTGAGAATTTGGTCCGTATAAGATTCTCATGTAA
CCGTTCAAAACCTTGA--------------------------------------------
------------------------------------------------------------
------------------------------------------------------------
------------------------------------------------------------
------------------------------------------------------------
---------------------------------
>CDV strain BJ080406, from dog in China FJ848535
------------------------------------------------------------
------------------------------------------------------------
------------------------------------------------------------
---------------------------------------------------ATGCTCTCC
TACCAAGACAAGGTGGGTGCCTTCTATAAGGATAATGCAAGAGCTAATTCATCCAAGCTG
TCCTTAGTGACAGAAGAGCAAGGGGGAAGGAGACCACCCTATTTGCTGTTTGTCCTTCTC
ATCCTACTGATTGGAATCCTGACCTTGCTTGCCATCACTGGAGTTCGATTTCACCAAGTA
TCAACTAGCAATATGGAATTTAGCAGATTGCTGAAAGAGGATATGGAGAAATCAGAGGCC
GTACATCACCAAGTCATAGATGTCTTGACACCGCTCTTCAAAATTATTGGAGATGAGATT
GGGTTGCGGTTGCCACAAAAACTAAACGAGATCAAACAATTTATCCTTCAAAAGACAAAC
TTCTTCAATCCGAACAGGGAATTCGACTTCCGCGATCTCCACTGGTGCATTAACCCACCT
AGCAAGATCAAGGTGAATTTTACTAATTACTGTGATACAGTTGGGGTCAAAAAATCTATT
GCATCGGCAGCAAATCCCATCATTTTATCAGCACTCTCCGGAGCCAGAGGCGACATATTC
CCGCCGTACAGATGTAGTGGAGCTACTACTTCAGTAGGCAGAGTATTCCCCCTATCCGTA
TCATTATCCATGTCTTTGATATCAAGAACATCAGAGATAATCAATATGCTAACCGCTATC
TCAGACGGAGTGTATGGTAAAACTTATTTGCTAGTGCCTGATTATATTGAAGGGGAGTTC
GACTCGCAAAAGATTCGAGTCTTTGAGATAGGGTTTATCAAACGGTGGCTGAATAACATG
CCTTTACTCCAGACAACCAACTATATGGTCCTCCCGGAAACTTCCAAAGCCAAGGTATGT
ACTATAGCAGTGGGCGAGCTGACACTAGCTTCCTTGTGTGTAGATGAGAGCACCGTATTG
TTATATCATGACAGCAATGGTTCACAAAATGGTATT-CTAGTAGTGACATTGGGAATATT
TGGGGCAACACCTATGGATCAAGTTGAAGAGGTGATACCTATCGCTCACCCATCAGTGGA
GAGAATACATATAACAAATCACCGTGGGTTCATAAAAGATTCAGTAGTAACCTGGATGGT
GCCTGTATTGGTCTCTGAGAAACAAGAGGAGCAAAAAAACTGTCTGGAGTCTGCTTGTCA
AAGAAAATCCTACCCGATGTGCAACCAAACGTCATGGGAACCCTTCGGAGGAAGACAGTT
GCCTTCTTATGGGCGGTTGACATTACCTCTAGATCCAAGCGTTGACCTTCAACTTAACAT
ATCATTTACATATGGTCCGGTTATACTGAACGGAGACGGTATGGATTATTATGAAAGCCC
ACTTTTGGAATCCGGATGGCTTACCATACCCCCTAAGAACGGAACAGTCCTTGGATTGAT
AAACAAAGCAAGTAGAGGAGACCAGTTCACTGTGACCCCCCATGTGTTGACATTTGCGCC
CAGGGAATCAAGTGGAAATTGTTATTTGCCTATTCAAACATCCCAGATTATGGATAAAGA
TGTCCTTACTGAGTCCAATTTAGTGGTGTTACCTACACAGAATTTTAGATATGTCATAGC
AACATATGATATATCCCGGGGCGATCATGCAATTGTTTATTATGTTTATGACCCTATCCG
GACGATTTCTTATACATACCCATTTAGACTAACTACCAAGGGTAGACCTGATTTCCTAAG
GATTGAATGTTTTGTGTGGGATGACGATTTGTGGTGTCATCAATTTTACCGATTCGAGGC
TAACATCACTAACTCTACAACCAGTGTTGAGAATTTAGTCCGTATAAGATTCTCATGTAA
CCGTTCAAAACCTTGA--------------------------------------------
------------------------------------------------------------
------------------------------------------------------------
------------------------------------------------------------
------------------------------------------------------------
---------------------------------
>CDV strain BA54, from dog in China FJ851452
------------------------------------------------------------
------------------------------------------------------------
------------------------------------------------------------
---------------------------------------------------ATGCTCTCT
TACCAAGACAAGGTGGGTGCCTTCTATAAGGATAATGCAAGAGCTAATTCATCCAAGCTG
TCCTTAGTGACAGAAGAGCAAGGGGGACGGAGACCACCCTATTTGCTGTTTGTCCTTCTC
ATCCTACTGATTGGAATCCTGGCCTTGCTTGCCATCACTGGAGTTCGATTTCACCAAGTA
TCAACTAGCAATATGGAATTTAGCAGATTGCTGAAAGAGGATATGGAGAAATCAGAGGCC
GTACATCACCAAGTCATAGATGTCTTGACACCGCTCTTCAAAATTATTGGAGATGAGATT
GGGTTACGGTTGCCACAAAAACTAAACGAGATCAAACAATTTATCCTCCAAAAGACAAAC
TTCTTCAATCCGAACAGGGAATTCGACTTCCGCGATCTCCACTGGTGTATTAACCCACCT
AGCAAGATCAAGGTGAATTTTACTAATTACTGTGATACAGTTGGGGTCAAAAAATCTATT
GCATCGGCAGCAAATCCCATCATTTTATCAGCACTCTCCGGGGCCAGAGGTGACATATTC
CCGCCGTACAAATGCAGTGGAGCTACTACTTCAGTAGGCAGAGTATTCCCCCTATCCGTA
TCATTATCCATGTCTTTGATATCAAGAACATCAGAGATAATCAATATGCTAACCGCTATC
TCAGACGGAGTGTATGGTAAAACTTATTTGCTAGTGCCTGATTATATTGAAGGGGAGTTC
GACTCGCAAAAGATTCGAGTCTTTGAGATAGGGTTTATCAAACGGTGGCTGAATGACATG
CCTTTACTCCAGACAACCAACTATATGGTCCTCCCGGAAACTTCCAAAGCCAAGGTATGT
ACTATAGCAGTGGGTGAGCTGACACTAGCTTCCTTGTGTGTAGATGAGAGCACCGTATTG
TTATATCATGACAGCAACGGTTCACAAGATGGTATT-CTAGTAGTGACATTGGGAATATT
TGGGGCAACACCTATGGATCAAGTTGAAGAGGTGATACCTATCGCTCACCCATCAGTGGA
GAGAATACATATAACAAATCACCGTGGGTTCATAAAAGACTCAATAGTAACCTGGATGGT
GCCTGTATTGGTCTCTGAGAAACAAGAGGAGCAAAAAAACTGTCTGGAGTCTGCTTGTCA
CAGAAAATCCTACCCTATGTGCAACCAAACGTCATGGGAACCCTTTGGAGGAGGGCAGTT
GCCTTCTTATGGGCGGTTGACATTACCTCTAGATCCAAGCATTGACCTTCAAATTAACAT
ATCATTTACATATGGTCCGGTTATACTGAACGGAGACGGTATGGATTATTATGAAAGCCC
ACTTTTGGACTCCGGATGGCTTACCATACCTCCTAAGAACGGGACAGTCCTTGGATTGAT
AAACAAAGCAAGTAGAGGAGACCAGTTCACTGTGACCCCCCATGTGTTGACATTTGCGCC
CAGGGAATCAAGTGGAAATTGTTATTTACCTATTCAAACATCCCAGATTATGGATAAAGA
TGTCCTTACTGAGTCCAATTTAGTGGTGTTACCTACACAGAATTTTAGATATGTCATAGC
AACATACGATATATCCCGGGGCGATCATGCAATTGTTTATTATGTTTATGACCCAATCCG
GACGATTTCTTATACATACCCATTTAGACTAACTACCAAGGGTAGACCTGATTTCCTAAG
GATTGAATGTTTTGTGTGGGATGACGATTTGTGGTGTCATCAATTTTACCGATTCGAGGC
TAACATCACTAACTCTACAACCAGTGTTGAGAATTTAGTCCGTATAAGATTCTCATGTAA
CCGTTCAAAACCTTGA--------------------------------------------
------------------------------------------------------------
------------------------------------------------------------
------------------------------------------------------------
------------------------------------------------------------
---------------------------------
>CDV strain BA134, from dog in China FJ851456
------------------------------------------------------------
------------------------------------------------------------
------------------------------------------------------------
---------------------------------------------------ATGCTCTCT
TACCAAGACAAGGTGGGTGCCTTCTATAAGGATAATGCAAGAGCTAATTCATCCAAGCTG
TCCTTAGTGACAGAAGAGCAAGGGGGACGGAGACCACCCTATTTGCTGTTTGTCCTTCTC
ATCCTACTGATTGGAATCCTGGCCTTGCTTGCCATCACTGGAGTTCGATTTCACCAAGTA
TCAACTAGCAATATGGAATTTAGCAGATTGCTGAAAGAGGATATGGAGAAATCAGAGGCC
GTACATCACCAAGTCATAGATGTCTTGACACCGCTCTTCAAAATTATTGGAGATGAGATT
GGGTTACGGTTGCCACAAAAACTAAACGAGATCAAACAATTTATCCTCCAAAAGACAAAC
TTCTTCAATCCGAACAGGGAATTCGACTTCCGCGATCTCCACTGGTGTATTAACCCACCT
AGCAAGATCAAGGTGAATTTTACTAATTACTGTGATACAGTTGGGGTCAAAAAATCTATT
GCATCGGCAGCAAATCCCATCATTTTATCAGCACTCTCCGGAGCCAGAGGTGACATATTC
CCGCCGTACAGATGCAGTGGAGCTACTACTTCAGTAGGCAGAGTATTCCCCCTATCCGTA
TCATTATCCATGTCTTTGATATCAAGAACATCAGAGATAATCAATATGCTAACCGCTATC
TCAGACGGAGTGTATGGTAAAACTTATTTGCTAGTGCCTGATTATATTGAAGGGGAGTTC
GACTCGCAAAAGATTCGAGTCTTTGAGATAGGGTTTATCAAACGGTGGCTGAATGACATG
CCTTTACTCCAGACAACCAACTATATGGTCCTCCCGGAAACTTCCAAAGCCAAGGTATGT
ACTATAGCAGTGGGTGAGCTGACACTAGCTTCCTTGTGTGTAGATGAGAGCACCGTATTG
TTATATCATGACAGCAACGGTTCACAAGATGGTATT-CTAGTAGTGACATTGGGAATATT
TGGGGCAACACCTATGGATCAAGTTGAAGAGGTGATACCTATCGCTCACCCATCAGTGGA
GAGAATACATATAACAAATCACCGAGGGTTCATAAAAGACTCAATAGTAACCTGGATGGT
GCCTGTATTGGTCTCTGAGAAACAAGAGGAGCAAAAAAACTGTCTGGAGTCTGCTTGTCA
CAGAAAATCCTACCCTATGTGCAACCAGACGTCATGGGAACCCTTTGGAGGAGGACAGTT
GCCTTCTTATGGGCGGTTGACATTGCCTCTAGATCCAAGCATTGACCTTCAGCTTAACAT
ATCATTTACATATGGTCCGGTTATACTGAACGGAGACGGTATGGATTATTATGAAAGCCC
ACTTTTGGACTCCGGATGGCTTACCATACCTCCTAAGAACGGGACAGTCCTTGGATTGAT
AAACAAAGCAAGTAGAGGAGACCAGTTCACTGTGACCCCCCATGTGTTGACATTTGCGCC
CAGGGAATCAAGTGGAAATTGTTATTTACCTATTCAAACATCCCAGATTATGGATAAAGA
TGTCCTTACTGAGTCCAATTTAGTGGTGTTACCTACACAGAATTTTAGATATGTCATAGC
AACATATGATATATCCCGGGGCGATCATGCAATTGTTTATTATGTTTATGACCCAATCCG
GACGATTTCTTATACATACCCATTTAGACTAACTACCAAGGGTAGACCTGATTTCTTAAG
GATTGAATGTTTTGTGTGGGATGACGATTTGTGGTGTCATCAATTTTACCGATTCGAGGC
TAACATCACTAACTCTACAACCAGTGTTGAGAATTTAGTCCGTATGAGATTCTCATGTAA
CCGTTCAAAACCTTGA--------------------------------------------
------------------------------------------------------------
------------------------------------------------------------
------------------------------------------------------------
------------------------------------------------------------
---------------------------------
>CDV strain C2, from dog in South Korea FJ868161
------------------------------------------------------------
------------------------------------------------------------
------------------------------------------------------------
-------------------------------AGGGCTCAGGTAGTCCAACAATGCTCTCC
TACCAAGACAAGGTGGGTGCCTTCTATAAGGATAATGCAAGAGCTAATTCATCCAAGCTG
TCCTTAGTGACAGAAGAACAAGGGGGCAGGAGACCACCATACTTGCTGTTTGTTCTTCTC
ATCCTACTGGTTGGAATCCTGGCCTTGCTTGCTATCGCTGGAGTTCGATTTCGCCAGGTG
TCAACTAGCAATGTGGAATTTGGCAGATTGCTGAAGGATGATTTGGAGAAATCAGAGGCC
GTGCATCACCAAGTCATGGATGTCTTGACACCGCTCTTCAAAATTATTGGAGATGAGATT
GGGTTACGGTTGCCACAAAAACTAAACGAGATCAAACAATTTATCCTCCAAAAGACAAAC
TTCTTCAATCCGAACAGGGAATTCGACTTCCGCGATCTCCACTGGTGTATTAACCCACCT
AGCAAGATCAAGGTGAATTTTACTAATTACTGTGATACAGTTGGGGTCAAAAAATCTATT
GCATCGGCAGCAAATCCCATCATTTTATCAGCACTCTCCGGAGCCAGAGGTGACATATTC
CCGCCGTACAGATGCAGTGGAGCTACTACTTCAGTAGGCAGAGTATTCCCCCTATCCGTA
TCATTATCCATGTCTTTGATATCAAGAACATCAGAGATAATCAATATGCTAACCGCTATC
TCAGACGGAGTGTATGGTAAAACTTATTTGCTAGTGCCTGATTATATAGAAGGGGAGTTC
GACTCGCAAAAGATTCGAGTCTTTGAGATAGGGTTTATCAAACGGTGGCTGAATGACATG
CCTTTACTCCAGACAACCAACTATATGGTCCTCCCGGAGAATTCTAAAGCTGAGGTGTGT
ACTATAGCAGTGGGCGAGCTGACACTGGCTTCCTTGTGTGTAGATGAGAGCACCGTATTA
TTATATCATGACAGCAATGGTCCACATGACAGTGTT-CTAGTAGTGACGCTGGGAATATT
TGGGGCAACACCGATGAATCAAGTAGAAGAGGTGATACCTGTCGCTCATCCATCAGTAGA
AAAGATACATATCACAAATCACCGTGGTTTCATAAAAGATTCAGTAGCAACCTGGATGGT
GCCTGCATTGGTCTCTGAGCAACAAGAAGGACAAAAAAATTGTCTGGAGTCGGCTTGTCA
AAGAAAATCCTACCCTATGTGCAACCAAACATCATGGGAACCCTTCGGAGGAGTACAGTT
GCCATCTTACGGGCGGTTGACATTACATCTAGATGCAAGCATTGACCTTCAACTTAACAT
ATCGTTTACATACGGTCCGGTGATACTGAATGGAGATGGTATGGATTATTATGAAAACCC
ACTTTTGGACTCCGGATGGCTTACCATTCCTCCCAAGAACGGAACAATACTTGGATTAAT
AAATAAAGCAAGTAGAGGAGACCAGTTCACTGTAACCCCCCATGTCTTGACATTTGCACC
CAGGGAGTCGAGTGGAAATTGTTATCTACCTATTCAAACATCCCAGATTATGGATAAAGA
TGTCCTTACTGAGTCCAATTTAGTGGTGTTGCCTACACAGAATTTTAGATATGTCGTAGC
AACATATGATATATCCCGGGGAAATCATGCGATTGTTTATTATGTTTATGACCCAATCCG
GACGATTTCTTATATGTACCCATTTAGACTAACTACCAAGGGTAGACCTGATTTCCTAAG
GATTGAATGTTTTGTGTGGGATGACGATTTGTGGTGTCACCAATTTTACAGATTTGAGTC
TGATATCACCAACTCTACAACCAGTGTCGAAGATTTAGTCCGTATAAGATTCTCATGTAA
TCGTTCAAAACCTTGACAGTATGATGATACACATCTCAACTGGACTTAGGTATGATGACC
ATGGTGAGGAATCCCTTACCGTCGATTGAATTAAACCATCTCCAGCATTATAA-------
------------------------------------------------------------
------------------------------------------------------------
------------------------------------------------------------
---------------------------------
>CDV strain C3, from dog in South Korea FJ868162
------------------------------------------------------------
------------------------------------------------------------
------------------------------------------------------------
-------------------------------AGGGCTCAGGTAGTCCAACAATGCTCTCC
TACCAAGACAAGGTGGGTGCCTTCTATAAGGATAATGCAAGAGCTAATTCATCCAAGCTG
TCCTTAGTGACAGAAGAGCAAGGGGGACGGAGACCACCCTATTTGCTGTTTGTCCTTCTC
ATCCTACTGATTGGAATCCTGGCCTTGCTTGCCATCACTGGAGTTCGATTTCACCAAGTA
TCAACTAGCAATATGGAATTTAGCAGATTGCTGAAAGAGGATATGGAGAAATCAGAGGCC
GTACATCACCAAGTCATAGATGTCTTGACACCGCTCTTCAAAATTATTGGAGATGAGATT
GGGTTACGGTTGCCACAAAAACTAAACGAGATCAAACAATTTATCCTCCAAAAGACAAAC
TTCTTCAATCCGAACAGGGAATTCGACTTCCGCGATCTCCACTGGTGTATTAACCCACCT
AGCAAGATCAAGGTGAATTTTACTAATTACTGTGATACAGTTGGGGTCAAAAAATCTATT
GCATCGGCAGCAAATCCCATCATTTTATCAGCACTCTCCGGAGCCAGAGGTGACATATTC
CCGCCGTACAGATGCAGTGGAGCTACTACTTCAGTAGGCAGAGTATTCCCCCTATCCGTA
TCATTATCCATGTCTTTGATATCAAGAACATCA?AGATAATCAATATGCTAACCGCTATC
TCAGACGGAGTGTATGGTAAAACTTATTTGCTAGTGCCTGATTATATAGAAGGGGAGTTC
GACTCGCAAAAGATTCGAGTCTTTGAGATAGGGTTTATCAAACGGTGGCTGAATGACATG
CCTTTACTCCAGACAACCAACTATATGGTCCTCCCGGAAACTTCCAAAGCCAAGGTATGT
ACTATAGCAGTGGGTGAGCTGACACTAGCTTCCTTGTGTGTAAATGAGAGCACCGTATTA
TTATATCATGACAGCAATGGTTCACAAGACAGTATT-CTAGTAGTAACTCTGGGAATATT
TGGGGCAACACCTATGAATCAAGTAGAAGAGGTGATACCTGTCGCTCATCCATCAGTAGA
AAAGATACATATCACAAATCACCGTGGTTTCATAAAAGATTCAGTAGCAACCTGGATGGT
GCCTGCATTGGTCTCTGAGCAACAAGAAGGACAAAAAAATTGTCTGGAGTCGGCTTGTCA
AAGAAAATCCTACCCTATGTGCAACCAAACATCATGGGAACCCTTCGGAGGAGTACAGTT
GCCATCTTACGGGCGGTTGACATTACCTCTAGATGCAAGCATTGACCTTCAACTTAACAT
ATCGTTTACATACGGTCCGGTGATACTGAATGGAGATGGTATGGATTATTATGAAAACCC
ACTTTTGGACTCCGGATGGCTTACCATTCCTCCTAAGAACGGGACAGTCCTTGGATTGAT
AAACAAAGCAAGTAGAGGAGAGCAGTTCACTGTGACACCTCATGTGTTGACATTTGCGC?
CAGGGAATCAAGTGGAAATTGTTATTTACCTATTCTAACATCTCAGATTATGGATAAAGA
TGTCCTTATTGAGTCCAATTTAGTGGTGTTACCTACACAGAATTTTAGATATGTCATAGC
AACATATGATATATCCCGGGGCGATCATGCAATTGTTTATTATGTTTATGACCCAATCCG
GACGATTTTTTATACATACCCACTTAGACTAACTACCAAGGGTAGACCTGATTTTTTAAG
GATTGAAAGTTTTGTGTGGGATGACGATTTGTGGTGTCATCAATTTTACCGATTCGAGGC
TAACATCACTAACTCTACAACCAGTGTTGAGAATTTAGTCCGTATGAGATTCTCATGTAA
CCGTTCAAAACCTTGATTGTATGCTGATACACATCTCATTTGAACTGAGGGATGATGACC
GTGGTAAGAAATCCCTTACCGACGATTGAATTAAACCATCTCCAGCATTATAA-------
------------------------------------------------------------
------------------------------------------------------------
------------------------------------------------------------
---------------------------------
>CDV strain C4, from dog in South Korea FJ868163
------------------------------------------------------------
------------------------------------------------------------
------------------------------------------------------------
-------------------------------AGGGCTCAGGTAGTCCAACAATGCTCTCT
TACCAAGACAAGGTGGGTGCCTTCTATAAGGATAATGCAAGAGCTAATTCATCCAAGCTG
TCCTTAGTGACAGAAGAGCAAGGGGGACGGAGACCACCCTATTTGCTGTTTGTCCTTCTC
ATCCTACTGATTGGAATCCTGGCCTTGCTTGCCATCACTGGAGTTCGATTTCACCAAGTA
TCAACTAGCAATATGGAATTTAGCAGATTGCTGAAAGAGGATATGGAGAAATCAGAGGCC
GTACATCACCAAGTCATAGATGTCTTGACACCGCTCTTCAAAATTATTGGAGATGAGATT
GGGTTACGGTTGCCACAAAAACTAAACGAGATCAAACAATTTATCCTCCAAAAGACAAAC
TTCTTCAATCCGAACAGGGAATTCGACTTCCGCGATCTCCACTGGTGTATTAACCCACCT
AGCAAGATCAAGGTGAATTTTACTAATTACTGTGATACAGTTGGGGTCAAAAAATCTATT
GCATCGGCAGCAAATCCCATCATTTTATCAGCACTCTCCGGAGCCAGAGGTGACATATTC
CCGCCGTACAGATGCAGTGGAGCTACTACTTCAGTAGGCAGAGTATTCCCCCTATCCGTA
TCATTATCCATGTCTTTGATATCAAGAACATCAGAGATAATCAATATGCTAACCGCTATC
TCAGACGGAGTGTATGGTAAAACTTATTTGCTAGTGCCTGATTATATAGAAGGGGAGTTC
GACTCGCAAAAGATTCGAGTCTTTGAGATAGGGTTTATCAAACGGTGGCTGAATGACATG
CCTTTACTCCAGACAACCAACTATATGGTCCTCCCGGAAACTTCCAAAGCCAAGGTATGT
ACTATAGCAGTGGGTGAGCTGACACTAGCTTCCTTGTGTGTAGATGAGAGCACCGTATTA
TTATATCATGACAGCAATGGTCCACATGACAGTGTT-CTAGTAGTGACGCTGGGAATATT
TGGGGCAACACCGATGAATCAAGTAGAAGAGGTGATACCTGTCGCTCATCCATCAGTAGA
AAAGATACATATCACAAATCACCGTGGTTTCATAAAAGATTCAGTAGCAACCTGGATGGT
GCCTGCATTGGTCTCTGAGCAACAAGAAGGACAAAAAAATTGTCTGGAGTCGGCTTGTCA
AAGAAAATCCTACCCTATGTGCAACCAAACATCATGGGAACCCTTCGGAGGAGTACAGTT
GCCATCTTACGGGCGGTTGACATTACATCTAGATGCAAGCATTGACCTTCAACTTAACAT
ATCGTTTACATACGGTCCGGTGATACTGAATGGAGATGGTATGGATTATTATGAAAACCC
ACTTTTGGACTCCGGATGGCTTACCATTCCTCCCAAGAACGGAACAATACTTGGATTAAT
AAATAAAGCAAGTAGAGGAGACCAGTTCACTGTGACCCCCCATGTGTTGACATTTGCGCC
CAGGGAATCAAGTGGAAATTGTTATTTACCTATTCAAACATCCCAGATTATGGATAAAGA
TGTCCTTACTGAGTCCAATTTAGTGGTGTTACCTACACAGAATTTTAGATATGTCATAGC
AACATATGATATATCCCGGGGCGATCATGCAATTGTTTATTATGTTTATGACCCAATCCG
GACGATTTCTTATACATACCCATTTAGACTAACTACCAAGGGTAGACCTGATTTCTTAAG
GATTGAATGTTTTGTGTGGGATGACGATTTGTGGTGTCATCAATTTTACCGATTCGAGGC
TAACATCACTAACTCTACAACCAGTGTTGAGAATTTAGTCCGTATGAGATTCTCATGTAA
CCGTTCAAAACCTTGATTGTATGCTGATACACATCTCATTTGAACTGAGGGATGATGACC
GTGGTAAGAAATCCCTTACCGACGATTGAATTAAACCATCTCCAGCATTATAA-------
------------------------------------------------------------
------------------------------------------------------------
------------------------------------------------------------
---------------------------------
>CDV strain C5, from dog in South Korea FJ868164
------------------------------------------------------------
------------------------------------------------------------
------------------------------------------------------------
-------------------------------AGGGCTCAGGTAGTCCAACAATGCTCTCT
TACCAAGACAAGGTGGGTGCCTTCTATAAGGATAATGCAAGAGCTAATTCATCCAAGCTG
TCCTTAGTGACAGAAGAGCAAGGGGGACGGAGACCACCCTATTTGCTGTTTGTCCTTCTC
ATCCTACTGATTGGAATCCTGGCCTTGCTTGCCATCACTGGAGTTCGATTTCACCAAGTA
TCAACTAGCAATATGGAATTTAGCAGATTGCTGAAAGAGGATATGGAGAAATCAGAGGCC
GTACATCACCAAGTCATAGATGTCTTGACACCGCTCTTCAAAATTATTGGAGATGAGATT
GGGTTACGGTTGCCACAAAAACTAAACGAGATCAAACAATTTATCCTCCAAAAGACAAAC
TTCTTCAATCCGAACAGGGAATTCGACTTCCGCGATCTCCACTGGTGTATTAACCCACCT
AGCAAGATCAAGGTGAATTTTACTAATTACTGTGATACAGTTGGGGTCAAAAAATCTATT
GCATCGGCAGCAAATCCCATCATTTTATCAGCACTCTCCGGAGCCAGAGGTGACATATTC
CCGCCGTACAGATGCAGTGGAGCTACTACTTCAGTAGGCAGAGTATTCCCCCTATCCGTA
TCATTATCCATGTCTTTGATATCAAGAACATCAGAGATAATCAATATGCTAACCGCTATC
TCAGACGGAGTGTATGGTAAAACTTATTTGCTAGTGCCTGATTATATAGAAGGGGAGTTC
GACTCGCAAAAGATTCGAGTCTTTGAGATAGGGTTTATCAAACGGTGGCTGAATGACATG
CCTTTACTCCAGACAACCAACTATATGGTCCTCCCGGAGAATTCTAAAGCTGAGGTGTGT
ACTATAGCAGTGGGCGAGCTGACACTGGCTTCCTTGTGTGTAGATGAGAGCACCGTATTA
TTATATCATGACAGCAATGGTCCACATGACAGTGTT-CTAGTAGTGACGCTGGGAATATT
TGGGGCAACACCGATGAATCAAGTAGAAGAGGTGATACCTGTCGCTCATCCATCAGTAGA
AAAGATACATATCACAAATCACCGTGGTTTCATAAAAGATTCAGTAGCAACCTGGATGGT
GCCTGCATTGGTCTCTGAGCAACAAGAAGGACAAAAAAATTGTCTGGAGTCGGCTTGTCA
AAGAAAATCCTACCCTATGTGCAACCAAACATCATGGGAACCCTTCGGAGGAGTACAGTT
GCCATCTTACGGGCGGTTGACATTACATCTAGATGCAAGCATTGACCTTCAACTTAACAT
ATCGTTTACATACGGTCCGGTGATACTGAATGGAGATGGTATGGATTATTATGAAAGCCC
ACTTTTGGACTCCGGATGGCTTACCATACCTCCTAAGAACGGGACAGTCCTTGGATTGAT
AAACAAAGCAAGTAGAGGAGACCAGTTCACTGTGACCCCCCATGTGTTGACATTTGCGCC
CAGGGAATCAAGTGGAAATTGTTATTTACCTATTCAAACATCCCAGATTATGGATAAAGA
TGTCCTTACTGAGTCCAATTTAGTGGTGTTACCTACACAGAATTTTAGATATGTCATAGC
AACATATGATATATCCCGGGGCGATCATGCAATTGTTTATTATGTTTATGACCCAATCCG
GACGATTTCTTATACATACCCATTTAGACTAACTACCAAGGGTAGACCTGATTTCTTAAG
GATTGAATGTTTTGTGTGGGATGACGATTTGTGGTGTCATCAATTTTACCGATTCGAGGC
TAACATCACTAACTCTACAACCAGTGTTGAGAATTTAGTCCGTATGAGATTCTCATGTAA
CCGTTCAAAACCTTGATTGTATGCTGATACACATCTCATTTGAACTGAGGGATGATGACC
GTGGTAAGAAATCCCTTACCGACGATTGAATTAAACCATCTCCAGCATTATAA-------
------------------------------------------------------------
------------------------------------------------------------
------------------------------------------------------------
---------------------------------
>CDV strain R2, from dog in South Korea FJ868167
------------------------------------------------------------
------------------------------------------------------------
------------------------------------------------------------
-------------------------------AGGGCTCAGGTAGTCCAACAATGCTCTCC
TACCAAGACAAGGTGGGTGCCTTCTATAAGGATAATGCAAGAGCTAATTCATCCAAGCTG
TCCTTAGTGACAGAAGAACAAGGGGGCAGGAGACCACCCTACTTGCTGTTTGTCCTTCTC
ATCCTACTGGTTGGAATCCTGGCCTTGCTTGCTATCGCTGGAGTTCGATTTCGCCAGGTG
TCAACTAGCAATATGGAATTTGGCAGATTGCTGAAGGATGATTTGGAGAAATCGGAGGCC
GTGCATCACCAAGTCATGGATGTCTTGACACCGCTCTTCAAAATTATTGGAGATGAGATT
GGGTTACGGTTGCCACAAAAACTAAACGAGATCAAACAATTTATCCTTCAAAAGACAAAC
TTCTTCAATCCGAACAGGGAATTCGACTTCCGCGATCTCCACTGGTGTATTAACCCACCT
AGCAAGATCAAGGTGAATTTTACTAATTACTGTGATACAGTTGGGGTCAAAAAATCTATT
GCATCGGCAGCAAATCCCATCATTTTATCAGCACTCTCCGGAGCCAGAGGTGACATATTC
CCGCCGTACAGATGCAGTGGAGCTACTACTTCAGTAGGCAGAGTATTCCCCCTATCCGTA
TCATTATCCATGTCTTTGATATCAAGAACATCAGAGATAATCAATATGCTAACCGCTATC
TCAGACGGAGTGTATGGTAAAACTTATTTGCTAGTGCCTGATTATATAGAAGGGGAGTTC
GACTCGCAAAAGATTCGAGTCTTTGAGATAGGGTTTATCAAACGGTGGCTGAATGACATG
CCTTTACTCCAGACAACCAACTATATGGTCCTCCCGGAAACTTCCAAAGCCAAGGTATGT
ACTATAGCAGTGGGTGAGCTGACACTAGCTTCCTTGTGTGTAGATGAGAGCACCGTATTG
TTATATCATGACAGCAACGGTTCACAAGATGGTATT-CTAGTAGTGACATTGGGAATATT
TGGGGCAACACCTATGGATCAAGTTGAAGAGGTGATACCTATCGCTCACCCATCAGTGGA
GAGAATACATATAACAAATCACCGAGGGTTCATAAAAGACTCAATAGTAACCTGGATGGT
GCCTGTATTGGTCTCTGAGAAACAAGAGGAGCAAAAAAACTGTCTGGAGTCTGCTTGTCA
CAGAAAATCCTACCCTATGTGCAACCAGACGTCATGGGAACCCTTTGGAGGAGGACAGTT
GCCTTCTTATGGGCGGTTGACATTACCTCTAGATCCAAGCATTGACCTTCAACTTAACAT
ATCATTTACATATGGTCCGGTTATACTGAACGGAGACGGTATGGATTATTATGAAAGCCC
ACTTTTGGACTCCGTATGGCTTACCATTCCTCCTAAGAACGGGACAGTCCTTGGATTGAT
AAACAAAGCAAGTAGAGGAGACCAATTCACTGTAATCCCCCATGTGTTGACATTTGCGCC
CAGGGAATCAAGTGGAAATTGTTATTTACCTATTCAAACATCCCAGATTATGGATAAAGA
TGTCCTTACTGAGTCCAATTTAGTGGTGTTGCCTACACAGAATTTTAGATATGTCATAGC
AACATATGATATATCCCGGGGCGATCATGCGATTGTTTATTATGTTTATGACCCAATCCG
GGCGATTTCTTATACGTACCCATTTAGACTAACTACCAAGGGTAGACCTGATTTCCTAAG
GATTGAATGTTTTGTGTGGGATGACGATTTGTGGTGTCACCAATTTTACAGATTTGAGTC
TGATATCACCAACTCTACAACCAGTGTCGAAGATTTAGTCCGTATAAGATTCTCATGTAA
TCGTTCAGAACCTTGACAGTATGGTGATACACATCTCAATTTGACTTAGGTATGATGACT
ATGGTGAGGAATCCCTTACCGCCGATTGTATTAAACCATCTCCAGCATTATAA-------
------------------------------------------------------------
------------------------------------------------------------
------------------------------------------------------------
---------------------------------
>CDV strain R4, from raccon dog in South Korea FJ868169
------------------------------------------------------------
------------------------------------------------------------
------------------------------------------------------------
-------------------------------AGGGCTCAGGTAGTCCAACAATGCTCTCC
TACCAAGACAAGGTGGGTGCCTTCTATAAGGATAATGCAAGAGCTAATTCATCCAAGCTG
ACCTTAGTGACAGAAGAACAAGGGGGCAGGAGACCACCCTACTTGCTGTTTGTTCTTCTC
ATCCTACTGGTTGGAATCCTGGCCTTGCTTGCTATCGCTGGAGTTCGATTTCGCCAGGTG
TCAACTAGCAATATGGAATTTGGCAGATTGCTGAAGGATGATTTGGAGAAATCGGAGGCC
GTGCATCACCAAGTCATGGATGTCTTGACACCGCTCTTCAAAATTATTGGAGATGAGATT
GGGTTACGGTTGCCACAAAAACTAAACGAGATCAAACAATTTATCCTCCAAAAGACAAAC
TTCTTCAATCCGAACAGGGAATTCGACTTCCGCGATCTCCACTGGTGTATTAACCCACCT
AGCAAGATCAAGGTGAATTTTACTAATTACTGTGATACAGTTGGGGTCAAAAAATCTATT
GCATCGGCAGCAAATCCCATCATTTTATCAGCACTCTCCGGAGCCAGAGGTGACATATTC
CCGCCGTACAGATGCAGTGGAGCTACTACTTCAGTAGGCAGAGTATTCCCCCTATCCGTA
TCATTATCCATGTCTTTGATATCAAGAACATCAGAGATAATCAATATGCTAACCGCTATC
TCAGACGGAGTGTATGGTAAAACTTATTTGCTAGTGCCTGATTATATAGAAGGGGAGTTC
GACTCGCAAAAGATTCGAGTCTTTGAGATAGGGTTTATCAAACGGTGGCTGAATGACATG
CCTTTACTCCAGACAACCAACTATATGGTCCTCCCGGAGAATTCCAAAGCTAAGGTGTGT
ACTATAGCAGTGGGCGAGCTGACACTGGCTTCCTTGTGTGTAAATGAGAGCACCGTATTA
TTATATCATGACAGCAATGGTTCACAAGACAGTATT-CTAGTAGTAACTCTGGGAATATT
TGGGGCAACACCTATGAATCAAGTAGAAGAGGTGATACCTGTCGCTCATCCATCAGTAGA
AAAGATACATATCACAAATCACCGTGGTTTCATAAAAGATTCAGTAGCAACCTGGATGGT
GCCTGCATTGGTCTCTGAGCAACAAGAAGGACAAAAAAATTGTCTGGAGTCGGCTTGTCA
AAGAAAATCCTACCCTATGTGCAACCAAACATCATGGGAACCCTTCGGAGGAGTACAGTT
GCCATCTTACGGGCGGTTGACATTACCTCTAGATGCAAGCATTGACCTTCAACTTAACAT
ATCGTTTACATACGGTCCGGTGATACTGAATGGAGATGGTATGGATTATTATGAAAACCC
ACTTTTGGACTCCGGATGGCTTACCATTCCTCCCAAGAACGGAACAATACTTGGATTAAT
AAATAAAGCAAGTAGAGGAGACCAGTTCACTGTAACCCCCCATGTATTGACATTTGCGCC
CAGGGAGTCGAGTGGAAATTGTTATCTACCTATTCAAACATCCCAGATTATGGATAAAGA
TGTCCTTACTGAGTCCAATTTAGTGGTGTTGCCTACGCAGAATTTTAGATATGTCGTAGC
AACATATGATATATCCCGAGAAAATCATGCGATTGTTTATTATGTTTATGACCCAATCCG
GACGATTTCTTATACGCACCCATTTAGACTAACTACCAAGGGTAGACCTGATTTCCTAAG
GATTGAATGTTTTGTGTGGGATGACGATTTGTGGTGTCACCAATTTTACAGATTTGAGTC
TGATATCACCAACTCTACAACCAGTGTCGAAGATTTAGTCCGTATAAGATTCTCATGTAA
TCGTTCAGAACCTTGACAGTATGGTGATACACATCTCAATTTGACTTAGGTATGATGACT
ATGGTGAGGAATCCCTTACCGCCGATTGTATTAAACCATCTCCAGCATTATAA-------
------------------------------------------------------------
------------------------------------------------------------
------------------------------------------------------------
---------------------------------
>CDV strain 3148-03, from dog in Austria GQ214373
------------------------------------------------------------
------------------------------------------------------------
------------------------------------------------------------
---------------------------------------------------ATGCTCTCC
TACCAAGATAAGGTGGGTGCCTTCTATAAGGATAATGCAAGAGCTAATTTGTCCAAGCTG
TCCTTAGTGACAGAAGAGCAAGGGGGCAGGAGACCACCCTATTTGCTGTTTGTCCTTCTC
ATCCTACTGGTTGGAATCCTGGCCTTGCTTGCTATCACCGGAGTTCGATTTCACCAGGTA
TCAATTAGCAATATGGAATTTAGCAGATTGTTGAAAGAGGATATGGAGAAATCAGATGCC
GTACATCACCAAGTCATAGATGTCTTGACACCGCTCTTCAAAATTATTGGAGATGAGATT
GGGTTACGGTTGCCACAAAAACTAAACGAGATCAAACAATTTATCCTTCAAAAGACTAAC
TTCTTCAATCCGAACAGGGAATTCGACTTCCGCGATCTCCACTGGTGCATTAACCCGCCT
AGTAAGATCAAAGTGAATTTTACTAGTTACTGTGATACAATTGGGATCAGAAAATCCATT
GCATTGGCAGCAAATCCCATCCTTTTGTCAGCACTCTCCGGAGGCAGAGGTGACATATTC
CCACCATACAGATGCAGTGGAGCTACTACTTCAGTTGGCAAATCTTTCCCCCTATCAGTA
TCATTATCCATGTCTTTGATCTCAAGAACATCAGAGATAATCAATATGCTGACCTCTATC
TCAAACGGAGTGTATGGTAAAACTTATTTGCTAGTGCCTGATTATATTGAAGGGGAGTTC
GACACGCAAAAGATTCGAGTCTTTGAGATAGGGTACATCAAAAGGTGGCTGAATGACATG
CCATTACTCCAGACAACCAACTATATGATCCTCCCGGAGAATTCTAAAACCAAGGTATGT
ACTATAGCAGTGGGCGAGTTGACACTGGCTTCCTTGTGTGTAGATGAGAGCACTGTATTA
TTATATCATGACAGCAATGGTTCACAAGATGGTATT-CTAGTAGTGACGCTGGGAATCTT
TGGGGCAACACCTATGGATCAAGTCGAAGAGGTGATACCTGTCGCTCACCCATCAGTCGA
AAAAATACATATAACAAATCACCGTGGTTTCATAAAAGATTCAGTAGCAACCTGGATGGT
GCCTGCATTGGTCTCTGAGAACCTAGAGGAACAAAAAAATTGTCTGGAGTCGGCTTGTCA
AAGAAAATCCTACCCTATGTGCAACCAAACATCATGGGAACCCTTTGGAGGAGGACAGTT
GCCATCTTATGGGCGGTTGACGTTACATCTAGATGCAAGCATTGACCGTCAACTTAACAT
ATCATTTACATACGGTCCGGTTATACTGAATGGAGATGGTATGGATTATTATGAAAACCC
ACTTTTGGACTCCGGATGGCTTACCATTCCTCCTAAGAATGGAACAATTCTTGGATTGAT
AAACAAAGCAAGTAGAGGAGACCAGTTCACTGTGATCCCTCATGTGTTGTCATTTGCGCC
CAGGGAATCAAGTGGAAACTGTTATTTACCTATTCAAACATCCCAGATTATGGATAAAGA
TGTCCTTACTGAGTCCAATTTAGTTGTGTTGCCTACACAGAATTTTAGATATGTCATAGC
AACATATGATATATCCCGAAACGATCATGCGATTGTTTATTATGTTTATGACCCAATCCG
GACGATTTCTTATACGTACCCATTTAGACTAACTACCAAGGGTAGACCTGATTTCCTAAG
GATTGAATGTTTTGTGTGGGATGACGACCTGTGGTGTCACCAATTTTACAGATTCGAGGC
TGACATCACCAACTCTACAACCAGTGTTGAGAATTTAGTCCGTATAAGATTCTCATGTAG
CCGTTCAAAACCCTGA--------------------------------------------
------------------------------------------------------------
------------------------------------------------------------
------------------------------------------------------------
------------------------------------------------------------
---------------------------------
>CDV strain 4520-02, from dog in Austria GQ214376
------------------------------------------------------------
------------------------------------------------------------
------------------------------------------------------------
---------------------------------------------------ATGCTCTCC
TACCAAGACAAGGTGGGTGCCTTCTATAAGGATAATGCAAGAGCTAATTCATCCAAGCTG
TCCTTAGTGACAGAAGAGCAAGGGGGCAGGAGACCACCCTATTTGCTGTTTGTCCTTCTC
ATCCTTCTGGTTGGAATCATGACCTTGCTTGCTATCACTGGAGTTCGATTTCACCAAGTA
TCAACTAGCAATATGGAATTTAGCAGATTGCTGAAAGAGGATATGGAGAAATCAGAGGCC
GTACATCACCAAGTCATAGATGTCTTGACACCGCTCTTCAAAATTATTGGAGATGAGGTT
GGGTTACGGTTGCCACAAAAACTAAACGAGATCAAACAATTTATCCTTCAAAAGACAAAC
TTCTTCAATCCGAACAGGGAATTCGACTTCCGCGATCTCCACTGGTGCATTAATCCACCT
AGTAAGATCAAGGTGAATTTTACTAATTACTGCGATACAATTGGGATCAGACAATCTATT
GCATCGGCAGCAAATCCCATCCTTTTATCAGCACTCTCCGGAGGCAGAGGTGACATATTC
CCACCATACAGATGCAGTGGAGCTACTACTTCAGTGGGCAGAGTTTTCCCCCTGTCAGTA
TCATTGTCCATGTCTGTGATCTCAAAAACATCAGAGATAACCAATATGCTAACTGCTATC
TCAGACGGAGTGTATGGTAAAACCTATTTGCTAGTGCCTGATTACATTGAAGGGGAGTTC
GACACGCAAAAGATTCGAGTCTTTGAGATAGGGTTCATCAAACGGTGGCTGAATAACATG
CCATTACTCCAGACAACCAACTATATGGTCCTCCCGGAGAATTCCAAAGCCAAGGTATGT
ACTATAGCAGTGGGCGAGTTGACACTGGCTTCCTTGTGTGTAGATGAGAACACCGTATTG
TTATATCATGACAGCAATGGTTCACAAGATGGTATT-CTAGTAGTGACGCTGGGGATATT
TGGGGCAACACCTATGGATCAAGTTGAAGAAGTGATACCTGTCGCCCACCCATCAATAGA
AAAAATACATATAACAAATCACCGTGGGTTCATAAAAGATTCAATAGCAACCTGGATGGT
GCCTGCATTGGTCTCTGAGAAACAAGAGGAACAAAAAAATTGTCTGGAGTCGGCTTGTCA
AAGAAAAACCTACCCTATGTGCAACCAAACGTCATGGGAACCCTTTGGAGGGAGACAGTT
GCCATCTTATGGGCGGTTGACATTACCTCTAGATCCAAGTATGGACCTTCAACTTAACAT
ATCATTTACATACGGTCCAGTTATACTGAATGGAGACGGTATGGATTATTATGAAAGCCC
ACTTCCGGACTCCGGATGGCTTACCATTCCACCCAAGAACGGAACAGTCCTTGGACTGAT
AAACAAAGCAAGTAGAGGAGACCAGTTCACTGTAATCCCCCATGTGTTGACATTTGCGCC
CAGGGAATCAAGTGGAAATTGTTATTTACCTATTCAAACATCCCAGATTATGGATAAAGA
TGTCCTTACTGAGTCCAATTTAGTGGTGTTGCCTACACAGAATTTTAGATATGTCATAGC
AACATATGATATATCCCGGGGTGATCATGCAATTGTTTATTATGTTTATGACCCAATCCG
GACGATTTCTTATACGTACCCATTTAGACTAACTACCAAGGGTAGACCTGATTTCCTAAG
GATTGAATGTTTTGTGTGGGATGACGATTTGTGGTGTCACCAATTTTATCGATTTGAGGC
TGACATCACCAACTCTACAACCAGTGTTGAGAATTTAGTCTGTATAAGATTCTCATGTAA
CCGTTCAAAACCTTGA--------------------------------------------
------------------------------------------------------------
------------------------------------------------------------
------------------------------------------------------------
------------------------------------------------------------
---------------------------------
>CDV strain 5253-02, from dog in Austria GQ214378
------------------------------------------------------------
------------------------------------------------------------
------------------------------------------------------------
---------------------------------------------------ATGCTCTCC
TACCAAGACAAGGTGGGTGCCTTCTATAAGGATAATGCAAGAGCTAATTCATCCAAGCTG
TCCTTAGTGACAGAAGAGCAAGGGGGCAGGAGACCACCCTATTTGCTGTTTGTCCTTCTC
ATCCTTCTGGTTGGAATCATGACCTTGCTTGCTATCACTGGAGTTCGATTTCACCAAGTA
TCAACTAGCAATATGGAATTTAGCAGATTGCTGAAAGAGGATATGGAGAAATCAGAGGCC
GTACATCACCAAGTCATAGATGTCTTGACACCGCTCTTCAAAATTATTGGAGATGAGGTT
GGGTTACGGTTGCCACAAAAACTAAACGAGATCAAACAATTTATCCTTCAAAAGACAAAC
TTCTTCAATCCGAACAGGGAATTCGACTTCCGCGATCTCCACTGGTGCATTAATCCACCT
AGTAAGATCAAGGTGAATTTTACTAATTACTGCGATACAATTGGGATCAGACAATCTATT
GCATCGGCAGCAAATCCCATCCTTTTATCAGCACTCTCCGGAGGCAGAGGTGACATATTC
CCACCATACAGATGCAGTGGAGCTACTACTTCAGTGGGCAGAGTTTTCCCCCTGTCAGTA
TCATTGTCCATGTCTGTGATCTCAAAAACATCAGAGATAACCAATATGCTAACTGCTATC
TCAGACGGAGTGTATGGTAAAACCTATTTGCTAGTGCCTGATTACATTGAAGGGGAGTTC
GACACGCAAAAGATTCGAGTCTTTGAGATAGGGTTCATCAAACGGTGGCTGAATGACATG
CCATTACTCCAGACAACCAACTATATGGTCCTCCCGGAGAATTCCAAAGCCAAGGTATGT
ACTATAGCAGTGGGCGAGTTGACACTGGCTTCCTTGTGTGTAGATGAGAACACCGTATTG
TTATATCATGACAGCAATGGTTCACAAGATGGTATT-CTAGTAGTGACGCTGGGGATATT
TGGGGCAACACCTATGGATCAAGTTGAAGAAGTGATACCTGTCGCCCACCCATCAATAGA
AAAAATACATATAACAAATCACCGTGGGTTCATAAAAGATTCAATAGCAACCTGGATGGT
GCCTGCATTGGTCTCTGAGAAACAAGAGGAACAAAAAAATTGTCTGGAGTCGGCTTGTCA
AAGAAAAACCTACCCTATGTGCAACCAAACGTCATGGGAACCCTTTGGAGGGAGACAGTT
GCCATCTTATGGGCGGTTGACATTACCTCTAGATCCAAGTATGGACCTTCAACTTAACAT
ATCATTTACATACGGTCCGGTTATACTGAATGGAGACGGTATGGATTATTATGAAAGCCC
ACTTCCGGACTCCGGATGGCTTACCATTCCACCCAAGAACGGAACAGTCCTTGGACTGAT
AAACAAAGCAAGTAGAGGAGACCAGTTCACTGTAATCCCCCATGTGTTGACATTTGCGCC
CAGGGAATCAAGTGGAAATTGTTATTTACCTATTCAAACATCCCAGATTATGGATAAAGA
TGTCCTTACTGAGTCCAATTTAGTGGTGTTGCCTACACAGAATTTTAGATATGTCATAGC
AACATATGATATATCCCGGGGTGATCATGCAATTGTTTATTATGTTTATGACCCAATCCG
GACGATTTCTTATACGTACCCATTTAGACTAACTACCAAGGGTAGACCTGATTTCCTAAG
GATTGAATGTTTTGTGTGGGATGACGATTTGTGGTGTCACCAATTTTATCGATTTGAGGC
TGACATCACCAACTCTACAACCAGTGTTGAGAATTTAGTCTGTATAAGATTCTCATGTAA
CCGTTCAAAACCTTGA--------------------------------------------
------------------------------------------------------------
------------------------------------------------------------
------------------------------------------------------------
------------------------------------------------------------
---------------------------------
>CDV strain 5417-02, from dog in Austria GQ214380
------------------------------------------------------------
------------------------------------------------------------
------------------------------------------------------------
---------------------------------------------------ATGCTCTCC
TACCAAGACAAGGTGGGTGCCTTCTATAAGGATAATGCAAGAGCTAATTCATCCAAGCTG
TCCTTAGTGACAGAAGAGCAAGGGGGCAGGAGACCACCCTATTTGCTGTTTGTCCTTCTC
ATCCTTCTGGTTGGAATCATGACCTTGCTTGCTATCACTGGAGTTCGATTTCACCAAGTA
TCAACTAGCAATATGGAATTTAGCAGATTGCTGAAAGAGGATATGGAGAAATCAGAGGCC
GTACATCACCAAGTCATAGATGTCTTGACACCGCTCTTCAAAATTATTGGAGATGAGGTT
GGGTTACGGTTGCCACAAAAACTAAACGAGATCAAACAATTTATCCTTCAAAAGACAAAC
TTCTTCAATCCGAACAGGGAATTCGACTTCCGCGATCTCCACTGGTGCATTAATCCACCT
AGTAAGATCAAGGTGAATTTTACTAATTACTGCGATACAATTGGGATCAGACAATCTATT
GCATCGGCAGCAAATCCCATCCTTTTATCAGCACTCTCCGGAGGCAGAGGTGACATATTC
CCACCATACAGATGCAGTGGAGCTACTACTTCAGTGGGCAGAGTTTTCCCCCTGTCAGTA
TCATTGTCCATGTCTGTGATCTCAAAAACATCAGAGATAACCAATATGCTAACTGCTATC
TCAGACGGAGTGTATGGTAAAACCTATTTGCTAGTGCCTGATTACATTGAAGGGGAGTTC
GACACGCAAAAGATTCGAGTCTTTGAGATAGGGTTCATCAAACGGTGGCTGAATAACATG
CCATTACTCCAGACAACCAACTACATGGTCCTCCCGGAGAATTCCAAAGCCAAGGTATGT
ACTATAGCAGTGGGCGAGTTGACACTGGCTTCCTTGTGTGTAGATGAGAACACCGTATTG
TTATATCATGACAGCAATGGTTCACAAGATGGTATT-CTAGTAGTGACGCTGGGGATATT
TGGGGCAACACCTATGGATCAAGTTGAAGAAGTGATACCTGTCGCCCACCCATCAATAGA
AAAAATACATATAACAAATCACCGTGGGTTCATAAAAGATTCAATAGCAACCTGGATGGT
GCCTGCATTGGTCTCTGAGAAACAAGAGGAACAAAAAAATTGTCTGGAGTCGGCTTGTCA
AAGAAAAACCTACCCTATGTGCAACCAAACGTCATGGGAACCCTTTGGAGGGAGACAGTT
GCCATCTTATGGGCGGTTGACATTACCTCTAGATCCAAGTATGGACCTTCAACTTAACAT
ATCATTTACATACGGTCCGGTTATACTGAATGGAGACGGTATGGATTATTATGAAAGCCC
ACTTCCGGACTCCGGATGGCTTACCATTCCACCCAAGAACGGAACAGTCCTTGGACTGAT
AAACAAAGCAAGTAGAGGAGACCAGTTCACTGTAATCCCCCATGTGTTGACATTTGCGCC
CAGGGAATCAAGTGGAAATTGTTATTTACCTATTCAAACATCCCAGATTATGGATAAAGA
TGTCCTTACTGAGTCCAATTTAGTGGTGTTGCCTACACAGAATTTTAGATATGTCATAGC
AACATATGATATATCCCGGGGTGATCATGCAATTGTTTATTATGTTTATGACCCAATCCG
GACGATTTCTTATACGTACCCATTTAGACTAACTACCAAGGGTAGACCTGATTTCCTAAG
GATTGAATGTTTTGTGTGGGATGACGATTTGTGGTGTCACCAATTTTATCGATTTGAGGC
TGACATCACCAACTCTACAACCAGTGTTGAGAATTTAGTCTGTATAAGATTCTCATGTAA
CCGTTCAAAACCTTGA--------------------------------------------
------------------------------------------------------------
------------------------------------------------------------
------------------------------------------------------------
------------------------------------------------------------
---------------------------------
>CDV strain 5825-02, from dog in Austria GQ214384
------------------------------------------------------------
------------------------------------------------------------
------------------------------------------------------------
---------------------------------------------------ATGCTCTCC
TACCAAGACAAGGTGGGTGCCTTCTATAAGGATAATGCAAGAGCTAATTCATCCAAGCTG
TCCTTAGTGACAGAAGAGCAAGGGGGCAGGAGACCACCCTATTTGCTGTTTGTCCTTCTC
ATCCTTCTGGTTGGAATCATGACCTTGCTTGCTATCACTGGAGTTCGATTTCACCAAGTA
TCAACTAGCAATATGGAATTTAGCAGATTGCTGAAAGAGGATATGGAGAAATCAGAGGCC
GTACATCACCAAGTCATAGATGTCTTGACACCGCTCTTCAAAATTATTGGAGATGAGGTT
GGGTTACGGTTGCCACAAAAACTAAACGAGATCAAACAATTTATCCTTCAAAAGACAAAC
TTCTTCAATCCGAACAGGGAATTCGACTTCCGCGATCTCCACTGGTGCATTAATCCACCT
AGTAAGATCAAGGTGAATTTTACTAATTACTGCGATACAATTGGGATCAGACAATCTATT
GCATCGGCAGCAAATCCCATCCTTTTATCAGCACTCTCCGGAGGCAGAGGTGACATATTC
CCACCATACAGATGCAGTGGAGCTACTACTTCAGTGGGCAGAGTTTTCCCCCTGTCAGTA
TCATTGTCCATGTCTGTGATCTCAAAAACATCAGAGATAACCAATATGCTAACTGCTATC
TCAGACGGAGTGTATGGTAAAACCTATTTGCTAGTGCCTGATTACATTGAAGGGGAGTTC
GACACGCAAAAGATTCGAGTCTTTGAGATAGGGTTCATCAAACGGTGGCTGAATAACATG
CCATTACTCCAGACAACCAACTACATGGTCCTCCCGGAGAATTCCAAAGCCAAGGTATGT
ACTATAGCAGTGGGCGAGTTGACACTGGCTTCCTTGTGTGTAGATGAGAACACCGTATTG
TTATATCATGACAGCAATGGTTCACAAGATGGTATT-CTAGTAGTGACGCTGGGGATATT
TGGGGCAACACCTATGGATCAAGTTGAAGAAGTGATACCTGTCGCCCACCCATCAATAGA
AAAAATACATATAACAAATCACCGTGGGTTCATAAAAGATTCAATAGCAACCTGGATGGT
GCCTGCATTGGTCTCTGAGAAACAAGAGGAACAAAAAAATTGTCTGGAGTCGGCTTGTCA
AAGAAAAACCTACCCTATGTGCAACCAAACGTCATGGGAACCCTTTGGAGGGAGACAGTT
GCCATCTTATGGGCGGTTGACATTACCTCTAGATCCAAGTATGGACCTTCAACTTAACAT
ATCATTTACATACGGTCCGGTTATACTGAATGGAGACGGTATGGATTATTATGAAAGCCC
ACTTCCGGACTCCGGATGGCTTACCATTCCACCCAAGAACGGAACAGTCCTTGGACTGAT
AAACAAAGCAAGTAGAGGAGACCAGTTCACTGTAATCCCCCATGTGTTGACATTTGCGCC
CAGGGAATCAAGTGGAAATTGTTATTTACCTATTCAAACATCCCAGATTATGGATAAAGA
TGTCCTTACTGAGTCCAATTTAGTGGTGTTGCCTACACAGAATTTTAGATATGTCATAGC
AACATATGATATATCCCGGGGTGATCATGCAATTGTTTATTATGTTTATGACCCAATCCG
GACGATTTCTTATACGTACCCATTTAGACTAACTACCAAGGGTAGACCTGATTTCCTAAG
GATTGAATGTTTTGTGTGGGATGACGATTTGTGGTGTCACCAATTTTATCGATTTGAGGC
TGACATCACCAACTCTACAACCAGTGTTGAGAATTTAGTCTGTATAAGATTCTCATGTAA
CCGTTCAAAACCTTGA--------------------------------------------
------------------------------------------------------------
------------------------------------------------------------
------------------------------------------------------------
------------------------------------------------------------
---------------------------------
>CDV strain 17, from dog in China GQ332532
------------------------------------------------------------
------------------------------------------------------------
------------------------------------------------------------
---------------------------------------------------ATGCTCTCC
TACCAAGACAAGGTGGGTGCCTTCTATAAGGATAATGCAAGAGCTAATTCATCCAAGCTG
TCCTTAGTGACAGAAGAGCAAGGGGGAAGGAGACCACCCTATTTGCTGTTTGTCCTTCTC
ATCCTACTGATTGGAATCCTGGCCTTGCTTGCCATCACTGGAGTTCGATTTCACCAAGTA
TCAACTAGCAATATGGAATTTAGCAGATTGCTAAAAGAGGATATGGAAAAATCAGAGGCC
GTACATCACCAAGTCATAGATGTCTTGACACCGCTCTTCAAAATTATTGGAGATGAGATT
GGGTTACGGTTGCCTCAAAAACTAAACGAGATCAAACAATTTATCCTTCAAAAGACAAAT
TTCTTCAATCCGAACAGGGAATTCGACTTCCGCGATCTCCACTGGTGCATTAACCCACCT
AGCAAGATCAAGGTGAATTTTACTAATTACTGCGATACAGTTGGGGTCAAAAAATCTATT
GCATCGGCAGCAAATCCCATCATTTTATCAGCACTCACCGGAGCCAGGGGTGACATATTC
CCGCCGTACAGATGCAGTGGCGCTACTACTTCAGTAGGCAGAGTATTCCCCCTATCCGTA
TCATTATCCATGTCTTTGATATCAAGAACATCAGAGATAATCAATATGCTAACCGCTATC
TCAGACGGAGTGTATGGTAAAACTTATTTGCTAGTGCCTGATTATATTGAAGGGGAATTC
GACTCGCAAAAGATTCGAGTCTTTGAGATAGGGTTTATCAAACGGTGGCTGAATGACATG
CCTTTACTCCAGACAACCAACTATATGGTCCTCCCGGAAACTTCCAAAGCCAAGGTATGT
ACTATAGCAGTGGGCGAGCTGACACTGGCTTCCTTGTGTGTAGATGAGAGCACCGTATTG
TTATATCATGACAGCAATGGTTCACAAAATGGTATT-CTAGTAGTGACATTGGGAATATT
TGGGGCAACACCTATGGATCAAGTTGAAGAGGTGATACCTGTCGCTCACCCATCAGTGGA
GAGAATACATATAACAAATCACCGTGGGTTCATAAAAGATTCAATAGTAACCTGGATGGT
GCCTGCATTGGTCTCTGAAAAACAAGAGGAGCAAAAAACCTGTCTGGAGTCGGCTTGTCA
AAGAAAATCCTACCCTATGTGCAACCAAACGTCATGGGAACCCTTTGGAGGAGGACAGTT
GCCTTCTTATGGGCGGTTGACATTACCTCTAGATCCAAGCATTGACCTTCAACTTAACAT
ATCATTTACATATGGTCCGGTTATACTGAACGGGGACGGTATGGATTATTATGAAAGCCC
ACTTTTGGACTCCGGATGGCTTACCATACCTCCCAAGAACGGAACAGTCCTTGGATTGAT
AAACAAAGCAAGTAGAGGAGACCAGTTCACTGTGACCCCCCATGTGTTGACATTTGCGCC
CAGAGAATCAAGTGGAAATTGTTATTTACCTATTCAAACATCCCAGATTATGGATAAAGA
TGTCCTTACTGAGTCCAATTTAGTGGTATTACCTACACAGAATTTTAGATATGTCATAGC
AACATATGATATATCCCGGGGAGATCATGCAATTGTTTATTATGTTTATGACCCAATCCG
GACGATTTCTTATACATACCCATTTAGACTAACTACCAAGGGTAGACCTGATTTTCTACG
GATTGAATGTTTTGTGTGGGATGATGATTTGTGGTGTCACCAATTTTACCGGTTCGAGGC
TAACATCACTAACTCTACAACCAGTGTTGAGAATTTAGTCCGTATAAGATTCTCATGTAA
TCGTTCAAAACCTTGA--------------------------------------------
------------------------------------------------------------
------------------------------------------------------------
------------------------------------------------------------
------------------------------------------------------------
---------------------------------
>CDV strain 23, from dog in China GQ332534
------------------------------------------------------------
------------------------------------------------------------
------------------------------------------------------------
---------------------------------------------------ATGCTCTCT
TACCAAGACAAGGTGGGTGCCTTCTATAAGGATAATGCAAGAGCTAATTCATCCAAGCTG
TCCTTAGTGACAGAAGAGCAAGGGGGACGGAGACCACCCTATTTGCTGTTTGTCCTTCTC
ATCCTACTGATTGGAATCCTGGCCTTGCTTGCCATCACTGGAGTTCGATTTCACCAAGTA
TCAACTAGCAATATGGAATTTAGCAGATTGCTGAAAGAGGATATGGAGAAATCAGAGGCC
GTACATCACCAAGTCATAGATGTCTTGACACCGCTCTTCAAAATTATTGGAGATGAGATT
GGGTTACGGTTGCCACAAAAACTAAACGAGATCAAACAATTTATCCTTCAAAAGACAAAC
TTCTTCAATCCGAACAGGGAATTCGACTTCCGCGATCTCCACTGGTGCATTAACCCACCT
AGCAAGATCAAGGTGAATTTTACTAATTACTGTGATACAGTTGGGGTCAAAAAATCTATT
GCATCGGCAGCAAATCCCATCATTTTATCAGCACTCTCCGGAGCCAGAGGTGACATATTC
CCGCCGTACAGATGCAGTGGGGCTACTACTTCAGTAGGCAGAGTATTCCCCCTATCCGTA
TCATTATCCATGTCTTTGATATCAAGAACATCAGAGATAATCAATATGCTAACCGCTATC
TCAGACGGAGTGTATGGTAAAACTTATTTGCTAGTGCCTGATTATATTGAAGGGGAGTTC
GACTCGCAAAAGATTCGAGTCTTTGAGATAGGGTTTATCAAACGGTGGCTGAATGACATG
CCTTTACTCCAGACAACTAACTATATGGTCCTCCCGGAAACTTCCAAAGCCAAGGTATGT
ACTATAGCAGTGGGTGAGCTGACACTAGCTTCCTTGTGTGTAGATGAGAGCACCGTATTG
TTATATCATGACAGCAACGGTTCACAAGATGGTATT-CTAGTAGTGACATTGGGAATATT
TGGGGCAACACCTATGGATCAAGTTGAAGAGGTGATACCTATCGCTCACCCATCAGTGGA
GAGAATACATATAACAAATCACCGTGGGTTCATAAAAGACTCAATAGTAACCTGGATGGT
GCCTGTATTGGTCTCTGAGAAACAAGAGGAGCAAAAAAACTGTCTGGAGTCTGCTTGTCA
CAGAAAATCCTACCCTATGTGCAACCAAACGTCATGGGAACCCTTTGGAGGAGGACAGTT
GCCTTCTTATGGGCGGTTGACATTACCTCTAGATCCAAGCATTGACCTTCAACTTAACAT
ATCATTTACATATGGTCCGGTTATACTGAACGGAGACGGTATGGATTATTATGAAAGCCC
ACTTTTGGACTCCGGATGGCTTACCATACCTCCTAAGAACGGGACAGTCCTTGGATTGAT
AAACAAAGCAAGTAGAGGAGACCAGTTCACTGTGACCCCCCATGTGTTGACATTTGCGCC
CAGGGAATCAAGTGGAAATTGTTATTTGCCTATTCAAACATCCCAGATTATGGATAAAGA
TGTCCTTACTGAGTCCAATTTAGTGGTGTTACCTACACAGAATTTTAGATATGTCATAGC
AACATATGATATATCCCGGGGCGATCATGCAATTGTTTATTACGTTTATGACCCAATCCG
GACGATTTCTTATACATACCCATTTAGACTAACTACCAAGGGTAGACCTGATTTCCTAAG
GATTGAATGTTTTGTGTGGGATGACGATTTGTGGTGTCATCAATTTTACCGATTCGAGGC
TAACATCACTAACTCTACAACCAGTGTTGAGAATTTAGTCCGTATAAGATTCTCATGTAA
CCGTTCAAAACCTTGA--------------------------------------------
------------------------------------------------------------
------------------------------------------------------------
------------------------------------------------------------
------------------------------------------------------------
---------------------------------
>CDV from Spain GU001863
------------------------------------------------------------
------------------------------------------------------------
------------------------------------------------------------
---------------------------------------------------ATGCTCTCC
TACCAAGACAAGGTGGGTGCCTTCTATAAGGATAATGCAAGAGCTAATTCATCCAAGCTG
TCCTTAGTGACAGAAGAGCAAGGGGGCAGGAGACCACTCTATTTGCTGTTTGTCCTTCTT
ATCCTTCTGGTTGGAATCATGACCTTGCTTGCTATCACTGGAGTTCGATTTCACCACGTA
TCAACTAGCAATATGGAATTTAGCAGATTGCTGAAAGAGGATATGGAGAAATCAGAGGCC
GTACATCACCAAGTCATAGATGTCTTGACACCGCTCTTCAAAATTATTGGAGATGAGGTT
GGGTTACGGTTGCCACAAAAACTAAACGAGATCAAACAATTTATCCTTCAAAAGACAAAC
TTCTTCAATCCGAACAGGGAATTCGACTTCCGCGATCTCCACTGGTGCATTAATCCACCT
AGTAAGATCAAGGTGAATTTTACTAATTACTGCGATACAATTGGGATCAGAAAATCTATT
GCATCGGCAGCAAATCCCATCCTTTTATCAGCACTCTCCGGAGGCAGAGGTGACATATTC
CCATCATACAGATGCAGTGGAGCTACTACTTCAGTGGGCAGAGTTTTCCCCCTATCAGTA
TCATTGTCCATGTCTTTGATCTCAAAAACATCAAAGATAACCAATATGCTAACTGCTATC
TCAGACGGAGTTTATGGTAAAACCTATTTGCTAGTGCCTGATTACATTGAAGGGGAGGTC
GACACGCAAAAGATTCGAGTCTTTGAGATAGGGTTCATCAAACGGTGGCTGAATAACATG
CCATTACTCCAGACAACCAACTACATGGTCCTCCCGGAGAATTCCAAAGCCAAGGTATGT
ACTATAGCAGTGGGCGAGTTGACACTGGCTTCCTTGTGTGTAGATGAAAGCACCGTATTG
TTATATCATGACAGCAATGATTCACAAGATGGTATT-CTAGTAGTGACGCTGGGGATATT
TGGGGCAACACTTATGGATCAAGTTGAAAAAGTGATACCTGTCGCACACCCATCAGTAGA
AAAAATACATATAACAAATCACCGTGGGTTCATAAAAAATTCAATAGCAACCTGGATGGT
GCCTGCATTGGTGTCTGAGAAACAAGAGGAACAAAAAAATTGTCTGGAGTCGGCTTGTCA
AAGAAAAACCTACCCTATGTGCAACCAAACGTCATGGGAACCTTTTGGAGGGGGACAGTT
GCCATCTTATGGGCGGTTGACATTACCTCTAGATCCAAGCATGGACCTTCAACTTAACAT
ATCATTTACATACGGTCCAGTTATACTGAATGGAGACGGTATGGATTATTATGAAAGCCC
ACTTCCGGACTCCGGATGGCTTACTATTCCTCCCAAGAACGGAACAGTCCTTGGATTGAT
AAACAAAGCAAGTAGAGGAGACCAGTTCACTGTAATCCCCCACGTGTTGACATTTGCGCC
CAGGGAATCAAGTGGAAATTGTTATTTACCTATTCAAACATCCCAGATTATGGATAAAGA
TGTCCTTACTGAGTCCAATTTAGTGGTGTTGCCTACACAGAATTTTAGATATATTATAGC
AACATATGATATATCCCGGGGCGATCATGCAATTGTTTATTATGTTTATGACCCAATCCG
GACGATTTCTTATACGTACCCATTTAGACTAACTACCAAGGGTAGACCTGATTTCCTAAG
GATTGAATGTTTTGTGTGGGATGACGATTTGTGGTGTCACCAATTTTACCGATTTGAGGC
TGACGTCACAAACTCTACAACCAGTGTTGAGAATTTAGTCCGTATAAAATTTTCATGTGA
CCGTTCAAAACCTTGA--------------------------------------------
------------------------------------------------------------
------------------------------------------------------------
------------------------------------------------------------
------------------------------------------------------------
---------------------------------
>CDV strain Rockborn-Candur GU266280
------------------------------------------------------------
------------------------------------------------------------
------------------------------------------------------------
-------------------------------AGGGCTCAGGTAGTCCAACAATGCTCTCC
TACCAAGACAAGGTGGGTGCCTTCTATAAAGATAATGCAAGAGCTAATTCATCCAAGCTG
TCCTTAGTGACAGAAGAGCAAGGGGGCAGGAGACCACCCTATTTGCTGTTTGTCCTTCTC
ATCCTACTGGTTGGAATCATGGCCTTACTTGCTATCACTGGAGTTCGATTTCACCAAGTA
TCAACTAGCAATATGGAATTTAGCAGATTGCTGAAAGAGGATATGGAGAAATCAGAGGCC
GTACATCACCAAGTCATAGATGTCTTGACACCGCTCTTCAAAATTATTGGAGATGAGATT
GGGTTACGGTTGCCACAAAAACTAAACGAGATCAAACAATTTATCCTTCAAAAGACAAAC
TTCTTCAATCCGAACAGGGAATTCGACTTCCGCGATCTCCACTGGTGCATTAACCCACCT
AGTAAGATCAAGGTGAATTTAACTAATTACTGCGATACAATTGGGCTCAGAAAATCTATT
GCATCGGCAGCAAATCCCATCCTTTTATCAGCACTCTCCAGAGGCAGAGGTGACATATTC
CCACCATACAGATGCAGTGGAGCTACTACTTCAGTAGGCAGATTTTTCCCCCTATCAGTA
TCATTGTCCATGTCTTTGATCTCAAGAACATCAGAGATAATCAATATGCTAACCGCTATC
TCAGACGGAGTGTATGGTAAAACTTATTTGCTAGTGCCTGATTATATTGAAGGGGAGTTC
GACACGCAAAAGATTCGAGTCTTTGAGATAGGGTTCATCAAACGGTGGCTGAATGACATG
CCATTACTCCAGACAACCAACTATATGGTCCTCCCGGAGAATTCCAAAGCCAAGGTATGT
ACTATAGCAGTGGGCGAGTTGACACTGGCTTCCTTGTGTGTAGATGAGAGCACCGTATTG
TTATATCATGACAGCAATGGTTCACAAGATGGTATT-CTAGTAGTGACGCTGGGAATATT
TGGGGCAACACCTATGGATCAAGTTGAAGAGGTGATACCTGTCGCTCACCCATCAGTAGA
AAAAATACATATAACAAATCACCGTGGGTTCATAAAAGATTCAATAGCAACCTGGATGGT
GCCTGCATTGGTCTCTGAGAAACAAGAGGAACAAAAAAATTGTCTGGAGTCGGCTTGTCA
AAGAAAATCCTACCCTATGTGCAACCAAACGTCATGGGAACCCTTTGGAGGAGGACAGTT
GCCATCTTATGGGCGGTTGACATTACCTCTAGATCCAAGTATTGACCTTCAACTTAACAT
ATCGTTTACATACGGTCCGGTTATACTGAATGGAGACGGTATGGATTATTATGAAAGCCC
ACTTTTGGACTCCGGATGGCTTACCATTCCTCCCAAGAACGGAACAGTCCTTGGATTGAT
AAACAAAGCAAGTAGAGGAGACCAGTTCACTGTAATCCCCCATGTGTTGACATTTGCGCC
CAGGGAATCAAGTGGAAATTGTTATTTACCTATTCAAACATTCCAGATTATGGATAAAGA
TGTCCTTACTGAGTCCAATTTAGTGGTGTTGCCTACACAGAATTTTAGATATGTCATAGC
AACATATGATATATCCCGGGACGATCATGCGATTGTTTATTATGTTTATGACCCAATCCG
GACGATTTCTTTTACGTACCCATTTAGACTAACTACCAAGGGTAGACCTGATTTCCTAAG
GATTGAATGTTTTGTGTGGGATGACGATTTGTGGTGTCACCAATTTTACCGATTCGAGGC
TGACATCACCAACTTTACAACCAGTGTTGAGAATTTAGTCCGTATAAGATTCTCATGTAA
CCGTTCAAAACCTTGATAGTATGATGATACATATCTCAATTGGACTTAGGTATGATGACT
GTGGTGAGAAATCCCTTACCGACGATTGAATTAAACCATCTCCAGCATTATAAAAAAA--
------------------------------------------------------------
------------------------------------------------------------
------------------------------------------------------------
---------------------------------
>CDV strain SNP350/09/ITA, from red foxes in Italy HM120874
------------------------------------------------------------
------------------------------------------------------------
------------------------------------------------------------
---------------------------------------------------ATGCTCTCC
TACCAAGACAAGGTGGGTGCCTTCTATAAGGATAATGCAAGAGCTAATTCATCCAAGCTG
TCCTTAGTGACAGAAGAGCAAGGGGGCAGGAGACCACCCTATTTGCTGTTTGTCCTTCTC
ATCCTTCTGGTTGGAATCATGACCTTGCTTGCTATCACTGGAGTTCGATTTCACCAAGTA
TCAACTAGCAATATGGAATTTAGCAGATTACTGAAAGAGGATATGGAGAAATCAGAGGCC
GTACATCACCAAGTCATAGATGTCTTGACACCGCTCTTCAAAATTATTGGAGATGAGGTT
GGGTTACGGTTGCCACAAAAATTAAACGAGATCAAACAATTTATCCTTCAAAAGACAAAC
TTCTTCAATCCGAACAGGGAATTCGACTTCCGCGATCTCCACTGGTGCATTAATCCACCT
AGTAAGATCAAGGTGAATTTTACTAATTACTGCGATACAATCGGGATCAGAAAATCTATT
GCATCGGCAGCAAATCCCATCCTTTTATCAGCACTCTCGGGAGGCAGAGGTGACATATTC
CCACCATACAGATGCAGTGGAGCTACTACTTCAATGGGCAGAGTTTTCCCCCTATCAGTA
TCATTGTCCATGTCTTTGATTTCAAAAACATCAGGGATAACCAATATGCTAACTGCCATC
TCAGACGGAGTGTATGGTAAAACCTATTTGCTAGTGCCTGATTACATTGAAGGGGAGTTC
GACACGCAAAAGATTCGAGTCTTTGAGATAGGGTTCATTAAACGGTGGCTGAATAACATG
CCATTATTCCAGACAACCAACTACATGATCCTCCCGGAGAATTCCAAAGCCAAGGTATGT
ACTATAGCAGTGGGCGAATTGACACTAGCTTCCTTGTGTGTAGATGAGAGCACCGTATTG
TTATATCATGATAGTAATGGTTCACAAGGTGGTGTT-CTAGTAGTGACGCTGGGGATATT
TGGGGCAACACCTATGGATCAAGTTGAAGAAATGATACCTGTCGCTCACCCGTCAGTAGA
AAAAATACATATAACAAATCACCGTGGGTTCATAAAAGATTCAATAGCAACCTGGATGGT
GCCTGCATTGGTCTCTGAGAAACAAGAGGAACAAAAAAATTGTCTGGAGTCGGCTTGTCA
AAGAAAAACCTACCCTATGTGCAACCAAACGTCATGGGAACCCTTTGGAGGGGGACAGTT
GCCATCTTATGGGCGGTTGACATTACCTCTAGATCCGAGCATTGACCTTCAACTTAACGT
ATCATTTACATACGGTCCAGTTATACTGAATGGAGACGGTATGGATTATTATGAAAGCCC
ACTTTTGGACTCTGGGTGGCTTACCATTCCTCCCAAGAACGGAACAGTCCTTGGATTGAT
AAACAAAGCAAGTAGAGGAGACCAGTTCACTGTAATCCCCCATGTGTTAACATTTGCGCC
CAGGGAATCAAGTGGAAATTGTTATTTACCTATTCAAACATCCCAGATTATGGATAAAGA
TGTCCTTACTGAGTCCAATTTAGTGGTGTTGCCTACACAGAATTTTAGATATGTCATAGC
AACATATGATATATCCCGGGGCGATCATGCAATTGTTTATTATGTTTATGACCCAATCCG
GACGATATCTTATACGCACCCATTTAGACTAACTACCAAGGGTAGACCTGAATTCCTAAG
GATTGAATGTTTTGTGTGGGATGACGATTTGTGGTGTCACCAATTTTACCGATTTGAGGC
TGACATCACCAACTCTACAATCAGTGTTGAGAATTTAGTCCATATAAGATTCTCATGTAA
CCGTTCAAAACCTTGA--------------------------------------------
------------------------------------------------------------
------------------------------------------------------------
------------------------------------------------------------
------------------------------------------------------------
---------------------------------
>CDV strain 08RS108_Badger_TN_01_08, from badger in Italy HM443704
------------------------------------------------------------
------------------------------------------------------------
------------------------------------------------------------
------------------------------------------------------------
------------------------------------------------------------
---------------------------------------------------GTCCTTCTC
ATCCTTCTGGTTGGAATCATGACCTTGCTTGCTATCACTGGAGTTCGATTTCACCAAGTA
TCAACTAGCAATATGGAATTTAGCAGATTACTGAAAGAGGATATGGAGAAATCAGAGGCC
GTACATCACCAAGTCATAGATGTTTTGACACCGCTCTTCAAAATTATTGGAGATGAGGTT
GGGTTACGGTTGCCACAAAAACTAAACGAGATCAAACAATTTATCCTTCAAAAGACAAAC
TTCTTCAATCCGAACAGGGAATTCGACTTCCGCGATCTCCACTGGTGCATTAATCCACCT
AGTAAGATCAAGGTGAATTTTACTAATTACTGCGATACAATCGGGATCAGAAAATCTATT
GCATCGGCAGCAAATCCCATCCTTTTATCAGCACTCTCGGGAGGCAGAGGTGACATATTC
CCACCATACAGATGCAGTGGAGCTACTACTTCAGTGGGCAGAGTTTTCCCCCTATCAGTA
TCATTGTCCATGTCTTTGATTTCAAAAACATCAGGGATAACCAATATGCTAACTGCCATC
TCAGACGGAGTGTATGGTAAAACCTATTTGCTAGTGCCTGATTACATTGAAGGGGAGTTC
GACACGCAAAAGATTCGAGTCTTTGAGATAGGGTTCATTAAACGGTGGCTGAATAACATG
CCATTATTCCAGACAACCAACTACATGGTCCTCCCGGAGAATTCCAAAGCCAAGGTATGT
ACTATAGCAGTGGGCGAATTGACACTAGCTTCCTTGTGTGTAGATGAGAGCACCGTATTG
TTATATCATGATAGTAATGGTTCACAAGGTGGTGTT-CTAGTAGTGACGCTGGGGATATT
TGGGGCAACACCTATGGATCAAGTTGAAGAAATGATACCTGTCGCTCACCCGTCAGTAGA
AAAAATACATATAACAAATCACCGTGGGTTCATAAAAGATTCAATAGCAACCTGGATGGT
GCCTGCATTGGTCTCTGAGAAACAAGAGGAACAAAAAAATTGTCTGGAGTCGGCTTGTCA
AAGAAAAACCTACCCTATGTGCAACCAAACGTCATGGGAACCCTTTGGAGGGGGACAGTT
GCCATCTTATGGGCGGTTGACATTACCTCTAGATCCGAGCATTGACCTTCAACTTAACGT
ATCATTTACATACGGTCCAGTTATACTGAATGGAGACGGTATGGATTATTATGAAAGCCC
ACTTTTGGACTCTGGGTGGCTTACCATTCCTCCCAAGAACGGAACAGTCCTTGGATTGAT
AAACAAAGCAAGTAGAGGAGACCAGTTCACTGTAATCCCCCATGTGTTAACATTTGCGCC
CAGGGAATCAAGTGGAAATTGTTATTTACCTATTCAAACATCCCAGATTATGGATAAAGA
TGCCCTTACTGAGTCCAATTTAGTGGTGTTGCCTACACAGAATTTTAGATATGTCATAGC
AACATATGATATATCCCGGGGCGATCATGCAATTGTTTATTATGTTTATGACCCAATCCG
GACGATATCTTATACGCACCCATTTAGACTAACTACCAAGGGTAGACCTGAATTCCTAAG
GATTGAATGTTTTGTGTGGGATGACGATTTGTGGTGTCACCAATTTTACCGATTTGAGGC
TGACATCACCAACTCTACAATCAGTGTTGAGAATTTAGTCCATATAAGATTCTCATGTAA
CCGTTCAAAACCTT----------------------------------------------
------------------------------------------------------------
------------------------------------------------------------
------------------------------------------------------------
------------------------------------------------------------
---------------------------------
>CDV strain 07RS1463_Fox_UD_09_07, from foxes in Italy HM443705
------------------------------------------------------------
------------------------------------------------------------
------------------------------------------------------------
------------------------------------------------------------
------------------------------------------------------------
---------------------------------------------------GTCCTTCTC
ATCCTTCTGGTTGGAATCATGACCTTGCTTGCTATCACTGGAGTTCGATTTCACCAAGTA
TCAACTAGCAATATGGAATTTAGCAGATTACTGAAAGAGGATATGGAGAAATCAGAGGCC
GTACATCACCAAGTCATAGATGTCTTGACACCGCTCTTCAAAATTATTGGAGATGAGGTT
GGGTTACGGTTGCCACAAAAACTAAACGAGATCAAACAATTTATCCTTCAAAAGACAAAC
TTCTTCAATCCGAACAGGGAATTCGACTTCCGCGATCTCCACTGGTGCATTAATCCACCT
AGTAAGATCAAGGTGAATTTTACTAATTACTGCGATACAATCGGGATCAGAAAATCTATT
GCATCGGCAGCAAATCCCATCCTTTTATCAGCACTCTCGGGAGGCAGAGGTGACATATTC
CCACCATACAGATGCAGTGGAGCTACTACTTCAGTGGGCAGAGTTTTCCCCCTATCAGTA
TCATTGTCCATGTCTTTGATTTCAAAAACATCAGGGATAACCAATATGCTAACTGCCATC
TCAGACGGAGTGTATGGTAAAACCTATTTGCTAGTGCCTGATTACATTGAAGGGGAGTTC
GACACGCAAAAGATTCGAGTCTTTGAGATAGGGTTCATTAAACGGTGGCTGAATAACATG
CCATTATTCCAGACAACCAACTACATGGTCCTCCCGGAGAATTCCAAAGCCAAGGTATGT
ACTATAGCAGTGGGCGAATTGACACTAGCTTCCTTGTGTGTAGATGAGAGCACCGTATTG
TTATATCATGATAGCAATGGTTCACAAGGTGGTGTT-CTAGTAGTGACGCTGGGGATATT
TGGGGCAACACCTATGGATCAAGTTGAAGAAATGATACCTGTCGCTCACCCATCAGTAGA
AAAAATACATATAACAAATCACCGTGGGTTCATAAAAGATTCAATAGCAACCTGGATGGT
ACCTGCATTGGTCTCTGAGAAACAAGAGGAACAAAAAAATTGTCTGGAGTCGGCTTGTCA
AAGAAAAACCTACCCTATGTGCAACCAAACGTCATGGGAACCCTTTGGAGGGGGACAGTT
GCCATCTTATGGGCGGTTGACATTACCTCTAGATCCGAGCATTGACCTTCAACTTAACGT
ATCATTTACATACGGTCCAGTTATACTGAATGGAGACGGTATGGATTATTATGAAAGCCC
ACTTTTGGACTCTGGGTGGCTTACCATTCCTCCCAAGAACGGAACAGTCCTTGGATTGAT
AAACAAAGCAAGTAGAGGAGACCAGTTCACTGTAATCCCCCATGTGTTAACATTTGCGCC
CAGGGAATCAAGTGGAAATTGTTATTTACCTATTCAAACATCCCAGATTATGGATAAAGA
TGTCCTTACTGAGTCCAATTTAGTGGTGTTGCCTACACAGAATTTTAGATATGTCATAGC
AACATATGATATATCCCGGGGCGATCATGCAATTGTTTATTATGTTTATGACCCAATCCG
GACGATATCTTATACGCACCCATTTAGACTAACTACCAAGGGTAGACCTGAATTCCTAAG
GATTGAATGTTTTGTGTGGGATGACGATTTGTGGTGTCACCAATTTTACCGATTTGAGGC
TGACATCACCAACTCTACTATCAGTGTTGAGAATTTAGTCCATATAAGATTCTCATGTAA
CCGTTCAAAAC-------------------------------------------------
------------------------------------------------------------
------------------------------------------------------------
------------------------------------------------------------
------------------------------------------------------------
---------------------------------
>CDV strain 08RS2382_Dog_RO_11_08, from dog in Italy HM443706
------------------------------------------------------------
------------------------------------------------------------
------------------------------------------------------------
------------------------------------------------------------
------------------------------------------------------------
---------------------------------------------------GTCCTTCTC
ATCCTTCTGGTTGGAATCCTGGCCTTGCTTGCTATCACTGGAGTTCGATTTCACCAGGTA
TCAATTAGCAATATGGAATTTAGCAGATTGTTGAAAGAGGATATGGAGAAGTCAGATGCC
GTACATCACCAAGTCATAGATGTCTTGACACCGCTCTTCAAAATTATTGGAGATGAGATT
GGGTTACGGTTGCCACAAAAACTAAACGAGATCAAACAATTTATCCTTCAAAAGACTAAC
TTCTTCAATCCGAACAGGGAATTCGACTTCCGCGATCTCCACTGGTGCATTAATCCGCCT
AGTAAGATCAAAGTGAATTTTACTAGTTACTGTGATACAATTGGGATCAGAAAATCCATT
GCATTGGCAGCAAATCCCATCCTTTTGTCAGCACTCTCCGGAGGCAGAGGTGACATATTC
CCACCATACAGATGCAGTGGAGCTACTACTTCAGTTGGCAAATCTTTCCCCCTATCAGTA
TCATTATCCATGTCTTTGATCTCAAGAACATCAGAGATAATCAATATGCTGACCTCTATC
TCAGACGGAGTGTATGGTAAAACTTATTTGCTAGTGCCTGATTATATTGAAGGGGAGTTC
GACACGCAAAAGATTCGAGTCTTTGAGATAGGGTTCATCAAAAGGTGGCTGAATGACATG
CCATTATTCCAGACAACCAACTATATGATCCTCCCGGAGAATTCTAAAACCAAAGTATGT
ACTATAGCAGTGGGCGAGTTGACACTGGCTTCCTTGTGTGTAGATGAGAGCACTGTATTA
TTATATCATGACAGCAATGATTCACAAGATGGTATT-CTAGTAGTGACGCTGGGAATCTT
TGGGGCAACACCTATGGATCAAGTCGAAGAGGTGATACCTGTCGCTCACCCATCAGTAGA
AAAAATACATATAACAAATCACCGTGGTTTCATAAAAGGTTCAGTAGCAACCTGGATGGT
GCCTGCATTGGTCTCTGAGAACCTAGAGGAACAAAAAAATTGTCTGGAGTCGGCTTGTCA
AAGAAAATCCTACCCTATGTGCAACCAAACATCATGGGAACCCTTTGGAGGAGGACAGTT
GCCATCTTATGGGCGGTTGACGTTACATCTAGATGCAAGCACTGGCCGTCAACTTAACAT
ATCATTTACATACGGTCCGGTTATACTGAATGGAAATGGTATGGATTATTATGAAAGCCC
ACTTTTGGACTCCGGATGGCTTACCATTCCTCCTAAGAATGGAACAATTCTTGGATTGAT
AAACAAAGCAAGTAGAGGAGACCAGTTCACTGTGATCCCTCATGTGTTGTCATTTGCGCC
CAGGGAATCAAGTGGAAACTGTTATTTACCTATTCAAACATCCCAGATTATGGATAAAGA
TGTCCTTACTGAGTCCAATTTAGTTGTGTTGCCTACACAGAATTTTAGATATGTCATAGC
AACATATGATATATCCCGAAACGATCATGCGATTGTTTATTATGTTTATGACCCAATCCG
GACGATTTCTTATACGTACCCATTTAGACTAACTACCAAGGGTAGACCTGATTTCCTAAG
GATTGAATGTTTTGTGTGGGATGACGACCTGTGGTGTCACCAATTTTACAGATTCGAGGC
TGACATCACCAACTCTACAACCAGTGTTGAGAATTTAGTCCGTATAAGATTCTCCTGTAA
CCGTTCAAAACCTTGA--------------------------------------------
------------------------------------------------------------
------------------------------------------------------------
------------------------------------------------------------
------------------------------------------------------------
---------------------------------
>CDV strain 08RS106_Fox_TN_01_08, from foxes in Italy HM443707
------------------------------------------------------------
------------------------------------------------------------
------------------------------------------------------------
------------------------------------------------------------
------------------------------------------------------------
---------------------------------------------------GTCCTTCTC
ATCCTTCTGGTTGGAATCATGACCTTGCTTGCTATCACTGGAGTTCGATTTCACCAAGTA
TCAACTAGCAATATGGAATTTAGCAGATTACTGAAAGAGGATATGGAGAAATCAGAGGCC
GTACATCACCAAGTCATAGATGTCTTGACACCGCTCTTCAAAATTATTGGAGATGAGGTT
GGGTTACGGTTGCCACAAAAACTAAACGAGATCAAACAATTTATCCTTCAAAAGACAAAC
TTCTTCAATCCGAACAGGGAATTCGACTTCCGCGATCTCCACTGGTGCATTAATCCACCT
AGTAAGATCAAGGTGAATTTTACTAATTACTGCGATACAATCGGGATCAGAAAATCTATT
GCATCGGCAGCAAATCCCATCCTTTTATCAGCACTCTCGGGAGGCAGAGGTGACATATCC
CCACCATACAGATGCAGTGGAGCTACTACTTCAGTGGGCAGAGTTTTCCCCCTATCAGTA
TCATTGTCCATGTCTTTGATTTCAAAAACATCAGGGATAACCAATATGCTAACTGCCATC
TCAGACGGAGTGTATGGTAAAACCTATTTGCTAGTGCCTGATTACATTGAAGGGGAGTTC
GACACGCAAAAGATTCGAGTCTTTGAGATAGGGTTCATTAAACGGTGGCTGAATAACATG
CCATTATTCCAGACAACCAACTACATGGTCCTCCCGGAGAATTCCAAAGCCAAGGTATGT
ACTATAGCAGTGGGCGAATTGACACTAGCTTCCTTGTGTGTAGATGAGAGCACCGTATTG
TTATATCATGATAGTAATGGTTCACAAGGTGGTGTT-CTAGTAGTGACGCTGGGGATATT
TGGGGCAACACCTATGGATCAAGTTGAAGAAATGATACCTGTCGCTCACCCGTCAGTAGA
AAAAATACATATAACAAATCACCGTGGGTTCATAAAAGATTCAATAGCAACCTGGATGGT
GCCTGCATTGGTCTCTGAGAAACAAGAGGAACAAAAAAATTGTCTGGAGTCGGCTTGTCA
AAGAAAAACCTACCCTATGTGCAACCAAACGTCATGGGAACCCTTTGGAGGGGGACAGTT
GCCATCTTATGGGCGGTTGACATTACCTCTAGATCCGAGCATTGACCTTCAACTTAACGT
ATCATTTACATACGGTCCAGTTATACTGAATGGAGACGGTATGGATTATTATGAAAGCCC
ACTTTTGGACTCTGGGTGGCTTACCATTCCTCCCAAGAACGGAACAGTCCTTGGATTGAT
AAACAAAGCAAGTAGAGGAGACCAGTTCACTGTAATCCCCCATGTGTTAACATTTGCGCC
CAGGGAATCAAGTGGAAATTGTTATTTACCTATTCAAACATCCCAGATTATGGATAAAGA
TGTCCTTACTGAGTCCAATTTAGTGGTGTTGCCTACACAGAATTTTAGATATGTCATAGC
AACATATGATATATCCCGGGGCGATCATGCAATTGTTTATTATGTTTATGACCCAATCCG
GACGATATCTTATACGCACCCATTTAGACTAACTACCAAGGGTAGACCTGAATTCCTAAG
GATTGAATGTTTTGTGTGGGATGACGATTTGTGGTGTCACCAATTTTACCGATTTGAGGC
TGACATCACCAACTCTACAATCAGTGTTGAGAATTTAGTCCATATAAGATTCTCATGTAA
CCGTTCAAAACCTTG---------------------------------------------
------------------------------------------------------------
------------------------------------------------------------
------------------------------------------------------------
------------------------------------------------------------
---------------------------------
>CDV strain 09RS295_stone martin_TN_02_09 from stone martin in Italy HM443708
------------------------------------------------------------
------------------------------------------------------------
------------------------------------------------------------
------------------------------------------------------------
------------------------------------------------------------
---------------------------------------------------GTCCTTCTC
ATCCTTCTGGTTGGGATCATGACCTTGCTTGCTATCACTGGAGTTCGATTTCACCAAGTA
TCAACTAGCAATATGGAATTTAGCAGATTACTGAAAGAGGATATGGAGAAATCAGAGGCC
GTACATCACCAAGTCATAGATGTCTTGACACCGCTCTTCAAAATTATTGGAGATGAGGTT
GGGTTACGGTTGCCACAAAAACTAAACGAGATCAAACAATTTATCCTTCAAAAGACAAAC
TTCTTCAATCCGAACATGGAATTCGACTTCCGCGATCTCCACTGGTGCATTAATCCACCT
AGTAAGATCAAGGTGAATTTTACTAATTACTGCGATACAATCGGGATCAGAAAATCTATT
GCATCGGCAGCAAATCCCATCCTTTTATCAGCACTCTCGGGAGGCAGAGGTGACATATTC
CCACCATACAGATGCAGTGGAGCTACTACTTCAGTGGGCAGAGTTTTCCCCCTATCAGTA
TCATTGTCCATGTCTTTGATTTCAAAAACATCAGGGATAACCAATATGYTAACTSCCATC
TCAGACGGAGTGTATGGTAAAACCTATTTGCTAGTGCCTGATTACATTGAAGGGGAGTTC
GACACGCAAAAGATTCGAGTCTTTGAGATAGGGTTCATTAAACGGTGGCTGAATAACATG
CCATTATTCCAGACAACCAACTACATGGTCCTCCCGGAGAATTCCAAAGCCAAGGTATGT
ACTATAGCAGTGGGCGAATTGACACTAGCTTCCTTGTGTGTAGATGAGAGCACCGTATTG
TTATATCATGATAGTAATGGTTCACAAGGTGGTGTT-CTAGTAGTGACTCTGGGGATATT
TGGGGCAACACCTATGGATCAAGTTGAAGAAATGATACCTGTCGCTCACCCGTCAGTAGA
AAAAATACATATAACAAATCACCGTGGGTTCATAAAAGATTCAATAGCAACCTGGATGGT
GCCTGCATTGGTCTCTGAGAAACAAGAGGAACAAAAAAATTGTCTGGAGTCGGCTTGTCA
AAGAAAAACCTACCCTATGTGCAACCAAACGTCATGGGAACCCTTTGGAGGGGGACAGTT
GCCATCTTATGGGCGGTTGACATTACCTCTAGATCCGAGCATTGACCTTCAACTTAACGT
ATCATTTACATACGGTCCAGTTATACTGAATGGAGACGGTATGGATTATTATGAAAGCCC
ACTTTTGGACTCTGGGTGGCTTACCATTCCTCCCAAGAACGGAACAGTCCTTGGATTGAT
AAACAAAGCAAGTAGAGGAGACCAGTTCACTGTAATCCCCCATGTGTTAACATTTGCGCC
CAGGGAATCAAGTGGAAATTGTTATTTACCTATTCAAACATCCCAGATTATGGATAAAGA
TGTCCTTACTGAGTCCAATTTAGTGGTGTTGCCTACACAGAATTTTAGATATGTCATAGC
AACATATGATATATCCCGGGGCGATCATGCAATTGTTTATTATGTTTATGACCCAATCCG
GAMGATATCTTATACGCACCCATTTAGACTAACTACCAAGGGTAGACCTGAATTCCTAAG
GATTGAATGTTTTGTGTGGGATGACGATTTGTGGTGTCACCAATTTTACCGATTTGAGGC
TGACATCACCAACTCTACAATCAGTGTTGAGAATTTAGTCCATATAAGATTCTCATGTAA
CCGTTCAAAACCTTG---------------------------------------------
------------------------------------------------------------
------------------------------------------------------------
------------------------------------------------------------
------------------------------------------------------------
---------------------------------
>CDV strain 09RS482_Fox_TN_03_09, from fox in Italy HM443709
------------------------------------------------------------
------------------------------------------------------------
------------------------------------------------------------
------------------------------------------------------------
------------------------------------------------------------
---------------------------------------------------GTCCTTCTC
ATCCTTCTGGTTGGAATCATGACCTTGCTTGCTATCACTGGAGTTCGATTTCACCAAGTA
TCAACTAGCAATATGGAATTTAGCAGATTACTGAAAGAGGATATGGAGAAATCAGAGGCC
GTACATCACCAAGTCATAGATGTCTTGACACCGCTCTTCAAAATTATTGGAGATGAGGTT
GGGTTACGGTTGCCACAAAAACTAAACGAGATCAAACAATTTATCCTTCAAAAGACAAAC
TTCTTCAATCCGAACAGGGAATTCGACTTCCGCGATCTCCACTGGTGCATTAATCCACCT
AGTAAGATCAAGGTGAATTTTACTAATTACTGCGATACAATCGGGATCAGAAAATCTATT
GCATCGGCAGCAAATCCCATCCTTTTATCAGCACTCTCGGGAGGCAGAGGTGACATATCC
CCACCATACAGATGCAGTGGAGCTACTACTTCAGTGGGCAGAGTTTTCCCCCTATCAGTA
TCATTGTCCATGTCTTTGATTTCAAAAACATCAGGGATAACCAATATGCTAACTGCCATC
TCAGACGGAGTGTATGGTAAAACCTATTTGCTAGTGCCTGATTACATTGAAGGGGAGTTC
GACACGCAAAAGATTCGAGTCTTTGAGATAGGGTTCATTAAACGGTGGCTGAATAACATG
CCATTATTCCAGACAACCAACTACATGGTCCTCCCGGAGAATTCCAAAGCCAAGGTATGT
ACTATAGCAGTGGGCGAATTGACACTAGCTTCCTTGTGTGTAGATGAGAGCACCGTATTG
TTATATCATGATAGTAATGGTTCACAAGGTGGTGTT-CTAGTAGTGACGCTGGGGATATT
TGGGGCAACACCTATGGATCAAGTTGAAGAAATGATACCTGTCGCTCACCCGTCAGTAGA
AAAAATACATATAACAAATCACCGTGGGTTCATAAAAGATTCAATAGCAACCTGGATGGT
GCCTGCATTGGTCTCTGAGAAACAAGAGGAACAAAAAAATTGTCTGGAGTCGGCTTGTCA
AAGAAAAACCTACCCTATGTGCAACCAAACGTCATGGGAACCCTTTGGAGGGGGACAGTT
GCCATCTTATGGGCGGTTGACATTACCTCTAGATCCGAGCATTGACCTTCAACTTAACGT
ATCATTTACATACGGTCCAGTTATACTGAATGGAGACGGTATGGATTATTATGAAAGCCC
ACTTTTGGACTCTGGGTGGCTTACCATTCCTCCCAAGAACGGAACAGTCCTTGGATTGAT
AAACAAAGCAAGTAGAGGAGACCAGTTCACTGTAATCCCCCATGTGTTAACATTTGCGCC
CAGGGAATCAAGTGGAAATTGTTATTTACCTATTCAAACATCCCAGATTATGGATAAAGA
TGTCCTTACTGAGTCCAATTTAGTGGTGTTGCCTACACAGAATTTTAGATATGTCATAGC
AACATATGATATATCCCGGGGCGATCATGCAATTGTTTATTATGTTTATGACCCAATCCG
GACGATATCTTATACGCACCCATTTAGACTAACTACCAAGGGTAGACCTGAATTCCTAAG
GATTGAATGTTTTGTGTGGGATGACGATTTGTGGTGTCACCAATTTTACCGATTTGAGGC
TGACATCACCAACTCTACAATCAGTGTTGAGAATTTAGTCCATATAAGATTCTCATGTAA
CCGTTCAAAACCTTG---------------------------------------------
------------------------------------------------------------
------------------------------------------------------------
------------------------------------------------------------
------------------------------------------------------------
---------------------------------
>CDV strain 1900_Dog_PD_00, from dog in Italy HM443710
------------------------------------------------------------
------------------------------------------------------------
------------------------------------------------------------
------------------------------------------------------------
------------------------------------------------------------
---------------------------------------------------GTCCTTCTC
ATCCTTCTGGTTGGAATCCTGGCTTTGCTTGCTATCACGGGAGTTCGATTTCACCAGGTA
TCAATTAGCAATATGGAATTTAGCAGATTGTTGAAAGAGGATATGGAAAAATCAGATGCC
GTACATCACCAAGTCATAGATGTCTTGACACCGCTCTTCAAAATTATTGGAGATGAGATT
GGGTTACGGTTGCCACAAAAACTAAACGAGATCAAACAATTTATCCTTCAAAAGACTAAC
TTCTTCAATCCGAACAGGGAATTCGACTTCCGCGATCTCCACTGGTGCATTAACCCGCCT
AGTAAGATCAAGGTGAATTTTACTAATTACTGTGATACAATTGGGATCAGAAAATCCATT
GCATTGGCAGCAAATCCCATCCTTTTGTCAGCACTCTCCGGAGGCAGAGGTGACATATTC
CCACCATACAGATGCAGTGGAGCTACTACTTCAGTTGGCAAATCTTTCCCCCTATCAGTA
TCATTATCCATGTCTTTGATCTCAAGAACATCAGAGATAATCAATATGCTGACCTCTATC
TCAGACGGAGTGTATGGTAAAACTTACTTGCTAGTGCCTGATTATATTGAAGGGGAGTTC
GACACGCAAAAGATTCGAGTCTTTGAGATAGGGTTCATCAAAAGGTGGCTGAATGACATG
CCATTATTCCAGACAACTAACTATATGATCCTCCCGGAGAATTCTAAAACCAAGGTATGT
ACTATAGCAGTGGGTGAGTTGACACTGGCTTCCTTGTGTGTAGATGAGAGCACCGTATTA
TTATATCATGACAGCAATGGTTCACAAGATGGTATT-CTAGTAGTGACGCTGGGAATCTT
TGGGGCAACACCTATGGATCAAGTCGAAGAGGTGATACCTGTCGCCCACCCATCAGTCGA
AAAATTACATATAACAAATCACCGTGGTTTCATAAAAGATTCAGTAGCAACCTGGATGGT
GCCTGCATTGGTCTCTGAGAACCTAGAGGAACAAAAAAATTGTCTGGAGTCGGCTTGTCA
AAGAAAATCCTACCCTATGTGCAACCAAACATCATGGGAACCCTTTGGAGGAGGACAGTT
GCCATCTTATGGGCGGTTGACGTTACCTCTAGATGCAAGCATTGACCGTCAACTTAACAT
ATCATTTACATACGGTCCGGTTATACTGAATGGAGATGGTATGGATTATTATGAAAGCCC
ACTTTTGGACTCCGGATGGCTTACCATTCCTCCCAAGAATGGAACAATTCTTGGATTGAT
AAACAAAGCAAGTAGAGGAGACCAGTTCACTGTGATTCCTCATGTGTTGTCATTTGCGCC
CAGGGAATCAAGTGGAAACTGTTATTTACCTATTCAAACATCCCAGATTATGGATAAAGA
TGTACTTACTGAGTCCAATTTAGTTGTGTTGCCTACACAGAATTTTAGATATGTCATAGC
AACATATGATATATCCCGGAACGATCATGCGATTGTTTATTATGTTTATGACCCAATCCG
GACGATTTCTTATACGTACCCATTTAGACTAACTACCAAGGGTAGACCTGATTTCCTAAG
GATTGAATGTTTTGTGTGGGATGACGATCTGTGGTGTCACCAATTTTACAGATTCGAGGC
TGACATCACCAACTCTACAACCAGTGTTGAGAATTTGGTCCGTATAAGATTCTCATGTAA
CCGTTCAAAACCTTGA--------------------------------------------
------------------------------------------------------------
------------------------------------------------------------
------------------------------------------------------------
------------------------------------------------------------
---------------------------------
>CDV strain 193_Dog_VI_01, from dog in Italy HM443711
------------------------------------------------------------
------------------------------------------------------------
------------------------------------------------------------
------------------------------------------------------------
------------------------------------------------------------
---------------------------------------------------GTCCTTCTC
ATCCTTCTGGTTGGAATCCTGGCCTTGCTTGCTATCACTGGAGTTCGATTTCACCAGGTA
TCAATTAGCAATATGGAATTTAGCAGATTGTTGAAAGAGGATATGGAGAAATCAGATGCC
GTACATCACCAAGTCATAGATGTCTTGACACCGCTCTTCAAAATTATTGGAGATGAGATT
GGGTTACGGTTGCCACAAAAACTAAACGAGATCAAACAATTTATCCTTCAAAAGACTAAC
TTCTTCAATCCGAACAGGGAATTCGACTTCCGCGATCTCCACTGGTGCATTAACCCGCCT
AGTAAGATCAAGGTGAATTTTACTAATTACTGTGATACAATTGGGATCAGAAAATCTATT
GCATTGGCAGCAAATCCCATCCTTTTGTCAGCACTCTCTGGAGGCAGAGGTGACATATTC
CCACCACACAGATGCAGTGGAGCTACTACTTCAGTTGGCAAATCTTTCCCCCTATCAGTA
TCATTATCCATGTCTTTGATCTCAAGAACATCAGAGATAATCAATATGCTGACCTCTATC
TCAGACGGAGTGTATGGTAAAACCTATTTGCTAGTGCCTGATTATATAGAAGGGGAGTTC
GACAAGCAAAAGATTCGAGTCTTTGAGATAGGGTTCATCAAAAGGTGGCTGAATGACATG
CCATTATTCCAGACAACCAACTATATGATCCTCCCGGAGAATTCTAAAACCAAGGTATGT
ACTATAGCAGTGGGCGAGTTGATACTGGCTTCCTTGTGTGTAGATGAGAGCACCGTATTA
TTATATCATGACAGCAATGGTTCACAAGATGGTATT-CTAGTAGTGACACTGGGAATCTT
TGGGGCAACACCTATGGATCAAGTCGAAGAGGTGATACCTGTCGCTCACCCATCAGTCGA
AAAAATACATATAACAAATCACCGTGGTTTCATAAAAGATTCAGTAGCAACCTGGATGGT
GCCTGCATTGGTCTCTGAGAACCTAGAGGAACAAAAAAATTGTCTGGAGTCGGCTTGTCA
AAGAAAATCCTACCCTATGTGCAACCAAACATCATGGGAACCCTTTGGAGGAGGACAGTT
GCCATCTTATGGGCGGTTGACGTTACCTCTAGATGCAAGCATTGACCGTCAACTTAACAT
ATCATTTACATACGGTCCGGTTATACTGAATGGAGATGGTATGGATTATTATGAAAGCCC
ACTTTTGGACTCCGGATGGCTTACCATTCCTCCTAAGAATGGAACAATTCTTGGATTGAT
AAACAAAGCAAGTAGAGGAGACCAGTTCACTGTGATCCCTCATGTGTTGTCATTTGCGCC
CAGGGAATCAAGTGGAAACTGTTATCTACCTATTCAAACATCCCAGATTATGGATAAAGA
TGTCCTTACTGAGTCCAATTTAGTTGTGTTGCCTACACAGAATTTTAGATATGTCATAGC
AACATATGATATATCCCGGAACGATCATGCGATTGTTTATTATGTTTATGACCCAATCCG
GACGATTTCTTATACATACCCATTTAGACTAACTACCAAGGGTAGACCTGATTTCCTAAG
GATTGAATGTTTTGTGTGGGATGACGATCTGTGGTGTCACCAATTTTACAGATTCGAGGC
TGACATCACCAACTCTACAACCAGTGTTGAGAATTTAGTCCGTATAAGATTCTCATGTAA
CCGTTCAAAACCTTGA--------------------------------------------
------------------------------------------------------------
------------------------------------------------------------
------------------------------------------------------------
------------------------------------------------------------
---------------------------------
>CDV strain 2283_Dog_TV_05, from dog in Italy HM443712
------------------------------------------------------------
------------------------------------------------------------
------------------------------------------------------------
------------------------------------------------------------
------------------------------------------------------------
---------------------------------------------------GTCCTTCTC
ATCCTTCTGGTTGGAATCCTGGCCTTGCTTGCTATCACTGGAGTTCGATTTCACCAGGTA
TCAATTAGCAATATGGAATTTAGCAGATTGTTGAAAGAGGATATGGAGAAATCAGATGCC
GTACATCACCAAGTCATAGATGTCTTGACACCGCTCTTCAAAATTATTGGAGATGAGATT
GGGTTACGGTTGCCACAAAAACTAAACGAGATCAAACAATTTATCCTTCAAAAGACTAAC
TTCTTCAATCCGAACAGGGAATTCGACTTCCGCGATCTCCACTGGTGCATTAACCCGCCT
AGTAAGATCAAAGTGAATTTTACTAGTTACTGTGATACAATTGGGATCAGAAAATCCATT
GCATTGGCAGCAAATCCCATCCTTTTGTCAGCACTCTCCGGAGGCAGAGGTGACATATTC
CCACCATACAGATGCAGTGGAGCTACTACTTCAGTTGGCAAATCTTTCCCCCTATCAGTA
TCATTATCCATGTCTTTGATCTCAAGAACATCAGAGATAATCAATATGCTGACCTCTATC
TCAGACGGAGTGTATGGTAAAACTTATTTGCTAGTGCCTGATTATATTGAAGGGGAGTTC
GACACGCAAAAGATTCGAGTCTTTGAGATAGGGTTCATCAAAAGGTGGCTGAATGACATG
CCATTATTCCAGACAACCAACTATATGATCCTCCCGGAGAATTCTAAAACCAAGGTATGT
ACTATAGCAGTGGGCGAGTTGACACTGGCTTCCTTGTGTGTAGATGAGAGCACTGTCTTA
TTATATCATGACAGCAATGGTTCACAAGATGGTATT-CTAGTAGTGACGCTGGGAATCTT
TGGGGCAACACCTATGGATCAAGTCGAAGAGGTGATACCTGTCGCTCACCCATCAGTCGA
AAAAATACATATAACAAATCACCGTGGTTTCATAAAAGATTCAGTAGCAACCTGGATGGT
GCCTGCATTGGTCTCTGAGAACCTAGAGGAACAAAAAAATTGTCTGGAGTCGGCTTGTCA
AAGAAAATCCTACCCTATGTGCAACCAAACATCATGGGAACCCTTTGGAGGAGGACAGTT
GCCATCTTATGGGCGGTTGACGTTACATCTAGATGCAAGCATTGACCGTCAACTTAACAT
ATCATTTACATACGGTCCGGTTATACTGAATGGAGATGGTATGGATTATTATGAAAGCCC
ACTTTTGGACTCCGGATGGCTTACCATTCCTCCTAAGAATGGAACAATTCTTGGATTGAT
AAACAAAGCAAGTAGAGGAGACCAGTTCACTGTGATCCCTCATGTGTTGTCATTTGCGCC
CAGGGAATCAAGTGGAAACTGTTATTTACCTATTCAAACATCCCAGATTATGGATAAAGA
TGTCCTTACTGAGTCCAATTTAGTTGTGTTGCCTACACAGAATTTTAGATATGTCATAGC
AACATATGATATATCCCGAAACAATCATGCGATTGTTTATTATGTTTATGACCCAATCCG
GACGATTTCTTATACGTACCCATTTAGACTAACTACCAAGGGTAGACCTGATTTCCTAAG
GATTGAATGTTTTGTGTGGGATGACGACCTGTGGTGTCACCAATTTTACAGATTCGAGGC
TGACATTACCAACTCTACAACCAGTGTTGAGAATTTAGTCCGTATAAGATTCTCCTGTAA
CCGTTCAAAACCTTGA--------------------------------------------
------------------------------------------------------------
------------------------------------------------------------
------------------------------------------------------------
------------------------------------------------------------
---------------------------------
>CDV strain 2894_Dog_BL_00, from dog in Italy HM443713
------------------------------------------------------------
------------------------------------------------------------
------------------------------------------------------------
------------------------------------------------------------
------------------------------------------------------------
------------------------------------------------------------
---------------------------CTTGCTATCACTGGAGTTCGATTTCACCAGGTA
TCAATTAGCAATATGGAATTTAGCAGATTGTTGAAAGAGGATATGGAGAAATCAGATGCC
GTACATCACCAAGTCATAGATGTCTTGACACCGCTCTTCAAAATTATTGGAGATGAGATT
GGGTTACGGTTGCCACAAAAACTAAACGAGATCAAACAATTTATCCTTCAAAAGACTAAC
TTCTTCAATCCGAACAGGGAATTCGACTTCCGCGATCTCCACTGGTGCATTAACCCGCCT
AGTAAGATCAAGGTGAATTTTACTAATTACTGTGATACAATTGGGATCAGAAAATCTATT
GCATTGGCAGCAAATCCCATCCTTTTGTCAGCACTCTCTGGAGGCAGAGGTGACATATTC
CCACCACACAGATGCAGTGGAGCTACTACTTCAGTTGGCAAATCTTTCCCCCTATCAGTA
TCATTATCCATGTCTTTGATCTCAAGAACATCAGAGATAATCAATATGCTGACCTCTATC
TCAGACGGAGTGTATGGTAAAACCTATTTGCTAGTGCCTGATTATATAGAAGGGGAGTTC
GACAAGCAAAAGATTCGAGTCTTTGAGATAGGGTTCATCAAAAGGTGGCTGAATGACATG
CCATTATTCCAGACAACCAACTATATGATCCTCCCGGAGAATTCTAAAACCAAGGTATGT
ACTATAGCAGTGGGCGAGTTGATACTGGCTTCCTTGTGTGTAGATGAGAGCACCGTATTA
TTATATCATGACAGCAATGGTTCACAAGATGGTATT-CTAGTAGTGACACTGGGAATCTT
TGGGGCAACACCTATGGATCAAGTCGAAGAGGTGATACCTGTCGCTCACCCATCAGTCGA
AAAAATACATATAACAAATCACCGTGGTTTCATAAAAGATTCAGTAGCAACCTGGATGGT
GCCTGCATTGGTCTCTGAGAACCTAGAGGAACAAAAAAATTGTCTGGAGTCGGCTTGTCA
AAGAAAATCCTACCCTATGTGCAACCAAACATCATGGGAACCCTTTGGAGGAGGACAGTT
GCCATCTTATGGGCGGTTGACGTTACCTCTAGATGCAAGCATTGACCGTCAACTTAACAT
ATCATTTACATACGGTCCGGTTATACTGAATGGAGATGGTATGGATTATTATGAAAGCCC
ACTTTTGGACTCCGGATGGCTTACCATTCCTCCTAAGAATGGAACAATTCTTGGATTGAT
AAACAAAGCAAGTAGAGGAGACCAGTTCACTGTGATCCCTCATGTGTTGTCATTTGCGCC
CAGGGAATCAAGTGGAAACTGTTATCTACCTATTCAAACATCCCAGATTATGGATAAAGA
TGTCCTTACTGAGTCCAATTTAGTTGTGTTGCCTACACAGAATTTTAGATATGTCATAGC
AACATATGATATATCCCGGAACGATCATGCGATTGTTTATTATGTTTATGACCCAATCCG
GAAGATTTCTTATACACACCCATTTAGACTAACTACCAAGGGTAGACCTGATTTCCTAAG
GATTGAATGTTTTGTGTGGGATGACGATCTGTGGTGTCACCAATTTTACAGATTCGAGGC
TGACATCACCAACTCTACAACCAGTGTTGAGAATTTAGTCCGTATAAGATTCTCATGTAA
CCGTTCAAAACCTTGA--------------------------------------------
------------------------------------------------------------
------------------------------------------------------------
------------------------------------------------------------
------------------------------------------------------------
---------------------------------
>CDV strain 3204_Dog_BZ_00, from dog in Italy HM443714
------------------------------------------------------------
------------------------------------------------------------
------------------------------------------------------------
------------------------------------------------------------
------------------------------------------------------------
---------------------------------------------------GTCCTTCTC
ATCCTTCTGGTTGGAATCCTGGCCTTGCTTGCTATCACTGGAGTTCGATTTCACCAGGTA
TCAATTAGCAATATGGAATTTAGCAGATTGTTGAAAGAGGATATGGAGAAATCAGATGCC
GTACATCACCAAGTCATAGATGTCTTGACACCGCTCTTCAAAATTATTGGAGATGAGATT
GGGTTACGGTTGCCACAAAAACTAAACGAGATCAAACAATTTATCCTTCAAAAGACTAAC
TTCTTCAATCCGAACAGGGAATTCGACTTCCGCGATCTCCACTGGTGCATTAACCCGCCT
AGTAAGATCAAAGTGAATTTTACTAATTACTGTGATACAATTGGGATCAGAAAATCCATT
GCATTGGCAGCAAATCCCATCCTTTTTTCAGCACTCTCCGGAGGCAGAGGTGACATATTC
CCACCATACAGATGCAGTGGAGCTACTACTTCAGTTGGCAAATCTTTCCCCCTATCAGTA
TCATTATCCATGTCTTTGATCTCAAGAACATCAGAGATAATCAATATGCTTACCTCTATC
TCAGACGGAGTGTATGGTAAAACTTATTTGCTAGTGCCTGATTATATTGAATGGGAGTTC
GACACGCAAAAGATTCGAGTCTTTGAGATAGGGTTCATCAAAAGGTGGCTGAATGACATG
CCATTATTCCAGACAACCAACTATATGATCCTCCCGGAGAATTCTAAAACCAAGGTATGT
ACTATAGCAGTGGGCGAGTTGACACTGGCTTCCTTGTGTGTAGATGAGAGCACTGTATTA
TTATATCATGACAGCAATGGTTCACAAGATGGTATT-CTAGTAGTGACGCTGGGAATCTT
TGGGGCAACAACTATGGATCAAGTCGAAGAGGTGATACCTGTCGCTCACCCATCAGTTGA
AAAAATACATATAACAAATCACCGTGGTTTCATAAAAGATTCAGTAGCAACCTGGATGGT
GCCTGCATTGGTCTCTGAGAACCTAGAGGAACAAAAAAATTGTCTGGAGTCGGCTTGTCA
AAGAAAATCCTACCCTATGTGCAACCAAACATCATGGGAACCCTTTGGAGGAGGACAGTT
GCCATCTTATGGGCGGTTGACGTTACATCTAGATGCAAGCATTGACCGTCAACTTAACAT
ATCATTTACATATGGTCCGGTTATACTGAATGGAGATGGTATGGATTATTATGAAAGCCC
ACTTTTGGACTCCGGATGGCTTACCATTCCTCCTAAGAATGGAACAATTCTTGGATTGAT
AAACAAAGCAAGTAGAGGAGACCAGTTCACTGTGATCCCTCATGTGTTGTCATTTGCGCC
CAGGGAATCAAGTGGAAACTGTTATTTACCTATTCAAACATCCCAGATTATGGATAAAGA
TGTCCTTACTGAGTCCAATTTAGTTGTGTTGCCTACACAGAATTTTAGATATGTCATAGC
AACATATGATATATCCCGGAACGATCATGCGATTGTTTATTATGTTTATGACCCAATCCG
GACGATTTCTTATACGTACCCATTTAGACTAACTACCAAGGGTAGACCTGATTTCCTAAG
GATTGAATGTTTTGTGTGGGATGACGATCTGTGGTGTCACCAATTTTACAGATTCGAGGC
TGACATCACCAACTCTACAACCAGTGTTGAGAATTTAGTCCGTATAAGATTCTCCTGTAA
CCGTTCAAAACCTTGA--------------------------------------------
------------------------------------------------------------
------------------------------------------------------------
------------------------------------------------------------
------------------------------------------------------------
---------------------------------
>CDV strain 323_Dog_BL_04, from dog in Italy HM443715
------------------------------------------------------------
------------------------------------------------------------
------------------------------------------------------------
------------------------------------------------------------
------------------------------------------------------------
---------------------------------------------------GTCCTTCTC
ATCCTTCTGGTTGGAATCCTGGCCTTGCTTGCTATCACTGGAGTTCGATTTCACCAGGTA
TCAATTAGCAATGTGGAATTTAGCAGATTGTTGAAAGAGGATATGGAGAAATCAGATGCC
GTACATCACCAAGTCATAGATGTCTTGACACCGCTCTTCAAAATTATTGGAGATGAGATT
GGGTTACGGTTGCCACAAAAACTAAACGAGATCAAACAATTTATCCTTCAAAAGACTAAC
TTCTTCAATCCGAACAGGGAATTCGACTTCCGCGATCTCCACTGGTGCATTAACCCTCCT
AGTAAGATCAAAGTGAATTTTACTAGTTACTGTGATACAATTGGGATCAGAAAATCCATT
GCATTGGCAGCAAATCCCATCCTTTTGTCAGCACTCTCCGGAGGCAGAGGTGACATATTC
CCACCATACAGATGCAGTGGAGCTACTACTTCAGTTGGCAAATCTTTCCCCCTATCAGTA
TCATTATCCATGTCTTTGATCTCAAGAACATCAGAGATAATCAATATGCTGACCTCTATC
TCAGACGGAGTGTATGGTAAAACTTATTTGCTAGTGCCTGATTATATTGAAGGGGAGTTC
GACACGCAAAAGATTCGAGTCTTTGAGATAGGGTTCATCAAAAGGTGGCTGAATGACATG
CCATTATTCCAGACAACCAACTATATGATCCTCCCGGAGAATTCTAAAACCAAGGTATGT
ACTATAGCAGTGGGCGAGTTGACACTGGCTTCCTTGTGTGTAGATGAGAGCACTGTATTA
TTATATCATGACAGCAATGGTTCACAAGATGGTATT-CTAGTAGTGACGCTGGGAATCTT
TGGGGCAACACCTATGGATCAAGTCGAAGAGGTGATACCTGTCGCTCACCCATCAGTCGA
AAAAATACATATAACAAATCACCGTGGTTTCATAAAAGATTCAGTAGCAACCTGGATGGT
GCCTGCATTGGTCTCTGAGAACCTAGAGGAACAAAAAAATTGTCTGGAGTCGGCTTGTCA
AAGAAAATCCTACCCTATGTGCAACCAAACATCATGGGAACCCTTTGAAGGAGGACAGTT
GCCATCTTATGGGCGGTTGACGTTACATCTAGATGCAAGCATTGACCGTCAAATTAACAT
ATCATTTACATACGGTCCGGTTATACTGAATGGAGATGGTATGGATTATTATGAAAGCCC
ACTTTTGGACTCCGGATGGCTTACCATTCCTCCTAAGAATGGAACAATTCTTGGATTGAT
AAACAAAGCAAGTAGAGGAGACCAGTTCACTGTGATCCCTCATGTGTTGTCATTTGCGCC
CAGGGAATCAAGTGGAAACTGTTATTTACCTATTCAAACATCCCAGATTATGGATAGAGA
TGTCCTTACTGAGTCCAATTTAGTTGTGTTGCCTACACAGAATTTTAGATATGTCATAGC
AACATATGATATATCCCGAAACGATCATGCGATTGTTTATTATGTTTATGACCCAATCCG
GACGATTTCTTATACGTACCCATTTAGACTAACTACCAAGGGTAGACCTGATTTCCTAAG
GATTGAATGTTTTGTGTGGGATGACGACCTGTGGTGTCACCAATTTTACAGATTCGAGGC
TGACATCACCAACTCTACAACCAGTGTTGAGAATTTAGTCCGTATAAGATTCTCCTGTAA
CCGTTCAAAACCTTGA--------------------------------------------
------------------------------------------------------------
------------------------------------------------------------
------------------------------------------------------------
------------------------------------------------------------
---------------------------------
>CDV strain 4454_Dog_TV_00, from dog in Italy HM443716
------------------------------------------------------------
------------------------------------------------------------
------------------------------------------------------------
------------------------------------------------------------
------------------------------------------------------------
---------------------------------------------------GTCCTTCTC
ATCCTTCTGGTTGGAATCCTGGCCTTGCTTGCTATCACTGGAGTTCGATTTCACCAGGTA
TCAATTAGCAATATGGAATTTAGCAGATTGTTGAAAGAGGATATGGAGAAATCAGATGCC
GTACATCACCAAGTCATAGATGTCTTGACACCGCTCTTCAAAATTATTGGAGATGAGATT
GGGTTACGGTTGCCACAAAAACTAAACGAGATCAAACAATTTATCCTTCAAAAGACTAAC
TTCTTCAATCCGAACAGGGAATTCGACTTCCGCGATCTCCACTGGTGCATTAACCCGCCT
AGTAAGATCAAAGTGAATTTTACTAATTACTGTGATACAATTGGGATCAGAAAATCCATT
GCATTGGCAGCAAATCCCATCCTTTTTTCAGCACTCTCCGGAGGCAGAGGTGACATATTC
CCACCATACAGATGCAGTGGAGCTACTACTTCAGTTGGCAAATCTTTCCCCCTATCAGTA
TCATTATCCATGTCTTTGATCTCAAGAACATCAGAGATAATCAATATGCTTACCTCTATC
TCAGACGGAGTGTATGGTAAAACTTATTTGCTAGTGCCTGATTATATTGAATGGGAGTTC
GACACGCAAAAGATTCGAGTCTTTGAGATAGGGTTCATCAAAAGGTGGCTGAATGACATG
CCATTATTCCAGACAACCAACTATATGATCCTCCCGGAGAATTCTAAAACCAAGGTATGT
ACTATAGCAGTGGGCGAGTTGACACTGGCTTCCTTGTGTGTAGATGAGAGCACTGTATTA
TTATATCATGACAGCAATGGTTCACAAGATGGTATT-CTAGTAGTGACGCTGGGAATCTT
TGGGGCAACAACTATGGATCAAGTCGAAGAGGTGATACCTGTCGCTCACCCATCAGTTGA
AAAAATACATATAACAAATCACCGTGGTTTCATAAAAGATTCAGTAGCAACCTGGATGGT
GCCTGCATTGGTCTCTGAGAACCTAGAGGAACAAAAAAATTGTCTGGAGTCGGCTTGTCA
AAGAAAATCCTACCCTATGTGCAACCAAACATCATGGGAACCCTTTGGAGGAGGACAGTT
GCCATCTTATGGGCGGTTGACGTTACATCTAGATGCAAGCATTGACCGTCAACTTAACAT
ATCATTTACATATGGTCCGGTTATACTGAATGGAGATGGTATGGATTATTATGAAAGCCC
ACTTTTGGACTCCGGATGGCTTACCATTCCTCCTAAGAATGGAACAATTCTTGGATTGAT
AAACAAAGCAAGTAGAGGAGACCAGTTCACTGTGATCCCTCATGTGTTGTCATTTGCGCC
CAGGGAATCAAGTGGAAACTGTTATTTACCTATTCAAACATCCCAGATTATGGATAAAGA
TGTCCTTACTGAGTCCAATTTAGTTGTGTTGCCTACACAGAATTTTAGATATGTCATAGC
AACATATGATATATCCCGGAACGATCATGCGATTGTTTATTATGTTTATGACCCAATCCG
GACGATTTCTTATACGTACCCATTTAGACTAACTACCAAGGGTAGACCTGATTTCCTAAG
GATTGAATGTTTTGTGTGGGATGACGATCTGTGGTGTCACCAATTTTACAGATTCGAGGC
TGACATCACCAACTCTACAACCAGTGTTGAGAATTTAGTCCGTATAAGATTCTCCTGTAA
CCGTTCAAAACCTTGA--------------------------------------------
------------------------------------------------------------
------------------------------------------------------------
------------------------------------------------------------
------------------------------------------------------------
---------------------------------
>CDV strain 5735_Dog_RO_00, from dog in Italy HM443719
------------------------------------------------------------
------------------------------------------------------------
------------------------------------------------------------
------------------------------------------------------------
------------------------------------------------------------
---------------------------------------------------GTCCTTCTC
ATCCTTCTGGTTGGAATCCTGGCCTTGCTTGCTATCACTGGAGTTCGATTTCACCAGGTA
TCAATTAGCAATATGGAATTTAGCAGATTGTTGAAAGAGGATATGGAGAAATCAGATGCC
GTACATCACCAAGTCATAGATGTCTTGACACCGCTCTTCAAAATTATTGGAGATGAGATT
GGGTTACGGTTGCCACAAAAACTAAACGAGATCAAACAATTTATCCTTCAAAAGACTAAC
TTCTTCAATCCGAACAGGGAATTCGACTTCCGCGATCTCCACTGGTGCATTAACCCGCCT
AGTAAGATCAAGGTGAATTTTACTAATTACTGTGATACAATTGGGATCAGAAAATCTATT
GCATTGGCAGCAAATCCCATCCTTTTGTCAGCACTCTCTGGAGGCAGAGGTGACATATTC
CCACCACACAGATGCAGTGGAGCTACTACTTCAGTTGGCAAATCTTTCCCCCTATCAGTA
TCATTATCCATGTCTTTGATCTCAAGAACATCAGAGATAATCAATATGCTGACCTCTATC
TCAGACGGAGTGTATGGTAAAACCTATTTGCTAGTGCCTGATTATATAGAAGGGGAGTTC
GACAAGCAAAAGATTCGAGTCTTTGAGATAGGGTTCATCAAAAGGTGGCTGAATGACATG
CCATTATTCCAGACAACCAACTATATGATCCTCCCGGAGAATTCTAAAACCAAGGTATGT
ACTATAGCAGTGGGCGAGTTGATACTGGCTTCCTTGTGTGTAGATGAGAGCACCGTATTA
TTATATCATGACAGCAATGGTTCACAAGATGGTATT-CTAGTAGTGACACTGGGAATCTT
TGGGGCAACACCTATGGATCAAGTCGAAGAGGTGATACCTGTCGCTCACCCATCAGTCGA
AAAAATACATATAACAAATCACCGTGGTTTCATAAAAGATTCAGTAGCAACCTGGATGGT
GCCTGCATTGGTCTCTGAGAACCTAGAGGAACAAAAAAATTGTCTGGAGTCGGCTTGTCA
AAGAAAATCCTACCCTATGTGCAACCAAACATCATGGGAACCCTTTGGAGGAGGACAGTT
GCCATCTTATGGGCGGTTGACGTTACCTCTAGATGCAAGCATTGACCGTCAACTTAACAT
ATCATTTACATACGGTCCGGTTATACTGAATGGAGATGGTATGGATTATTATGAAAGCCC
ACTTTTGGACTCCGGATGGCTTACCATTCCTCCTAAGAATGGAACAATTCTTGGATTGAT
AAACAAAGCAAGTAGAGGAGACCAGTTCACTGTGATCCCTCATGTGTTGTCATTTGCGCC
CAGGGAATCAAGTGGAAACTGTTATCTACCTATTCAAACATCCCAGATTATGGATAAAGA
TGTCCTTACTGAGTCCAATTTAGTTGTGTTGCCTACACAGAATTTTAGATATGTCATAGC
AACATATGATATATCCCGGAACGATCATGCGATTGTTTATTATGTTTATGACCCAATCCG
GACGATTTCTTATACATACCCATTTAGACTAACTACCAAGGGTAGACCTGATTTCCTAAG
GATTGAATGTTTTGTGTGGGATGACGATCTGTGGTGTCACCAATTTTACAGATTCGAGGC
TGACATCACCAACTCTACAACCAGTGTTGAGAATTTAGTCCGTATAAGATTCTCATGTAA
CCGTTCAAAACCTTGA--------------------------------------------
------------------------------------------------------------
------------------------------------------------------------
------------------------------------------------------------
------------------------------------------------------------
---------------------------------
>CDV strain 6291_Dog_PN_02, from dog in Italy HM443721
------------------------------------------------------------
------------------------------------------------------------
------------------------------------------------------------
------------------------------------------------------------
------------------------------------------------------------
---------------------------------------------------GTCCTTCTC
ATCCTTCTGGTTGGAATCCTGGCCTTGCTTGCTATCACTGGAGTTCGATTTCACCAGGTA
TCAATTAGCAATATGGAATTTAGCAGATTGTTGAAAGAGGATATGGAGAAATCAGATGCC
GTACATCACCAAGTCATAGATGTCTTGACACCGCTCTTCAAAATTATTGGAGATGAGATT
GGGTTACGGTTGCCACAAAAACTAAACGAGATCAAACAATTTATCCTTCAAAAGACTAAC
TTCTTCAATCCGAACAGGGAATTCGACTTCCGCGATCTCCACTGGTGCATTAACCCGCCT
AGTAAGATCAAAGTGAATTTTACTAGTTACTGTGATACAATTGGGATCAGAAAATCCATT
GCATTGGCAGCAAATCCCATCCTTTTGTCAGCACTCTCCGGAGGCAGAGGTGACATATTC
CCACCATACAGATGCAGTGGAGCTACTACTTCAGTTGGCAAATCTTTCCCCCTATCAGTA
TCATTATCCATGTCTTTGATCTCAAGAACATCAGAGATAATCAATATGCTGACCTCTATC
TCAGACGGAGTGTATGGTAAAACTTATTTGCTAGTGCCTGATTATATTGAAGGGGAGTTC
GACACGCAAAAGATTCGAGTCTTTGAGATAGGGTTCATCAAAAGGTGGCTGAATGACATG
CCATTATTCCAGACAACCAACTATATGATCCTCCCGGAGAATTCTAAAACCAAGGTATGT
ACTATAGCAGTGGGCGAGTTGACACTGGCTTCCTTGTGTGTAGATGAGAGCACTGTATTA
TTATATCATGACAGCAATGGTTCACAAGATGGTATT-CTAGTAGTGACGCTGGGAATCTT
TGGGGCAACACCTATGGATCAAGTCGAAGAGGTGATACCTGTCGCTCACCCATCAGTCGA
AAAAATACATATAACAAATCACCGTGGTTTCATAAAAGATTCAGTAGCAACCTGGATGGT
GCCTGCATTGGTCTCTGAGAACCTAGAGGAACAAAAAAATTGTCTGGAGTCGGCTTGTCA
AAGAAAATCCTACCCTATGTGCAACCAAACATCATGGGAACCCTTTGAAGGAGGACAGTT
GCCATCTTATGGGCGGTTGACGTTACATCTAGATGCAAGCATTGACCGTCAACTTAACAT
ATCATTTACATACGGTCCGGTTATACTGAATGGAGATGGTATGGATTATTATGAAAGCCC
ACTTTTGGACTCCGGATGGCTTACCATTCCTCCTAAGAATGGAACAATTCTTGGATTGAT
AAACAAAGCAAGTAGAGGAGACCAGTTCACTGTGATCCCTCATGTGTTGTCATTTGCGCC
CAGGGAATCAAGTGGAAACTGTTATTTACCTATTCAAACATCCCAGATTATGGATAAAGA
TGTCCTTACTGAGTCCAATTTAGTTGTGTTGCCTACCCAGAATTTTAGATATGTCATAGC
AACATATGATATATCCCGAAACGATCATGCGATTGTTTATTATGTTTATGACCCAATCCG
GACGATTTCTTATACGTACCCATTTAGACTAACTACCAAGGGTAGACCTGATTTCCTAAG
GATTGAATGTTTTGTGTGGGATGACGACCTGTGGTGTCACCAATTTTACAGATTCGAGGC
TGACATCACCAACTCTACAACCAGTGTTGAGAATTTAGTCCGTATAAGATTCTCCTGTAA
CCGTTCAAAACCTTGA--------------------------------------------
------------------------------------------------------------
------------------------------------------------------------
------------------------------------------------------------
------------------------------------------------------------
---------------------------------
>CDV strain 6897_Dog_PD_02, from dog in Italy HM443722
------------------------------------------------------------
------------------------------------------------------------
------------------------------------------------------------
------------------------------------------------------------
------------------------------------------------------------
---------------------------------------------------GTCCTTCTC
ATCCTTCTGGTTGGAATCCTGGCCTTGCTTGCTATCACCGGAGTTCGATTTCACCAGGTA
TCAATTAGCAATATGGAATTTAGCAGATTGTTGAAAGAGGATATGGAGAAATCAGATGCC
GTACATCACCAAGTCATAGATGTCTTGACACCGCTCTTCAAAATTATTGGAGATGAGATT
GGGTTACGGTTGCCACAAAAACTAAACGAGATCAAACAATTTATCCTTCAAAAGACTAAC
TTCTTCAATCCGAACAGGGAATTCGACTTCCGCGATCTCCACTGGTGCATTAACCCGCCT
AGTAAGATCAAAGTGAATTTTACTAGTTACTGTGGTACAATTGGGATCAGAAAATCCATT
GCATTGGCAGCAAATCCCATCCTTTTGTCAGCACTCTCCGGAGGCAGAGGTGACATATTC
CCACCATACAGATGCAGTGGAGCTACTACTTCAGTTGGCACATCTTTCCCCCTATCAGTA
TCATTATCCATGTCTTTGATCTCAAGAACATCAGAGATAATCAATATGCTGACCTCTATC
TCAAACGGAGTGTATGGTAAAACTTATTTGCTAGTGCCTGATTATATTGAAGGGGAGTTC
GACACGCAAAAGATTCGAGTCTTTGAGATAGGGTACATCAAAAGGTGGCTGAATGACATG
CCATTATTCCAGACAACCAACTATATGATCCTCCCGGAGAATTCTAAAACCAAGGTATGT
ACTATAGCAGTGGGCGAGTTGACACTGGCTTCCTTGTGTGTAGATGAGAGCACTGTATTA
TTATATCATGACAGCAATGGTTCACAAGATGGTATT-CTAGTAGTGACGCTGGGAATCTT
TGGGGCAACACCTATGGATCAAGTCGAAGAGGTGATACCTGTCGCTCACCCATCAGTCGA
AAAAATACATATAACAAATCACCGTGGTTTCATAAAAGATTCAGTAGCAACCTGGATGGT
GCCTGCATTGGTCTCTGAGAACCTAGAGGAACAAAAAAATTGTCTGGAGTCGGCTTGTCA
AAGAAAATCCTACCCTATGTGCAACCAAACATCATGGGAACCCTTTGGAGGAGGACAGTT
GCCATCTTATGGGCGGTTGACGTTACATCTAGATGCAAGCATTGACCGTCAACTTAACAT
ATCATTTACATACGGTCCGGTTATACTGAATGGAGATGGTATGGATTATTATGAAAACCC
ACTTTTGGACTCCGGATGGCTTACCATTCCTCCTAAGAATGGAACAATTCTTGGATTGAT
AAACAAAGCAAGTAGAGGAGACCAGTTCACTGTGATCCCTCATGTGTTGTCATTTGCGCC
CAGGGAATCAAGTGGAAACTGTTATTTACCTATTCAAACATCCCAGATTATGGATAAAGA
TGTCCTTACTGAGTCCAATTTAGTTGTGTTGCCTACACAGAATTTTAGATATGTCATAGC
AACATATGATGTATCCCGAAACGATCATGCGATTGTTTATTATGTTTATGACCCAATCCG
GACGATTTCTTATACGTACCCATTTAGACTAACTACCAAGGGTAGACCTGATTTCCTAAG
GATTGAATGTTTTGTGTGGGATGACGACCTGTGGTGTCACCAATTTTACAGATTCGAGGC
TGACATCACCAACTCTACAACCAGTGTTGAGAATTTAGTCCGTATAAGATTCTCCTGTAA
CCGTTCAAAACCTTGA--------------------------------------------
------------------------------------------------------------
------------------------------------------------------------
------------------------------------------------------------
------------------------------------------------------------
---------------------------------
>CDV strain 9513_Dog_PD_02, from dog in Italy HM443724
------------------------------------------------------------
------------------------------------------------------------
------------------------------------------------------------
------------------------------------------------------------
------------------------------------------------------------
---------------------------------------------------GTCCTTCTC
ATCCTTCTGGTTGGAATCCTGGCCTTGCTTGCTATCACCGGAGTTCGATTTCACCAGGTA
TCAATTAGCAATATGGAATTTAGCAGATTGTTGAAAGAGGATATGGAGAAATCAGATGCC
GTACATCACCAAGTCATAGATGTCTTGACACCGCTCTTCAAAATTATTGGAGATGAGATT
GGGTTACGGTTGCCACAAAAACTAAACGAGATCAAACAATTTATCCTTCAAAAGACTAAC
TTCTTCAATCCGAACAGGGAATTCGACTTCCGCGATCTCCACTGGTGCATTAACCCGCCT
AGTAAGATCAAAGTGAATTTTACTAGTTACTGTGATACAATTGGGATCAGAAAATCCATT
GCATTGGCAGCAAATCCCATCCTTTTGTCAGCACTCTCCGGAGGCAGAGGTGACATATTC
CCACCATACAGATGCAGTGGAGCTACTACTTCAGTTGGCAAATCTTTCCCCCTATCAGTA
TCATTATCCATGTCTTTGATCTCAAGAACATCAGAGATAATCAATATGCTGACCTCTATC
TCAAACGGAGTGTATGGTAAAACTTATTTGCTAGTGCCTGATTATATTGAAGGGGAGTTC
GACACGCAAAAGATTCGAGTCTTTGAGATAGGGTACATCAAAAGGTGGCTGAATGACATG
CCATTATTCCAGACAACCAACTATATGATCCTCCCGGAGAATTCTAAAACCAAGGTATGT
ACTATAGCAGTGGGCGAGTTGACACTGGCTTCCTTGTGTGTAGATGAGAGCACTGTATTA
TTATATCATGACAGCAATGGTTCACAAGATGGTATT-CTAGTAGTGACGCTGGGAATCTT
TGGGGCAACACCTATGGATCAAGTCGAAGAGGTGATACCTGTCGCTCACCCATCAGTCGA
AAAAATACATATAACAAATCACCGTGGTTTCATAAAAGATTCAGTAGCAACCTGGATGGT
GCCTGCATTGGTCTCTGAGAACCTAGAGGAACAAAAAAATTGTCTGGAGTCGGCTTGTCA
AAGAAAATCCTACCCTATGTGCAACCAAACATCATGGGAACCCTTTGGAGGAGGACAGTT
GCCATCTTATGGGCGGTTGACGTTACATCTAGATGCAAGCATTGACCGTCAACTTAACAT
ATCATTTACATACGGTCCGGTTATACTGAATGGAGATGGTATGGATTATTATGAAAACCC
ACTTTTGGACTCCGGATGGCTTACCATTCCTCCTAAGAATGGAACAATTCTTGGATTGAT
AAACAAAGCAAGTAGAGGAGACCAGTTCACTGTGATCCCTCATGTGTTGTCATTTGCGCC
CAGGGAATCAAGTGGAAACTGTTATTTACCTATTCAAACATCCCAGATTATGGATAAAGA
TGTCCTTACTGAGTCCAATTTAGTTGTGTTGCCTACACAGAATTTTAGATATGTCATAGC
AACATATGATATATCCCGAAACGATCATGCGATTGTTTATTATGTTTATGACCCAATCCG
GACGATTTCTTATACGTACCCATTTAGACTAACTACCAAGGGTAGACCTGATTTCCTAAG
GATTGAATGTTTTGTGTGGGATGACGACCTGTGGTGTCACCAATTTTACAGATTCGAGGC
TGACATCACCAACTCTACAACCAGTGTTGAGAATTTAGTCCGTATAAGATTCTCCTGTAA
CCGTTCAAAACCTTGA--------------------------------------------
------------------------------------------------------------
------------------------------------------------------------
------------------------------------------------------------
------------------------------------------------------------
---------------------------------
>CDV strain VIR3498_Badger_BZ_10_06, from badger in Italy HM443725
------------------------------------------------------------
------------------------------------------------------------
------------------------------------------------------------
------------------------------------------------------------
------------------------------------------------------------
---------------------------------------------------GTCCTTCTC
ATCCTTCTGGTTGGAATCATGACCTTGCTTGCTATCACTGGAGTTCGATTTCACCAAGTA
TCAACTAGCAATATGGAATTTAGCAGATTACTGAAAGAGGATATGGAGAAATCAGAGGCC
GTACATCACCAAGTCATAGATGTCTTGACACCGCTCTTCAAAATTATTGGAGATGAGGTT
GGGTTACGGTTGCCACAAAAACTAAACGAGATCAAACAATTTATCCTTCAAAAGACAAAC
TTCTTCAATCCGAACAGGGAATTCGACTTCCGCGATCTCCACTGGTGCATTAATCCACCT
AGTAAGATCAAGGTGAATTTTACTAATTACTGCGATACAATCGGGATCAGAAAATCTATT
GCATCGGCAGCAAATCCCATCCTTTTATCAGCACTCTCGGGAGGCAGAGGTGACATATTC
CCACCATACAGATGCAGTGGAGCTACTACTTCAGTGGGCAGAGTTTTCCCCCTATCAGTA
TCATTGTCCATGTCTTTGATTTCAAAAACATCAGGGATAACCAAGATGCTAACTGCCATC
TCAGACGGAGTGTATGGTAAAACCTATTTGCTAGTGCCTGATTACATTGAAGGGGAGTTC
GACACGCAAAAGATTCGAGTCTTTGAGATAGGGTTCATTAAACGGTGGCTGAATAACATG
CCATTATTCCAGACAACCAACTACATGGTCCTCCCGGAGAATTCCAAAGCCAAGGTATGT
ACTATAGCAGTGGGCGAATTGACACTAGCTTCCTTGTGTGTAGATGAGAGCACCGTATTG
TTATATCATGATAGTAATGGTTCACAAGGTGGTGTT-CTAGTAGTGACGCTGGGGATATT
TGGGGCAACACCTATGGATCAAGTTGAAGAAATGATACCTGTCGCTCACCCGTCAGTAGA
AAAAATACATATAACAAATCACCGTGGGTTCATAAAAGATTCAATAGCAACCTGGATGGT
GCCTGCATTGGTCTCTGAGAAACAAGAGGAACAAAAAAATTGTCTGGAGTCGGCTTGTCA
AAGAAAAACCTACCCTATGTGCAACCAAACGTCATGGGAACCCTTTGGAGGGGGACAGTT
GCCATCTTATGGGCGGTTGACATTACCTCTAGATCCGAGCATTGACCTTCAACTTAACGT
ATCATTTACATACGGTCCAGTTATACTGAATGGAGACGGTATGGATTATTATGAAAGCCC
ACTTTTGGACTCTGGGTGGCTTACCATTCCTCCCAAGAACGGAACAGTCCTTGGATTGAT
AAACAAAGCAAGTAGAGGAGACCAGTTCACTGTAATCCCCCATGTGTTAACATTTGCGCC
CAGGGAATCAAGTGGAAATTGTTATTTACCTATTCAAACATCCCAGATTATGGATAAAGA
TGTCCTTACTGAGTCCAATTTAGTGGTGTTGCCTACACAGAATTTTAGATATGTCATAGC
AACATATGATATATCCCGGGGCGATCATGCAATTGTTTATTATGTTTATGACCCAATCCG
GACGATATCTTATACGCACCCATTTAGACTAACTACCAAGGGTAGACCTGAATTCCTAAG
GATTGAATGTTTTGTGTGGGATGACGATTTGTGGTGTCACCAATTTTACCGATTTGAGGC
TGACATCACCAACTCTACAATCAGTGTTGAGAATTTAGTCCATATAAGATTCTCATGTAA
CCGTTCAAAACCTTGA--------------------------------------------
------------------------------------------------------------
------------------------------------------------------------
------------------------------------------------------------
------------------------------------------------------------
---------------------------------
>CDV strain VIR3514_Fox_BZ_10_06, from fox in Italy HM443726
------------------------------------------------------------
------------------------------------------------------------
------------------------------------------------------------
------------------------------------------------------------
------------------------------------------------------------
---------------------------------------------------GTCCTTCTC
ATCCTTCTGGTTGGAATCATGACCTTGCTTGCTATCACTGGAGTTCGATTTCACCAAGTA
TCAACTAGCAATATGGAATTTAGCAGATTACTGAAAGAGGATATGGAGAAATCAGAGGCC
GTACATCACCAAGTCATAGATGTCTTGACACCGCTCTTCAAAATTATTGGAGATGAGGTT
GGGTTACGGTTGCCACAAAAACTAAACGAGATCAAACAATTTATCCTTCAAAAGACAAAC
TTCTTCAATCCGAACAGGGAATTCGACTTCCGCGATCTCCACTGGTGCATTAATCCACCT
AGTAAGATCAAGGTGAATTTTACTAATTACTGCGATACAATCGGGATCAGAAAATCTATT
GCATCGGCAGCAAATCCCATCCTTTTATCAGCACTCTCGGGAGGCAGAGGTGACATATTC
CCACCATACAGATGCAGTGGAGCTACTACTTCAGTGGGCAGAGTTTTCCCCCTATCAGTA
TCATTGTCCATGTCTTTGATTTCAAAAACATCAGGGATAACCAATATGCTAACTGCCATC
TCAGACGGAGTGTATGGTAAAACCTATTTGCTAGTGCCTGATTACATTGAAGGGGAGTTC
GACACGCAAAAGATTCGAGTCTTTGAGATAGGGTTCATTAAACGGTGGCTGAATAACATG
CCATTATTCCAGACAACCAACTACATGGTCCTCCCGGAGAATTCCAAAGCCAAGGTATGT
ACTATAGCAGTGGGCGAATTGACACTAGCTTCCTTGTGTGTAGATGAGAGCACCGTATTG
TTATATCATGATAGTAATGGTTCACAAGGTGGTGTT-CTAGTAGTGACGCTGGGGATATT
TGGGGCAACACCTATGGATCAAGTTGAAGAAATGATACCTGTCGCTCACCCGTCAGTAGA
AAAAATACATATAACAAATCACCGTGGGTTCATAAAAGATTCAATAGCAACCTGGATGGT
GCCTGCATTGGTCTCTGAGAAACAAGAGGAACAAAAAAATTGTCTGGAGTCGGCTTGTCA
AAGAAAAACCTACCCTATGTGCAACCAAACGTCATGGGAACCCTTTGGAGGGGGACAGTT
GCCATCTTATGGGCGGTTGACATTACCTCTAGATCCGAGCATTGACCTTCAACTTAACGT
ATCATTTACATACGGTCCAGTTATACTGAATGGAGACGGTATGGATTATTATGAAAGCCC
ACTTTTGGACTCTGGGTGGCTTACCATTCCTCCCAAGAACGGAACAGTCCTTGGATTGAT
AAACAAAGCAAGTAGAGGAGACCAGTTCACTGTAATCCCCCATGTGTTAACATTTGCGCC
CAGGGAATCAAGTGGAAATTGTTATTTACCTATTCAAACATCCCAGATTATGGATAAAGA
TGTCCTTACTGAGTCCAATTTAGTGGTGTTGCCTACACAGAATTTTAGATATGTCATAGC
AACATATGATATATCCCGGGGCGATCATGCAATTGTTTATTATGTTTATGACCCAATCCG
GACGATATCTTATACGCACCCATTTAGACTAACTACCAAGGGTAGACCTGAATTCCTAAG
GATTGAATGTTTTGTGTGGGATGACGATTTGTGGTGTCACCAATTTTACCGATTTGAGGC
TGACATCACCAACTCTACAATCAGTGTTGAGAATTTAGTCCATATAAGATTCTCATGTAA
CCGTTCAAAACCTTGA--------------------------------------------
------------------------------------------------------------
------------------------------------------------------------
------------------------------------------------------------
------------------------------------------------------------
---------------------------------
>CDV strain HeB(09)2, from fox in China HM448831
------------------------------------------------------------
------------------------------------------------------------
------------------------------------------------------------
---------------------------------------------------ATGCTCTCT
TACCAAGACAAGGTGGGTGCCTTCTATAAGGATAATGCAAGAGCTAATTCATCCAAGCTG
TCCTTAGTGACAGAAGAGCAAGGGGGACGGAGACCACCCTATTTGCTGTTTGTCCTTCTC
ATCCTACTGATTGGAATCCTGGCCTTGCTTGCCATCACTGGAGTTCGATTTCACCAAGTA
TCAACTAGCAATATGGAATTTAGCAGATTGCTGAAAGAGGATATGGAGAAATCAGAGGCC
GTACATCACCAAGTCATAGATGTCTTGACACCGCTCTTCAAAGTTATTGGAGATGAGATT
GGGTTACGGTTGCCACAAAAACTAAACGAGATCAAACAATTTATCCTCCAAAAGACAAAC
TTCTTCAATCCGAACAGGGAATTCGACTTCCGCGATCTCCACTGGTGTATTAACCCACCT
AGCAAGATCAAGGTGAATTTTACTAATTACTGTGATACAGTTGGGGTCAAAAAATCTATT
GCATCGGCAGCAAATCCCATCATTTTATCAGCACTCTCCGGGGCCAGAGGTGACATATTC
CCGCCGTACAGATGCAGTGGAGCTACTACTTCAGTAGGCAGAGTATTCCCCCTATCCGTA
TCATTATCCATGTCTTTGATATCAAGAACATCAGAGATAATCAATATGCTAACCGCTATC
TCAGACGGAGTGTATGGTAAAACTTATTTGCTAGTGCCTGATTATATTGAAGGGGAGTTC
GACTCGCAAAAGATTCGAGTCTTTGAGATAGGGTTTATCAAACGGTGGCTGAATGACATG
CCTTTACTCCAGACAACCAACTATATGGTCCTCCCGGAAACTTCCAAAGCCAAGGTATGT
ACTATAGCAGTGGGTGAGCTGACACTAGCTTCCTTGTGTGTAGATGAGAGCACCGTATTG
TTGTATCATGACAGCAACGGTTCACAAGATGGTATT-CTAGTAGTGACATTGGGAATATT
TGGGGCAACACCTATGGATCAAGTTGAAGAGGTGATACCTATCGCTCACCCATCAGTGGA
GAGAATACATATAACAAATCACCGTGGGTTCATAAAAGACTCAATAGTAACCTGGATGGT
GCCTGTATTGGTCTCTGAGAAACAAGAGGAGCAAAAAAACTGTCTGGAGTCTGCTTGTCA
CAGAAAATCCTACCCTATGTGCAACCAAACGTCATGGGAACCCTTTGGAGGAGGACAGTT
GCCTTCTTATGGGCGGTTGACATTACCTCTAGATCCGAGCATTGACCTTCAACTTAACAT
ATCATTTACATATGGTCCGGTTATACTGAACGGAGACGGTATGGATTATTATGAAAGCCC
ACTTTTGGACTCCGGATGGCTTACCATACCTCCTAAGAACGGGACAGTCCTTGGATTGAT
AAACAAAGCAAGTAGAGGAGACCAGTTCACTGTGACCCCCCATGTGTTGACATTTGCGCC
CAGGGAATCAAGTGGAAATTGTTATTTACCTATTCAAACATCCCAGATTATGGATAAAGA
TGTCCTTACTGAGTCCAATTTAGTGGTGTTACCTACACAGAATTTTAGATATGTCATAGC
AACATATGATATATCCCGGGGCGATCATGCAATTGTTTATTATGTTTATGACCCAATCCG
GACGATTTCTTATACATACCCATTTAGACTAACTACCAAGGGTAGACCTGATTTCCTAAG
GATTGAATGTTTTGTGTGGGATGACGATTTGTGGTGTCATCAATTTTACCGATTCGAGGC
TAACATCACTAACTCTACAACCAGTGTTGAGAATTTAGTCCGTATAAGATTCTCATGTAA
CCGTTCAAAACCTTGA--------------------------------------------
------------------------------------------------------------
------------------------------------------------------------
------------------------------------------------------------
------------------------------------------------------------
---------------------------------
>CDV strain HeB(09)3, from dog in China HM448832
------------------------------------------------------------
------------------------------------------------------------
------------------------------------------------------------
---------------------------------------------------ATGCTCTCT
TACCAAGACAAGGTGGGTGCCTTCTATAAGGATAATGCAAGAGCTAATTCATCCAAGCTG
TCCTTAGTGACAGAAGAGCAAGGGGGACGGAGACCACCCTATTTGTTGTTTGTCCTTCTC
ATCCTACTGATTGGAATCCTGGCCTTGCTTGCCATCACTGGAGTTCGATTTCACCAAGTA
TCAACTAGCAATATGGAATTTAGCAGATTGCTGAAAGAGGATATGGAGAAATCAGAGGCC
GTACATCACCAAGTCATAGATGTCTTGACACCGCTCTTCAAAATTATTGGAGATGAGATT
GGGTTACGGTTGCCACAAAAACTAAACGAGATCAAACAATTTATCCTCCAAAAGACAAAC
TTCTTCAATCCGAACAGGGAATTCGACTTCCGCGATCTCCACTGGTGTATTAACCCACCT
AGCAAGATCAAGGTGAATTTTACTAATTACTGTGATACAGTTGGGGTCAAAAAATCTATT
GCATCGGCAGCAAATCCCATCATTTTATCAGCACTCTCAGGGGCCAGAGGTGACATATTC
CCGCCGTACAGATGCAGTGGAGCTACTACTTCAGTAGGCAGAGTATTCCCCCTATCCGTA
TCATTATCCATGTCTTTGATATCAAGAACATCAGAGATAATCAATATGCTAACCGCTATC
TCAGACGGAGTGTATGGTAAAACTTATTTGCTAGTGCCTGATTATATTGAAGGGGAGTTC
GACTCGCAAAAGATTCGAGTCTTTGAGATAGGGTTTATCAAACGGTGGCTGAATGACATG
CCTTTACTCCAGACAACCAACTATATGGTCCTCCCGGAAACTTCCAAAGCCAAGGTATGT
ACTATAGCAGTGGGTGAGCTGACACTAGCTTCCTTGTGTGTAGATGAGAGCACCGTATTG
TTATATCATGACAGCAACGGTTCACAAGATGGTATT-CTAGTAGTGACATTGGGAATATT
TGGGGCAACACCTATGGATCAAGTTGAAGAGGTGATACCTATCGCTCACCCATCAGTGGA
GAGAATACATATAACAAATCACCGTGGGTTCATAAAAGACTCAATAGTAACCTGGATGGT
GCCTGTATTGGTCTCTGAGAAACAAGAGGAGCAAAAAAACTGTCTGGAGTCTGCTTGTCA
CAGAAAATCCTACCCTATGTGCAACCAAGCGTCATGGGAACCCTTTGGAGGAGGGCAGTT
GCCTTCTTATGGGCGGTTGACATTACCTCTAGATCCAAGCATTGACCTTCAACTTAACAT
ATCATTTACATATGGTCCGGTTATACTGAACGGAGACGGTATGGATTATTATGAAAGCCC
ACTTTTGGACTCCGGATGGCTTACCATACCTCCTAAGAACGGGACAGTCCTTGGATTGAT
AAACAAAGCAAGTAGAGGAGACCAGTTCACTGTGACCCCCCATGTGTTAACATTTGCGCC
CAGGGAATCAAGTGGAAATTGTTATTTACCTATTCAAACATCCCAGATTATGGATAAAGA
TGTCCTTACTGAGTCCAATTTAGTGGTGTTACCTACACAGAATTTTAGATATGTCATAGC
AACATATGATATATCCCGGGGCGATCATGCAATTGTTTATTATGTTTATGACCCAATCCG
GACGATTTCTTATACATACCCATTTAGACTAACTACCAAGGGTAGACCTGATTTCCTAAG
GATTGAATGTTTTGTGTGGGATGACGATTTGTGGTGTCATCAATTTTACCGATTCGAGGC
TAACATCACTAACTCTACAACCAGTGTTGAGAATTTAGTCCGTATAAGATTCTCATGTAA
CCGTTCAAAACCTTGA--------------------------------------------
------------------------------------------------------------
------------------------------------------------------------
------------------------------------------------------------
------------------------------------------------------------
---------------------------------
>CDV strain SD(09)3, from fox in China HM448834
------------------------------------------------------------
------------------------------------------------------------
------------------------------------------------------------
---------------------------------------------------ATGCTCTCT
TACCAAGACAAGGTGGGTGCCTTCTATAAGGATAATGCAAGAGCTAATTCATCCAAGCTG
TCCTTAGTGACAGAAGAGCAAGGGGGACGGAGACCACCCTATTTGCTGTTTGTCCTTCTC
ATCCTACTGATTGGAATCCTGGCCTTGCTTGCCATCACTGGAGTTCGATTTCACCAAGTA
TCAACTAGCAATATGGAATTTAGCAGATTGCTGAAAGAGGATATGGAGAAATCAGAGGCC
GTACATCACCAAGTCATAGATGTCTTGACACCGCTCTTCAAAATTATTGGAGATGAGATT
GGGTTACGGTTGCCACAAAAACTAAACGAGATCAAACAATTTATCCTTCAAAAGACAAAC
TTCTTCAATCCGAACAGGGAATTCGACTTCCGCGATCTCCACTGGTGCATTAACCCACCT
AGCAAGATCAAGGTGAATTTTACTAATTACTGTGATACAGTTGGGGTCAAAAAATCTATT
GCATCGGCAGCAAATCCCATCATTTTATCAGCACTCTCCGGGGCCAGAGGTGACATATTC
CCGCCGTACAGATGCAGTGGAGCTACTACTTCAGTAGGCAGGGTATTCCCCCTATCCGTA
TCATTATCCATGTCTTTGATATCAAGAACATCAGAGATAATCAATATGCTAACCGCTATC
TCAGACGGAGTGTATGGTAAAACTTATTTGCTAGTGCCTGATTATATTGAAGGGGAGTTC
GACTCGCAAAAGATTCGAGTCTTTGAGATAGGGTTTATCAAACGGTGGCTGAATGACATG
CCTTTACTCCAGACAACCAACTATATGGTCCTCCCGGAAACTTCCAAAGCCAAGGTATGT
ACTATAGCAGTGGGTGAGCTGACACTAGCTTCCTTGTGTGTAGATGAGAGCACCGTATTG
TTATATCATGACAGCAACGGTTCACAAGATGGTATT-CTAGTAGTGACATTGGGAATATT
TGGGGCAACACCTATGGATCAAGTTGAAGAGGTGATACCTATCGCTCACCCATCAGTGGA
GAGAATACATATAACAAATCACCGTGGGTTCATAAAAGACTCAATAGTAACCTGGATGGT
GCCTGTATTGGTCTCTGAGAAACAAGAGGAGCAAAAAAACTGTCTGGAGTCTGCTTGTCA
CAGAAAATCCTACCCTATGTGCAACCAGACGTCATGGGAACCCTTTGGAGGAGGACAGTT
GCCTTCTTATGGGCGGTTGACATTACCTCTAGATCCAAGCATTGACCTTCAGCTTAACAT
ATCATTTACATATGGTCCGGTTATACTGAACGGAGACGGTATGGATTATTATGAAAGCCC
ACTTTTGGACTCCGGATGGCTTACCATACCTCCTAAGAACGGGACAGTCCTTGGATTGAT
AAACAAAGCAAGTAGAGGAGACCAGTTCACTGTGACCCCCCATGTGTTGACATTTGCGCC
CAGGGAATCAAGTGGAAATTGTTATTTGCCTATTCAAACATCCCAGATTATGGATAAAGA
TGTCCTTACTGAGTCCAATTTAGTGGTGTTACCTACACAGAATTTTAGATATGTCATAGC
AACATATGATATATCCCGGGGCGATCATGCAATTGTTTATTATGTTTATGACCCAATCCG
GACGATTTCTTATACATACCCATTTAGACTAACTACCAAGGGTAGACCTGATTTCCTAAG
GATTGAATGTTTTGTGTGGGATGACGATTTGTGGTGTCATCAATTTTACCGATTCGAGGC
TAACATCACTAACTCTACAACCAGTGTTGAGAATTTAGTCCGTATAAGATTCTCATGTAA
CCGTTCAAAACCTTGA--------------------------------------------
------------------------------------------------------------
------------------------------------------------------------
------------------------------------------------------------
------------------------------------------------------------
---------------------------------
>CDV strain SMLM3, from wolf in Portugal HM563057
------------------------------------------------------------
------------------------------------------------------------
------------------------------------------------------------
---------------------------------------------------ATGCTCTCC
TACCAAGACAAGGTGGGTGCCTTCTATAAGGATAATGCAAGAGCTAATTCATCCAAGCTG
TCCTTAGTGACAGAAGAGCAAGGGGGCAGGAGACCACCCTATTTGCTGTTTGTCCTTCTC
ATCCTTCTGGTTGGAATCATGACCTTGCTTGCTATCACTGGAGTTCGATTTCACCAAGTA
TCAACTAGCAATATGGAATTTAGCAGATTGCTGAAAGAGGATATGGAGAAATCAGAGGCC
GTACATCACCAAGTCATAGATGTCTTGACACCGCTCTTCAAAATTATTGGAGATGAGGTT
GGGTTACGGTTGCCACAAAAACTAAACGAGATCAAACAATTTATCCTTCAAAAGACAAAC
TTCTTCAATCCGAACAGGGAATTCGACTTCCGCGATCTCCACTGGTGCATTAATCCACCT
AGTAAGATCAAGGTGAATTTTACTAATTACTGCGATACAATTGGGATCAGAAAATCTATT
GCATCGGCAGCAAATCCCATCCTTTTATCAGCACTCTCCGGAGGCAGAGGTGACATATTC
CCATCATACAGATGCAGTGGAGCTACTACTTCAGTGGGCAGAATTTTCCCCCTATCAGTA
TCATTGTCCATGTCTTTGATCTCAAAAACATCAGAGATAACCAATATGCTAACTGCTATC
TCAGACGGAGTTTATGGTAAAACCTATTTGCTAGTGCCTGATTACATTGAAGGGGAGTTC
GACACGCAAAAGATTCGAGTCTTTGAGATAGGGTTCATCAAACGGTGGCTGAATAACATG
CCATTACTCCAGACAACCAATTACATGGTCCTCCCGGAGAATTCCAAAGCCAAGGTATGT
ACTATAGCAGTGGGCGAGTTGACACTGGCTTCCTTGTGTGTAGATGAAAGCACCGTATTG
TTATATCATGACAGCAATGGTTCACAAGATGGTATT-CTAGTAGTGACGCTGGGGATATT
TGGGGCAACACTTATGGATCAAGTTGAAGAAGTGATACCTGTYGCWCACCCATCAGTAGA
AAAAATACATATAACAAATCACCGTGGGTTCATAAAAAATTCAATAGCAACCTGGATGGT
GCCTGCATTGGTATCTGAGAAACAAGAGGAACAAAAAAATTGTCTGGAGTCGGCTTGTCA
AAGAAAAACCTACCCTATGTGCAACCAAACGTCATGGGAACCTTTTGGAGGGGGACAGTT
GCCATCTTATGGGCGGTTGACATTACCTCTAGATCCAAGCATGGACCTTCAACTTAACAT
ATCATTTACATACGGTCCAGTTATACTGAATGGAGACGGTATGGATTATTATGAAAGCCC
ACTTCCGGACTCCGGATGGCTTACCATTCCTCCCAAGAACGGAACAGTCCTTGGATTGAT
AAACAAAGCAAGTAGAGGAGACCAGTTCACTGTAATCCCCCATGTGTTGACATTTGCGCC
CAGGGAATCAAGTGGAAATTGTTATTTACCTATTCAAACATCCCAGATTATGGATAAAGA
TGTCCTTACTGAGTCCAATTTAGTGGTGTTGCCTACACAGAATTTTAGATATGTCATAGC
AACATATGATATATCCCGGGGCGATCATGCAATTGTTTATTATGTTTATGACCCAATCCG
GACGATTTCTTATACGTACCCATTTAGACTAACTACCAAGGGTAGACCTGATTTCCTAAG
GATTGAATGTTTTGTGTGGGATGACGATTTGTGGTGTCACCAATTTTACCGATTTGAGGC
TGACATCACCAACTCTACAACCAGTGTTGAGAATTTAGTCCGTATAAAATTCTCATGTGA
CCGTTAAAAACCTTGACAGTATGATGATACACATCTCAATTGGACTTAGATATGACGACT
GAGGTGAGAAATCCCTTACCGACGATTGAATTAAACCATCTCCAGCATTATAA-------
------------------------------------------------------------
------------------------------------------------------------
------------------------------------------------------------
---------------------------------
>CDV strain SMLM75, from wolf in Portugal HM563058
------------------------------------------------------------
------------------------------------------------------------
------------------------------------------------------------
---------------------------------------------------ATGCTCTCC
TACCAAGACAAGGTGGGTGCCTTCTATAAGGATAATGCAAGAGCTAATTCATCCAAGTTG
TCCTTGGTGACAGAAGAGCAGGGGGGCAGGAGACCACCCTATTTGCTGTTTGTCCTTCTC
ATCCTTCTGGTTGGAATCATGACCTTGCTTGCTATCACTGGAGTTCGATTTCACCAAGTA
TCAACTAGCAATATGGAATTTAGCAGATTGCTGAAAGAGGATATGGAGAAATCAGAGGCC
GTACATCACCAAGTCATAGATGTCTTGACACCGCTCTTCAAAATTATTGGAGATGAGGTT
GGGTTACGGTTGCCACAAAAACTAAACGAGATCAAACAATTTATCCTTCAAAAGACAAAC
TTCTTCAATCCGAACAGGGAATTCGACTTCCGCGATCTCCACTGGTGCATTAATCCACCT
AGTAAGATCAAGGTGAATTTTACTAATTACTGCGATACAATTGGGATCAGACAATCTATT
GCATTGGCAGCAAATCCCATCCTTTTATCAGCACTCTCCGGAGGCAGAGGTGACATATTC
CCACCATACAGATGCAGTGGAGCTACTACTTCAGTGGGCAGAGTTTTCCCCCTATCAGTA
TCATTGTCCATGTCTTTGATCTCAAAAACATCAGAGATAACCAATATGCTAACTGCTATC
TCAGACGGAGTGTATGGTAAAACCTATTTGCTAGTGCCTGATTATATTGAAGGGGAGTTC
GACACGCAAAAGATTCGAGTCTTTGAGATAGGGTTCATCAAACGGTGGCTGAATAACATA
CCATTACTCCAGACAACCAACTACATGGTCCTCCCGGAGAATTCCAAAGCCAAGGTATGT
ACTATAGCAGTGGGCGAGTTGACACTGGCTTCCTTGTGTGTAGATGAGAACACTGTATTG
TTATATCATGACAGCAATGGTTCACAAGATGGTATT-CTAGTAGTGACGCTAGGGATATT
TGGGGCAACACCTATGGATCAAGTTGAAGAAGTGATACCTGTYGCTCACCCATCAGTAGA
AAAAATACATATAACAAATCACCGTGGGTTCATAAAGGATTCAATAGCAACCTGGATGGT
GCCTGCATTGGTCTCTGAGAAACAAGAGGAACAAAAAAATTGTCTGGAGTCGGCTTGTCA
AAGAAAAACCTACCCTATGTGCAACCAAACGTCATGGGAACCCTTTGGAGGGAGACAGTT
GCCATCTTATGGGCGGTTGACATTACCTCTAGATCCAAGCATGGACCTTCAACTTAACAT
ATCATTTACATACGGTCCAGTTATACTGAATGGAAACGGTATGGATTATTATGAAAGCCC
ACTTCCGGACTCCGGGTGGCTTACCATTCCACCCAAGAACGGAACAGTCCTTGGATTGGT
AAACAAAGCAAGTAGAGGAGACCAGTTCACTGTAATCCCCCATGTGTTGACATTTGCGCC
CAGGGAATCAAGTGGAAATTGTTATTTACCTATTCAAACATCCCAGATTATGGATAAAGA
TGTCCTTACTGAGTCCAATTTAGTGGTGTTGCCTACACAGAATTTTAGATATGTCATAGC
AACATATGATATATCCCGGGGCGATCATGCAATTGTTTATTATGTTTATGACCCGATCCG
GACGATTTCTTATACGTACCCATTTAGACTAACTACCAAGGGTAGACCTGATTTCCTGAG
GATTGAATGTTTTGTGTGGGATGACGATTTGTGGTGTCACCAATTTTACCGATTTGAGGC
TGACATCACCAACTCTACAACCAGTGTTGAGAATTTAGTCTGTATAAGATTCTCATGTAA
CCGTTCAAAACCTTGACAGTATGATGATACACATCTCAATTGGACTTAGATATGATGACC
GAGGTGAGAAATCCCTTACCGACGATTGAATTAAACCATCTCCAGCATTATAA-------
------------------------------------------------------------
------------------------------------------------------------
------------------------------------------------------------
---------------------------------
>CDV strain Lili, from dog in Portugal HM563059
------------------------------------------------------------
------------------------------------------------------------
------------------------------------------------------------
---------------------------------------------------ATGCTCTCC
TACCAAGACAAGGTGGGTGCCTTCTATAAGGATAATGCAAGAGCTAATTCATCCAAGTTG
TCCTTGGTGACAGAAGAGCAGGGGGGCAGGAGACCACCCTATTTGCTGTTTGTCCTTCTC
ATCCTTCTGGTTGGAATCATGACCTTGCTTGCTATCACTGGAGTTCGATTTCACCAAGTA
TCAACTAGCAATATGGAATTTAGCAGATTGCTGAAAGAGGATATGGAGAAATCAGAGGCC
GTACATCACCAAGTCATAGATGTCTTGACACCGCTCTTCAAAATTATTGGAGATGAGGTT
GGGTTACGGTTGCCACAAAAACTAAACGAGATCAAACAATTTATCCTTCAAAAGACAAAC
TTCTTCAATCCGAACAGGGAATTCGACTTCCGCGATCTCCACTGGTGCATTAATCCACCT
AGTAAGATCAAGGTGAATTTTACTAATTACTGCGATACAATTGGGATCAGACAATCTATT
GCATTGGCAGCAAATCCCATCCTTTTATCAGCACTCTCCGGAGGCAGAGGTGACATATTC
CCACCATACAGATGCAGTGGAGCTACTACTTCAGTGGGCAGAGTTTTCCCCCTATCAGTA
TCATTGTCCATGTCTTTGATCTCAAAAACATCAGAGATAACCAATATGCTAACTGCTATC
TCAGACGGAGTGTATGGTAAAACCTATTTGCTAGTGCCTGATTATATTGAAGGGGAGTTC
GACACGCAAAAGATTCGAGTCTTTGAGATAGGGTTCATCAAACGGTGGCTGAATAACATA
CCATTACTCCAGACAACCAACTACATGGTCCTCCCGGAGAATTCCAAAGCCAAGGTATGT
ACTATAGCAGTGGGCGAGTTGACACTGGCTTCCTTGTGTGTAGATGAGAACACTGTATTG
TTATATCATGACAGCAATGGTTCACAAGATGGTATT-CTAGTAGTGACGCTGGGGATATT
TGGGGCAACACCTATGGATCAAGTTGAAGAAGTGATACCTGTYGCTCACCCATCAGTAGA
AAAAATACATATAACAAATCACCGTGGGTTCATAAAAGATTCAATAGCAACCTGGATGGT
GCCTGCATTGGTCTCTGAGAAACAAGAGGAACAAAAAAATTGTCTGGAGTCGGCTTGTCA
AAGAAAAACCTACCCTATGTGCAACCAAACGTCATGGGAACCCTTTGGAGGGAGACAGTT
GCCATCTTATGGGCGGTTGACATTACCTCTAGATCCAAGCATGGACCTTCAACTTAACAT
ATCATTTACATACGGTCCAGTTATACTGAATGGAAACGGTATGGATTATTATGAAAGCCC
ACTTCCGGACTCCGGGTGGCTTACCATTCCACCCAAGAACGGAACAGTCCTTGGATTGGT
AAACAAAGCAAGTAGAGGAGACCAGTTCACTGTAATCCCCCATGTGTTGACATTTGCGCC
CAGGGAATCAAGTGGAAATTGTTATTTACCTATTCAAACATCCCAGATTATGGATAAAGA
TGTCCTTACTGAGTCCAATTTAGTGGTGTTGCCTACACAGAATTTTAGATATGTCATAGC
AACATATGATATATCCCGGGGCGATCATGCAATTGTTTATTATGTTTATGACCCGATCCG
GACGATTTCTTATACGTACCCATTTAGACTAACTACCAAGGGTAGACCTGATTTCCTGAG
GATTGAATGTTTTGTGTGGGATGACGATTTGTGGTGTCACCAATTTTACCGATTTGAGGC
TGACATCACCAACTCTACAACCAGTGTTGAGAATTTAGTCTGTATAAGATTCTCATGTAA
CCGTTCAAAACCTTGACAGTATGATGATACACATCTCAATTGGACTTAGATATGATGACC
GAGGTGAGAAATCCCTTACCGACGATTGAATTAAACCATCTCCAGCATTATAA-------
------------------------------------------------------------
------------------------------------------------------------
------------------------------------------------------------
---------------------------------
>CDV strain W10/339, from fox in Switzerland JF810107
------------------------------------------------------------
------------------------------------------------------------
------------------------------------------------------------
---------------------------------------------------ATGCTCTCC
TACCAAGACAAGGTGGGTGCCTTCTATAAGGATAATGCAAGAGCTAATTCATCCAAGCTG
TCCTTAGTGACAGAAGAGCAAGGGGGCAGGAGACCACCCTATTTGCTGTTTGTCCTTCTC
ATCCTTCTGGTTGGAATCATGACCTTGCTTGCTATCACTGGAGTTCGATTTCACCAAGTA
TCAACTAGCAATATGGAATTTAGCAGATTACTGAAAGAGGATATGGAGAGATCAGAGGCC
GTACATCACCAAGTCATAGATGTCTTGACACCGCTCTTCAAAATTATTGGAGATGAGGTT
GGGTTACGGTTGCCACAAAAATTAAACGAGATCAAACAATTTATCCTTCAAAAGACAAAC
TTCTTCAATCCGAACAGGGAATTCGACTTCCGCGATCTCCACTGGTGCATTAATCCACCT
AGTAAGATCAAGGTGAATTTTACTAATTACTGCGATACGATCGGGGTCAGAAAATCTATT
GCATCGGCAGCAAATCCCATCCTTTTATCAGCACTCTCGGGAGGCAGAGGTGACATATTC
CCACCATACAGATGCAGTGGAGCTACTACTTCAATGGGCAGAGTTTTCCCCCTATCAGTA
TCATTGTCCATGTCTTTGATTTCAAAAACATCAGGGATAACCAATATGCTAACTGCCATC
TCAGACGGAGTGTATGGTAAGACCTATTTGCTAGTGCCTGATTACATTGAAGGGGAGTTC
GACACGCAAAAGATTCGAGTCTTTGAGATAGGGTTCATTAAACGGTGGCTGAATAACATG
CCATTATTCCAGACAACCAACTACATGGTCCTCCCGGAGAATTCCAAAGCCAAGGTATGT
ACTATAGCAGTGGGCGAATTGACACTAGCTTCCTTGTGTGTAGATGAGAGCACCGTATTG
TTATATCATGATAGTAATGGTTCACAAGGTGGTGTT-CTAGTAGTGACGCTGGGGATATT
TGGGGCAACACCTATGGATCAAGTTGAAGAAATGATACCTGTCGCTCACCCGTCAGTAGA
AAAAATACATATAACAAATCACCGTGGGTTCATAAAAGATTCAATAGCAACCTGGATGGT
GCCTGCATTGGTCTCTGAGAAACAAGAGGAACAAAAAAATTGTCTGGAGTCGGCTTGTCA
AAGAAAAACCTACCCTATGTGCAACCAAACGTCATGGGAACCCTTTGGAGGGGGACAGTT
GCCATCTTATGGGCGGTTGACATTACCTCTAGATCCGAGCATTGACCTTCAACTTAACGT
ATCATTTACATACGGTCCAGTTATACTGAATGGAGACGGTATGGATTATTATGAAAGCCC
ACTTTTGGACTCTGGGTGGCTTACCATTCCTCCCAAGAACGGAACAGTCCTTGGATTGAT
AAACAAAGCAAGTAGAGGAGACCAGTTCACTGTAATCCCCCATGTGTTAACATTTGCGCC
CAGGGAATCAAGTGGAAATTGTTATTTACCTATTCAAACATCCCAGATTATGGATAAAGA
TGTCCTTACTGAGTCCAATTTAGTGGTGTTGCCTACACAGAATTTTAGATATGTCATAGC
AACATATGATATATCCCGGGGCGATCATGCAATTGTTTATTATGTTTATGACCCAATCCG
GACAATATCTTATACGCACCCATTTAGACTAACTACCAAGGGTAGACCTGAATTCCTAAG
GATTGAATGTTTTGTGTGGGATGACGATTTGTGGTGTCACCAATTTTACCGATTTGAGGC
TGACATCACCAACTCTACAATCAGTGTTGAGAATTTAGTCCATATAAGATTCTCATGTAA
CCGTTCAAAACCTTGA--------------------------------------------
------------------------------------------------------------
------------------------------------------------------------
------------------------------------------------------------
------------------------------------------------------------
---------------------------------
>CDV strain W10/845, from fox in Switzerland JF810108
------------------------------------------------------------
------------------------------------------------------------
------------------------------------------------------------
---------------------------------------------------ATGCTCTCC
TACCAAGACAAGGTGGGTGCCTTCTATAAGGATAATGCAAGAGCTAATTCATCCAAGCTG
TCCTTAGTGACAGAAGAGCAAGGGGGCAGGAGACCACCCTATTTGCTGTTTGTCCTTCTC
ATCCTTCTGGTTGGAATCATGACCTTGCTTGCTATCACTGGAGTTCGATTTCACCAAGTA
TCAACTAGCAATATGGAATTTAACAGATTACTGAAAGAGGATATGGAGAAATCAGAGGCC
GTACATCACCAAGTCATAGATGTCTTGACACCGCTCTTCAAAATTATTGGAGATGAGGTT
GGGTTACGGTTGCCACAAAAATTAAACGAGATCAAACAATTTATCCTTCAAAAGACAAAC
TTCTTCAATCCGAACAGGGAATTCGACTTCCGCGATCTCCACTGGTGCATTAATCCACCT
AGTAAGATCAAGGTGAATTTTACTAATTACTGCGATACGATCGGGGTCAGAAAATCTATT
GCATCGGCAGCAAATCCCATCCTTTTATCAGCACTCTCGGGAGGCAGAGGTGACATATTC
CCACCATACAGATGCAGTGGAGCTACTACTTCAATGGGCAGAGTTTTCCCCCTATCAGTA
TCATTGTCCATGTCTTTGATTTCAAAAACATCAGGGATAACCAATATGCTAACTGCCATC
TCAGACGGAGTGTATGGTAAAACCTATTTGCTAGTGCCTGATTACATTGAAGGGGAGTTC
GACACGCAAAAGATTCGAGTCTTTGAGATAGGGTTCATTAAACGGTGGCTGAATAACATG
CCATTATTCCAGACAACCAACTACATGGTCCTCCCGGAGAATTCCAAAGCCAAGGTATGT
ACTATAGCAGTGGGCGAATTGACACTAGCTTCCTTGTGTGTAGATGAGAGCACCGTATTG
TTATATCATGATAGTAATGGTTCACAAGGTGGTGTT-CTAGTAGTGACGCTGGGGATATT
TGGGGCAACACCTATGGATCAAGTTGAAGAAATGATACCTGTCGCTCACCCGTCAGTAGA
AAAAATACATATAACAAATCACCGTGGGTTCATAAAAGATTCAATAGCAACCTGGATGGT
GCCTGCATTGGTCTCTGAGAAACAAGAGGAACAAAAAAATTGTCTGGAGTCAGCTTGTCA
AAGAAAAACCTACCCTATGTGCAACCAAACGTCATGGGAACCCTTTGGAGGGGGACAGTT
GCCATCTTATGGGCGGTTGACATTACCTCTAGATCCGAGCATTGACCTTCAACTTAACGT
ATCATTTACATACGGTCCAGTTATACTGAATGGAGACGGTATGGATTATTATGAAAGCCC
ACTTTTGGACTCTGGGTGGCTTACCATTCCTCCCAAGAACGGAACAGTCCTTGGATTGAT
AAACAAAGCAAGTAGAGGAGACCAGTTCACTGTAATCCCCCATGTGTTAACATTTGCGCC
CAGGGAATCAAGTGGAAATTGTTATTTACCTATTCAAACATCCCAGATTATGGATAAAGA
TGTCCTTACTGAGTCCAATTTAGTGGTGTTGCCTACACAGAATTTTAGATATGTCATAGC
AACATATGATATATCCCGGGGCGATCATGCAATTGTTTATTATGTTTATGACCCAATCCG
GACGATATCTTATACGCACCCATTTAGACTAACTACCAAGGGTAGACCTGAATTCCTAAG
GATTGAATGTTTTGTGTGGGATGACGATTTGTGGTGTCACCAATTTTACCGATTTGAGGC
TGACATCACCAACTCTACAATCAGTGTTGAGAATTTAGTCCATATAAGATTCTCATGTAA
CCGTTCAAAACCTTGA--------------------------------------------
------------------------------------------------------------
------------------------------------------------------------
------------------------------------------------------------
------------------------------------------------------------
---------------------------------
>CDV strain W10/2733, from lynx in Switzerland JF810109
------------------------------------------------------------
------------------------------------------------------------
------------------------------------------------------------
---------------------------------------------------ATGCTCTCC
TACCAAGACAAGGTGGGTGCCTTCTATAAGGATAATGCAAGAGCTAATTCATCCAAGCTG
TCCTTAGTGACAGAAGAGCAAGGGGGCAGGAGACCACCCTATTTGCTGTTTGTCCTTCTC
ATCCTTCTGGTTGGAATCATGACCTTGCTTGCTATCACTGGAGTTCGATTTCACCAAGTA
TCAACTAGCAATATGGAATTTAGTAGATTACTGAAAGAGGATATGGAGAAATCAGAGGCC
GTACATCACCAAGTCATAGATGTCTTGACACCGCTCTTCAAAATTATTGGAGATGAGGTT
GGGTTACGGTTGCCACAAAAATTAAACGAGATCAAACAATTTATCCTTCAAAAGACAAAC
TTCTTCAATCCGAACAGGGAATTCGACTTCCGCGATCTCCACTGGTGCATTAATCCACCT
AGTAAGATCAAGGTGAATTTTACTAATTACTGCGATACGATCGAGGTCAGAAAATCTATT
GCATCGGCAGCAAATCCCATCCTTTTATCAGCACTCTCGGGAGGCAGAGGTGACATATTC
CCACCATACAGATGCAGTGGAGCTACTACTTCAATGGGCAGAGTTTTCCCCCTATCAGTA
TCATTGTCCATGTCTTTGATTTCAAAAACATCAGGGATAACCAATATGCTAACTGCCATC
TCAGACGGAGTGTATGGTAAGACCTATTTGCTAGTGCCTGATTACATTGAAGGGGAGTTC
GACACGCAAAAGATTCGAGTCTTTGAGATAGGGTTCATTAAACGGTGGCTGAATAACATG
CCATTATTCCAGACAACCAACTACATGGTCCTCCCGGAGAATTCCAAAGCCAAGGTATGT
ACTATAGCAGTGGGCGAATTGACACTAGCTTCCTTGTGTGTAGATGAGAGCACCGTATTG
TTATATCATGATAGTAATGGTTCACAAGGTGGTGTT-CTAGTAGTGACGCTGGGGATATT
TGGGGCAACACCTATGGATCAAGTTGAAGAAATGATACCTGTCGCTCACCCGTCAGTAGA
AAAAATACATATAACAAATCACCGTGGGTTCATAAAAGATTCAATAGCAACCTGGATGGT
GCCTGCATTGGTCTCTGAGAAACAAGAGGAACAAAAAAATTGTCTGGAGTCGGCTTGTCA
AAGAAAAACCTACCCTATGTGCAACCAAACGTCATGGGAACCCTTTGGAGGGGGACAGTT
GCCATCTTATGGGCGGTTGACATTACCTCTAGATCCGAGCATTGACCTTCAACTTAACGT
ATCATTTACATACGGTCCAGTTATACTGAATGGAGACGGTATGGATTATTATGAAAGCCC
ACTTTTGGACTCTGGGTGGCTTACCATTCCTCCCAAGAACGGAACAGTCCTTGGATTGAT
AAACAAAGCAAGTAGAGGAGACCAGTTCACTGTAATCCCCCATGTGTTAACATTTGCGCC
CAGAGAATCGAGTGGAAATTGTTATTTACCTATTCAAACATCCCAGATTATGGATAAAGA
TGTCCTTACTGAGTCCAATTTAGTGGTGTTGCCTACACAGAATTTTAGATATGTCATAGC
AACATATGATATATCCCGGGGCGATCATGCAATTGTTTATTATGTTTATGACCCAATCCG
GACGATATCTTATACGCACCCATTTAGACTAACTACCAAGGGTAGACCTGAATTCCTAAG
GATTGAATGTTTTGTGTGGGATGACGATTTGTGGTGTCACCAATTTTACCGATTTGAGGC
TGACATCACCAACTCTACAATCAGTGTTGAGAATTTAGTCCATATAAGATTCTCATGTAA
CCGTTCAAAACCTTGA--------------------------------------------
------------------------------------------------------------
------------------------------------------------------------
------------------------------------------------------------
------------------------------------------------------------
---------------------------------
>CDV strain W02/2253, from martes in Switzerland JF810110
------------------------------------------------------------
------------------------------------------------------------
------------------------------------------------------------
---------------------------------------------------ATGCTCTCC
TACCAAGACAAGGTGGGTGCCTTCTATAAGGATAATGCAAGAGCTAATTCATCCAAGCTG
TCCTTAGTGACAGAAGAGCAAGGGGGCAGGAGACCACCCTATTTGCTGTTTGTCCTTCTC
ATCCTTCTGGTTGGAATCATGACCTTGCTTGCTATCACTGGAGTTCGATTTCACCAAGTA
TCAACTAGCAATATGGAATTTAGCAGATTACTGAAAGAGGATATGGAGAAATCAGAGGCC
GTACATCACCAAGTCATAGATGTCTTGACACCGCTCTTCAAAATTATTGGAGATGAGGTT
GGGTTACGGTTGCCACAAAAATTAAACGAGATCAAACAATTTATCCTTCAAAAGACAAAC
TTCTTCAATCCGAACAGGGAATTCGACTTCCGCGATCTCCACTGGTGCATTAATCCACCT
AGTAAGATCAAGGTGAATTTTACTAATTACTGCGATACGATCGGGGTCAGAAAATCTATT
GCATCGGCAGCAAATCCCATCCTTTTATCAGCACTCTCGGGAGGCAGAGGTGACATATTC
CCACCATACAGATGCAGTGGAGCTACTACTTCAATGGGCAGAGTTTTCCCCCTATCAGTA
TCATTGTCCATGTCTTTGATTTCAAAAACATCAGGGATAACCAATATGCTAACTGCCATC
TCAGACGGAGTGTATGGTAAAACCTATTTGCTAGTGCCTGATTACATTGAAGGGGAGTTC
GACACGCAAAAGATTCGAGTCTTTGAGATAGGGTTCATTAAACGGTGGCTGAATAACATG
CCATTATTCCAGACAACCAACTACATGGTCCTCCCGGAGAATTCCAAAGCCAAGGTATGT
ACTATAGCAGTGGGCGAATTGACACTAGCTTCCTTGTGTGTAGATGAGAGCACCGTATTG
TTATATCATGATAGTAATGGTTCACAAGGTGGTGTT-CTAGTAGTGACGCTGGGGATATT
TGGGGCAACACCTATGGATCAAGTTGAAGAAATGATACCTGTCGCTCACCCGTCAGTAGA
AAAAATACATATAACAAATCACCGTGGGTTCATAAAAGATTCAATAGCAACCTGGATGGT
GCCTGCATTGGTCTCTGAGAAACAAGAGGAACAAAAAAATTGTCTGGAGTCAGCTTGTCA
AAGAAAAACCTACCCTATGTGCAACCAAACGTCATGGGAACCCTTTGGAGGGGGACAGTT
GCCATCTTATGGGCGGTTGACATTACCTCTAGATCCGAGCATTGACCTTCAACTTAACGT
ATCATTTACATACGGTCCAGTTATACTGAATGGAGACGGTATGGATTATTATGAAAGCCC
ACTTTTGGACTCTGGGTGGCTTACCATTCCTCCCAAGAACGGAACAGTCCTTGGATTGAT
AAACAAAGCAAGTAGAGGAGACCAGTTCACTGTAATCCCCCATGTGTTAACATTTGCGCC
CAGGGAATCAAGTGGAAATTGTTATTTACCTATTCAAACATCCCAGATTATGGATAAAGA
TGTCCTTACTGAGTCCAATTTAGTGGTGTTGCCTACACAGAATTTTAGATATGTCATAGC
AACATATGATATATCCCGGGGCGATCATGCAATTGTTTATTATGTTTATGACCCAATCCG
GACGATATCTTATACGCACCCATTTAGACTAACTACCAAGGGTAGACCTGAATTCCTAAG
GATTGAATGTTTTGTGTGGGATGACGATTTGTGGTGTCACCAATTTTACCGATTTGAGGC
TGACATCACCAACTCTACAATCAGTGTTGAGAATTTAGTCCATATAAGATTCTCATGTAA
CCGTTCAAAACCTTGA--------------------------------------------
------------------------------------------------------------
------------------------------------------------------------
------------------------------------------------------------
------------------------------------------------------------
---------------------------------
>CDV strain 124/07, from raccon in Germany JN153019
------------------------------------------------------------
------------------------------------------------------------
------------------------------------------------------------
---------------------------------------------------ATGCTCTCC
TACCAAGACAAGGTGGGTGCCTTCTATAAGGATAATGCAAGAGCCAATTCATCCAAGCTG
TCCTTAGTGACAGAAGAGCAAGGGGGTAGAAGACCACCCTTTTTGCTGTTTGTCCTTCTC
GTCCTACTGGTTGGGATCATGGCCTTGCTCGCTATCACTGGAGTTCGATTTCATCAAGTA
TCAACTAGCAATATGGAATTTAGCAGATTGCTGAAAGAGGATATGGAGAAATCAGATGCC
GTACATCATCAAGTCATAGATGTCTTGACACCGCTCTTCAAAATTATTGGAGATGAGATT
GGGTTACGGTTGCCACAAAAACTAAACGAGATCAAACAATTTATCCTTCAAAAGACAAAC
TTCTTCAATCCGAACAGGGAATTCGACTTCCGCGATCTCCACTGGTGCATTAACCCACCT
AGTAAGATCAAAGTGAATTTTACTAATTACTGCGATACAATTGGGATCAGAAAATCTATT
GCATCGGCAGCAAATCCCATCCTTTTATCAGCACTCTCCGGAGGCAGAGGTGACATATTC
CCACCATACAGATGCAATGGAGCTGCTACTTCAGTAGGCAGAGTTTTCCCCCTATCAGTA
TCATTGTCCATGTCTTTGATCTCAAGAACATCAGAGATAATCAATATGCTAACCGCTATC
TCAGACGGAGTGTATGGTAAAACTTACTTGCTAGTGCCTGATTATATTGAAGGGGAATTC
GACACGCAAAAGATTCGAGTCTTTGAGATAGGGTTCATCAAACGGTGGCTGAATAACATG
CCATTACTCCAGACAACCAACTATATGGTCCTCCCGGAGAATTCCAAAGCCAAGGTATGT
ACTATAGCAGTGGGCGAGTTGACACTAGCTTCCTTGTGTGTAGATGAGAGCACCGTATTG
TTATATCATGACAGCAATGGTTCACAAGGTGGTATT-ATAGTAGTGACGCTGGGAATATT
CGGGGCAACACCTATGGATCAAGTTGAAGAGGTAATACCTGTCGCTCACCCATCAGTAGA
AAAAATACATATAACAAATCACCGTGGGTTCATAAAAGATTCAATAGCAACCTGGATGGT
GCCTGCATTGATCTCTGGGGAGCAAGAGGAACAAAAAAATTGTCTGGAGTCGGCTTGTCA
AAGAAAATCCTACCCTATGTGCAACCAAACGTCATGGGAACCCTTTGGAGGAGGACAGTT
GCCATCTTATGGGCGGTTGACATTACCTCTAGATCCAGGCATTGACCTTCAACTTAACAT
ATCGTTTACATACGGTCCGGTTATACTGAATGGAGACGGTATGGATTATTATGAAAGCCC
ACTTTTGGACTCCGGATGGCTTACCATTCCTCCTAAGAACGGAACAGTCCTTGGATTGAT
AAACAAAGCAAGTCGAGGAGACCAGTTCACTGTAATCCCCCATGTGTTGACATTTTCCCC
CAGGGAATCACGTGGGAATTGTTATTTACCTATTCAAACATCTCAGATTATGGATAAAGA
TGTCCTTACTGAGTCCAATTTAGTGGTGTTGCCTACACAGAATTTTAGATATGTCATAGC
AACATATGATATATCCCGGGACGATCATGCGATTGTTTATTATGTTTATGACCCAATCCG
GACGATTTCTTATACGCACCCATTTAGACTGACTATTAAGGGTAGACCTGATTTCCTAAG
GATTGAATGTTTTGTGTGGGATGACGATTTATGGTGTCACCAATTTTACCGATTCGAGGC
TGACATCACCAACTCTACAACTAGTGTTGAGAATTTGGTCCATATAAGATTCTCATGTAA
CCGTTCAAAACCTTGA--------------------------------------------
------------------------------------------------------------
------------------------------------------------------------
------------------------------------------------------------
------------------------------------------------------------
---------------------------------
>CDV strain 125/07, from raccoon in Germany JN153020
------------------------------------------------------------
------------------------------------------------------------
------------------------------------------------------------
---------------------------------------------------ATGCTCTCC
TACCAAGACAAGGTGGGTGCCTTCTATAAGGATAATGCAAGAGCCAATTCATCCAAGCTG
TCCCTAGTGACAGAAGAGCAAGGGGGTAGAAGACCACCCTTTTTGCTGTTTGTCCTTCTC
GTCCTACTGGTTGGGATCATGGCCTTGCTTGCTATCACTGGAGTTCGATTTCATCAAGTA
TCAACTAGCAATATGGAATTTAGCAGATTGCTGAAAGAGGATATGGAGAAATCAGATGCC
GTACATTATCAAGTCAGAGATGTCTTGACACCGCTCTTCAAAATTATTGGAGATGAGATT
GGGTTACGGTTGCCACAAAAACTAAACGAGATCAAACAATTTATCCTTCAAAAGACAAAC
TTCTTCAATCCGAACAGGGAATTCGACTTCCGCGATCTCCACTGGTGCATTAACCCACCT
AGTAAGATCAAAGTGAATTTTACTAATTACTGCGATACAATTGGGATCAGAAAATCTATT
GCATCGGCAGCAAATCCCATCCTTTTATCAGCACTCTCCGGAGGCAGAGGTGACATATTC
CCACCATACAGATGCAATGGAGCTGCTACTTCAGTAGGCAGAGTTTTCCCCCTATCAGTA
TCATTGTCCATGTCTTTGATCTCAAGAACATCAGAGATAATCAATATGCTAACCGCTATC
TCAGACGGAGTGTATGGTAAAACTTACTTGCTAGTGCCTGATTATATTGAAGGGGAATTC
GACACGCAAAAGATTCGAGTCTTTGAGATAGGGTTCATCAAACGGTGGCTGAATAACATG
CCATTACTCCAGACAACCAACTATATGGTCCTCCCGGAGAATTCCAAAGCCAAGGTATGT
ACTATAGCAGTGGGCGAGTTGACACTAGCTTCCTTGTGTGTAGATGAGAGCACCGTATTG
TTATATCATGACAGCAATGGTTCACAAGGTGGTATT-ATAGTAGTGACGCTGGGAATATT
CGGGGCAACACCTATGGATCAAGTTGAAGAGGTAATACCTGTCGCTCACCCATCAGTAGA
[truncated: 84,674 more chars]
