# Supplementary material for: Arctic Lineage-Canine Distemper Virus as a Cause of Death in Apennine Wolves (Canis lupus) in Italy
Source: PLoS One. 2014 Jan 20;9(1):e82356. doi: 10.1371/journal.pone.0082356 (PMC3896332; doi:10.1371/journal.pone.0082356)
Supplement: Table S1 — Genbank accession numbers of CDV strains used for the phylogenetic analysis. (XLSX) [file pone.0082356.s005.xlsx]

## Sheet: Sheet1
Asia 1		E. Wildlife		America-2		Europe-1		Europe-WE/06-09			South African Lineage			Arctic-lineage		America-1		Asia-1
fj868161		jn153020		ef095750		eu098103		jn153024			fj461694			jq732170		d00758		d85755
fj868164		jn153021		gu266280		eu098104		jn153025			fj461711			x84998		z35493		d85753
fj868163		jn153019		af178039		eu098105		dq889177			fj461696			z47760		ay548109		ab605891
fj868162		jn153022		fj461718		fj392652		hm443705			fj461723			af172411		am903376		gq332532
fj868169		z47759		af112189		eu098102		jf810108			fj461721			hm443710		ay548111		ef445053
eu716073		jn153023		z54156		dq494317		jq966309			fj461716			ef445052		ab286953		ab286951
ab040767		dq889187		z54166		gq214380		jf810110			fj461720			hm443713		hq403645		ab286950
ab040768		dq889188		z47765		gq214384		jf810107			fj461693			hm443711		af259552		ab016776
eu716074		dq889189		z47762		gq214376		jf810109			fj461695			hm443719		dq778941		d85754
eu716075		fj011005		z47764		gq214378		hm120874			fj461722			hm443714		gq332531		ab250729
dq494319		kc257464				hm563058		hm443708			fj461714			hm443716				ab212965
eu252149		ab301066				hm563059		fj416337			fj461715			hm443706				fj868167
ay297453		x84999				af478547		hm443708						dq226087				eu716072
ay297454						af478548		hm443726						hm443715				fj851456
ab040766						af478549		ej416336						hm443721				jq732173
ab295483						af478545		hm443704						hm443712				hm448834
ab295481						af478550		fj416339						gq214373				eu325728
ab295482						ab619774		fj416338						hm443722				hm448831
ab025270						af478546		hm443725						hm443724				fj423609
ab212729						z47761		hm443707						dq889184				hm448832
ab295486						gu001863		hm443709						dq889186				fj851452
ab295485						x85000								dq889185				gq332534
ab250668						hm563057								dq889180				eu593894
ab212730						z77671								dq889181				eu684265
ab295480						z77672								dq889183				fj848530
ab252717						z77673								dq889182				fj848535
ab252718						dq494318								dq889178				fj810215
														dq889179				eu325730
														KC966928	Wa			ab250943
														KC966929	Wb			ab212963
														KC992186	W1			ab212964
														KC992187	W3			ab286952
																		eu296486
																		ab295487
																		dq887547
																		dq191175
																		dq191766
																		ay378091
																		eu296487
																		fj705230
																		dq191765
																		eu296489
																		fj705232
																		fj705236
																		fj705235
